# Supplementary material for: Proteomic comparison of basal endosperm in maize miniature1 mutant and its wild-type Mn1
Source: Front Plant Sci. 2013 Jun 25;4:211. doi: 10.3389/fpls.2013.00211 (PMC3691554; doi:10.3389/fpls.2013.00211)
Supplement: Table S1 — Gene accession numbers and the primers for genes investigated in the present study. [file DataSheet1.XLSX]

## Sheet: Sheet1
Supplementary Table 1. Gene accession numbers and the primers for genes investigated (in the present study).
Acc#	Genes	Forward Primer		Reverse Primer
Q9SPK0	Mn 1	ACGGACATCTCGAACGGCAAGATA		CGTTCATGACCGGCTTCTTCATCT
Q41779	BETL 1	TCCTTATGGCGGTGATGAAGAGCA		TGGAGCTACAGATCAAGCGGCAAT
Q4FZ46	Psei 8	AAACTACAGGCTGCGCATTCAAGC		TAGAAGGCGACTCGAACCGTTGTT
C5JA67	BETL 9	AGACGCGGAAGACATGAAACGAGA		TGGCGACATACACAACCTTCTCCA
B6SHX0	5a 2	ATTCTAGGGACAACATCGGCTGCT		ACGGCCTCTTACAATAGTTGGCGA
B6TDW7	Secretory protein	TGCTCAACGCCAAGATGAAGGA		ACTTAGCCTTGTAGTCCTGCCACA
Q946V2	Legumin	AAGCTGCAGAGCTCAAGAACGGTA		TCAGGCAGATCACTCTGAGGTTGT
Q5EUE1	PDI 1	TCGTGATTGCTAAGATGGACGCGA		TGCGGTCTCCTTGCTCTTCTTGAT
C0PLF0	PDI 2	TCCAAGGCTACCCAACCATGTACT		AGGCTGTTTACAGCTCGTCCTTGA
C0P5R8	Amidase	TGTTACTGCAATTGCTGCTCCTGC		ATACCAACGGTGCCAACCGTATCA
B6TT94	Hypothetical protein	TCCAGAGCACCTTCTACCACATGA		ACCAGCCGTATTACACCATCGCTT
B4F861	IAA-amino acid hydrolase	TTCACCATCAACGAAGACGCCCTT		ATGGGTTTCTGCCTTATCAGCGGT
C0HFV7	Apyrase	TGTATCCAAGGTGAAGCATGGCGA		AGCCCATTAGTTTCCGATCTGCCT
B8A0J2	Hypothetical protein	TGAAAGCTTGGCTGAAGGAGAAGG		ACGTTTCGGTGTATTCACCCTCGT
Q9M588	Prohibitin 2	ACTCGAGTACGACGACAAAGTGCT		CGTCGTCGAGGATGATGTTGAACT
B6U0V6	Endoplasmin	AGTTCGCGTCCAGCATCTACAAGT		AAGCCTAAAGCTCGTCCTTGTCGT
Q43712	Calcium-binding protein	GGCATTGAGCTGTGGCAGGTTAAA		TCGTCGTGCTGCTTCTCATCATCA
Q5EUD5	PDI 8	AACCTTCCTCTGAACGATGCACCT		TAACCGACACGCAGATCAGTCCAA
B4FX40	Cysteine proteinase 1	TTCGCCTGAAGGACAAGCCTTACT		TCACGATTATCACCGCTGACCAGA
C0HF77	Hypothetical protein	GTTCAGAAATGAAGCCGGATGGCA		GCACGGCAGCTCAACATATTGCTT
