# Supplementary material for: Proteomic comparison of basal endosperm in maize miniature1 mutant and its wild-type Mn1
Source: Front Plant Sci. 2013 Jun 25;4:211. doi: 10.3389/fpls.2013.00211 (PMC3691554; doi:10.3389/fpls.2013.00211)
Supplement: Table S2 — Total protein ID of soluble proteins. [file DataSheet2.XLSX]

## Sheet: Sheet1
Supplementary Table 2. Total protein ID for soluble proteins
N	Accession	Name	Unused	Total	%Cov	Peptides (95%)	115:114	PVal 115:114	116:114	PVal 116:114	117:114	PVal 117:114	Unused	Total	%Cov	Peptides (95%)	115:114	PVal 115:114	116:114	PVal 116:114	117:114	PVal 117:114
1	Q5EUE1	Protein disulfide isomerase	49.39	49.39	69.84	33	0.97101	0.42948	0.771945	1.12353e-05	0.74245	2.73711e-07	32.22	32.22	55.45	23	0.990561	0.823719	0.751215	0.0231515	0.763538	0.0376918
2	B8A0W7	Enolase	44.95	44.95	83.86	47	0.97627	0.643576	0.842636	0.006528	0.860094	0.00818526	31.61	31.61	68.16	36	0.957463	0.470643	0.85054	0.0287294	0.842461	0.0231309
3	B7ZZ42	Putative uncharacterized protein	42.9	42.9	73.96	47	0.976135	0.729845	0.95283	0.498631	0.921153	0.269922	42.57	42.57	60.25	34	0.929706	0.391681	0.836701	0.0915879	0.860519	0.130882
4	B4G0K4	Phosphoglycerate kinase	41.79	41.79	83.58	26	0.933505	0.424415	0.928031	0.393099	0.887349	0.208677	32.39	32.39	71.39	21	0.962227	0.383609	0.805313	0.000270748	0.810417	0.00034462
5	B6SVV9	ATP synthase subunit beta	41.65	41.65	71.43	31	ND	ND	ND	ND	ND	ND	1.4	35.41	62.21	28	1.55195	ND	1.57255	ND	2.33402	ND
6	B4FAD9	Putative uncharacterized protein	40.87	40.87	64.48	28	0.931831	0.399372	0.907872	0.272802	0.907914	0.272625	33.54	33.54	64.48	21	0.956008	0.601712	0.834909	0.129382	0.866517	0.15988
7	C0P5Y3	Putative uncharacterized protein	40.24	40.24	50	28	1.03299	0.72851	0.934387	0.328841	1.00487	0.957232	5.06	29.82	35.77	27	1.02876	0.792586	1.03514	0.861798	1.03136	0.831164
8	C0HF77	Putative uncharacterized protein	39.84	39.84	52.57	31	0.960573	0.395186	1.25927	0.300039	1.18732	0.433831	33.42	33.42	42.67	26	0.978453	0.603716	1.06916	0.175935	1.06775	0.210038
9	B4FAL9	Fructose-bisphosphate aldolase	39.5	39.5	68.17	34	0.982858	0.899182	0.675381	0.173362	0.68306	0.176426	35.46	35.46	56.62	38	1.01103	ND	0.775017	ND	0.739048	ND
10	B6U0S1	Elongation factor 2	39.44	39.44	54.33	24	0.959037	0.237455	0.961696	0.270723	0.925991	0.0375798	35.14	35.14	37.84	19	0.999075	0.97836	0.884525	0.00170173	0.906107	0.00852924
11	C1K9J1	Heat shock protein 90	38.99	38.99	41.18	31	0.784071	ND	1.16967	ND	1.41281	ND	29.36	29.36	37.88	25	0.949318	0.90018	1.13137	0.843648	1.15193	0.823558
12	B4FW90	Putative uncharacterized protein	34.26	40.96	51.13	29	ND	ND	ND	ND	ND	ND	23.32	27.38	46.61	20	0.904569	0.508202	1.17914	0.353661	1.10569	0.617021
13	B4FAE5	Putative uncharacterized protein	33.93	33.93	56.09	25	0.911966	ND	0.761454	ND	0.812158	ND	26.51	26.51	40.65	19	0.977548	0.623475	0.790518	0.00404926	0.810341	0.0127673
14	Q9SAZ6	Phosphoenolpyruvate carboxylase	33.55	33.55	42.81	21	0.972596	0.544611	0.907883	0.0554069	0.924863	0.109058	17.93	17.93	30.63	17	1.01507	0.800201	0.870828	0.109961	0.880045	0.0577116
15	C0PHR4	Adenosylhomocysteinase	32.08	32.08	49.07	21	0.954899	0.252208	0.845766	0.000689834	0.814188	0.000110053	28.09	28.09	40.62	17	0.946271	0.220612	0.737501	9.83e-05	0.755689	0.000227578
16	B4F9U9	Putative uncharacterized protein	30.11	30.11	47.99	30	0.942462	0.287142	0.894781	0.0680939	0.850984	0.0168513	26.24	26.24	45.54	19	0.993276	0.908711	0.89403	0.479444	0.928456	0.582506
17	Q9SPJ9	Cell wall invertase 2	29.17	29.17	52.03	16	0.957839	0.35001	0.439249	2.20233e-05	0.398556	2.62804e-05	12.74	12.74	30.24	8	0.935983	0.326279	0.246998	7.37e-05	0.224372	0.00011381
18	B4F989	Actin-97	28.18	28.18	55.97	21	0.918566	0.445148	0.865495	0.248742	0.913729	0.421327	30.51	30.51	59.68	30	0.947399	ND	0.679611	ND	0.81473	ND
19	C0HHU2	Putative uncharacterized protein	27.33	27.33	62.41	18	0.995741	0.96425	0.969913	0.838396	0.95888	0.748914	22.01	22.01	39.75	17	0.977709	0.746468	0.878377	0.0616758	0.873935	0.123559
20	B6TEC1	Sorbitol dehydrogenase	27.02	27.02	60.55	22	0.949656	0.591356	0.66491	0.0377385	0.665358	0.0377812	25.11	25.11	54.79	16	0.916178	ND	0.609955	ND	0.659303	ND
21	B6TBZ8	Alanine aminotransferase 2	26.38	26.38	45.23	14	0.974931	0.710907	0.635193	0.017877	0.647033	0.0157978	8.59	10.71	39.21	10	1.00782	0.932031	0.669334	0.0511556	0.677763	0.0758581
22	B4FSV6	6-phosphogluconate dehydrogenase, decarboxylating	25.67	25.67	52.7	15	0.985076	0.825076	1.06084	0.404319	1.08143	0.281471	28.19	28.19	45.85	16	0.944624	0.675375	1.07111	0.622388	1.12379	0.457805
23	B4FFH8	Adenosine kinase 2	24.54	24.54	62.57	16	0.980551	0.6941	1.04328	0.404688	1.04317	0.409769	18.5	18.5	51.46	11	0.957646	0.435341	1.0274	0.620616	1.03954	0.482779
24	Q9AXG8	Lipoxygenase	24.49	24.49	39	14	0.946944	0.257058	0.977881	0.632061	0.944945	0.24183	17.03	17.03	25.93	8	0.994281	0.91399	0.878695	0.03235	0.890485	0.0502841
25	F8UV61	Cell division cycle protein 48 (Fragment)	24.33	24.33	39.58	14	0.987864	0.781787	0.936241	0.154829	0.986984	0.76691	31.06	31.06	44.27	17	1.01536	0.710096	0.962275	0.355125	0.984411	0.701877
26	C4IZW9	Malate dehydrogenase	23.75	23.75	51.51	16	0.935024	0.390878	1.27609	0.0566225	1.29235	0.0528553	26.98	26.98	56.02	16	0.903208	0.389452	1.11941	0.440624	1.1173	0.357968
27	C4J473	Putative uncharacterized protein	23.66	23.66	37.23	12	0.991802	0.872905	0.922603	0.200396	0.932169	0.198088	13.53	13.53	20.67	8	1.00949	0.883491	0.986151	0.829106	0.988744	0.860724
28	E9NQE5	Pyruvate orthophosphate dikinase 1	23.44	23.44	43.87	16	0.960039	0.430993	0.799324	0.0393462	0.767262	0.0125194	17.54	17.54	28.84	16	0.997497	0.957674	0.702676	0.00573294	0.724055	0.00141489
29	Q6R987	ATP synthase subunit alpha	22.71	22.71	43.31	12	0.949308	0.224347	1.0217	0.606151	1.03125	0.462958	22.88	22.88	36.81	11	0.964001	0.420546	0.957399	0.338622	0.990986	0.839586
30	B4FUH2	Aspartate aminotransferase	22.62	22.62	48.15	13	0.985172	0.798155	0.890808	0.0387567	0.909232	0.0985944	17.97	17.97	34.42	9	0.935379	0.264064	0.746687	0.000380203	0.734286	0.000413709
31	C0HGV5	Enolase	21.63	34.96	77.8	31	0.981191	0.709349	1.02483	0.632736	1.00321	0.953155	19.61	30.09	65.7	30	1.01161	0.851538	1.11462	0.117148	1.18993	0.0696182
32	Q6VWF6	O-methyltransferase (Fragment)	21.26	21.26	43.85	18	0.929792	0.208263	0.942083	0.296318	0.892445	0.0681835	15.67	15.67	44.69	10	1.02039	0.697712	0.947592	0.298539	0.958324	0.407312
33	B6U0V6	Endoplasmin	20.33	20.33	27.39	10	0.981075	0.621047	1.04814	0.234867	1.01459	0.707536	15.16	15.16	25.9	8	0.991981	0.893985	1.03604	0.771233	1.06952	0.567998
34	B7ZXK1	Aspartate aminotransferase	20.26	20.26	57.67	15	0.954514	0.427549	0.755917	0.00310651	0.760166	0.00249389	13.31	13.31	22.79	8	0.967352	0.649376	0.741961	0.0118002	0.721412	0.00858481
35	B4FS87	Putative uncharacterized protein	19.81	37.64	85.76	34	1.00856	0.943924	0.936619	0.839204	1.09148	0.49863	41.94	41.94	76.85	31	1.06001	0.830927	1.12988	0.372288	1.13649	0.356063
36	B8A3M0	Glutamine synthetase	19.72	19.72	50.95	22	1.07876	0.276709	1.39964	0.0468314	1.50123	0.00602783	21.28	21.28	42.55	20	1.05696	0.516791	1.44923	0.0162098	1.49735	0.0129238
37	Q43864	Annexin p35	19.42	19.42	64.33	10	1.00546	0.945204	0.989651	0.858168	1.00607	0.928604	21.42	21.42	48.73	12	0.998088	0.97445	0.890715	0.49138	0.899083	0.511935
38	Q5GA23	Alcohol dehydrogenase 1	19.38	19.38	46.13	15	0.957945	0.469015	0.863513	0.0394324	0.876958	0.0572005	15.5	15.5	50.26	7	0.996321	0.969412	0.824739	0.149894	0.840046	0.176241
39	B4FGL3	Putative uncharacterized protein	19.35	19.38	55.14	10	0.972754	0.828716	1.07695	0.5945	1.027	0.834651	8.44	8.44	51.03	4	0.967681	0.677154	1.10166	0.269049	1.10192	0.268023
40	C0PHC0	Putative uncharacterized protein	18.8	18.8	36.71	8	0.988962	0.827438	0.958444	0.416206	0.960245	0.434759	12.14	12.14	24.32	7	1.01844	0.731375	0.925261	0.172259	0.96428	0.573433
41	B4FFQ0	Thioredoxin	18.52	18.52	62.7	21	1.14014	0.131312	2.58597	0.0351432	2.76939	0.035671	13.93	13.93	52.38	29	1.11291	0.529504	2.38594	0.101672	2.254	0.137346
42	B6SPX4	Tubulin alpha-3 chain	18.12	18.12	39.47	12	0.982333	0.842233	0.741522	0.130446	0.748301	0.228633	14.02	14.02	35.7	8	0.991926	0.953857	0.831533	0.564774	0.845377	0.690179
43	Q43706	Sus1 protein	18	18	34.44	9	0.973188	0.615119	0.715224	0.00535016	0.696938	0.00378602	11.18	11.18	17.52	6	1.04521	0.578128	0.763304	0.132478	0.715023	0.0942297
44	Q8W2B7	UDP-glucosyltransferase BX8	18	18	32.03	10	1.01474	0.791682	1.19011	0.0210232	1.20963	0.0174689	13.06	13.06	31.81	9	1.00518	0.938565	1.0241	0.802987	1.05282	0.561453
45	B6SV64	Heat shock 70 kDa protein 4	17.93	17.93	31.69	11	0.99469	0.917376	0.865155	0.0195901	0.920173	0.133239	12.99	12.99	30.25	7	0.943229	0.382874	0.83657	0.0324516	0.820725	0.0230536
46	B4FIT6	Putative uncharacterized protein	17.82	17.82	38.58	13	0.948795	0.512522	0.809521	0.26516	0.824775	0.199943	18.3	18.3	37.7	11	0.975215	0.773694	0.883601	0.220367	0.895651	0.262756
47	Q84TL7	Legumin-like protein	17.6	17.6	58.89	14	0.944495	0.328278	1.2769	0.0579712	1.28676	0.0326795	20.07	20.07	58.33	11	0.969887	0.666068	1.17827	0.200481	1.20223	0.156474
48	B6UAU9	Rhicadhesin receptor	17.44	17.44	79.82	12	0.979373	0.756619	1.2517	0.0234159	1.202	0.0429854	18.87	18.87	46.79	17	0.934667	ND	1.15848	ND	1.16957	ND
49	B8A1R8	Putative uncharacterized protein	17.22	37.08	56.86	25	0.985366	0.827422	1.08768	0.249146	1.12489	0.127713	38.17	38.17	45.49	30	0.950751	0.474705	0.990258	0.885768	1.0155	0.821833
50	B8A090	Putative uncharacterized protein	17.14	17.14	33.07	9	0.964907	0.601818	0.960972	0.726165	1.03376	0.747999	14.1	14.1	25.84	8	0.956914	0.434997	0.826029	0.032149	0.847973	0.0252063
51	B6TGB2	Elongation factor 1-gamma 3	16.9	16.9	36.69	12	ND	ND	ND	ND	ND	ND	15.1	15.1	30.22	9	0.965862	0.495573	0.914941	0.105067	0.914369	0.127123
52	B6T8X5	T-complex protein 1 subunit beta	16.62	16.62	41.9	9	1.02188	0.710738	1.00515	0.935067	0.962584	0.653707	4.11	4.11	16.76	2	0.973433	0.772375	0.998891	0.990595	0.967374	0.723612
53	Q43863	Annexin p33	16.15	18.22	63.69	11	1.00446	0.934343	0.84375	0.0144753	0.858148	0.0224688	10.47	12.52	40.76	6	1.00698	0.920549	0.866229	0.0937707	0.871692	0.118383
54	B6SIJ5	Elongation factor 1-delta 1	16.06	16.06	74.24	12	ND	ND	ND	ND	ND	ND	6.82	8.32	40.17	5	1.00195	0.99327	0.917496	0.476495	0.973922	0.803902
55	B8A326	Putative uncharacterized protein	16	16	24.08	8	1.01343	0.844995	1.30676	0.0140892	1.34844	0.00995901	11.74	11.74	22.61	6	1.06257	0.538511	1.29168	0.090172	1.23441	0.126115
56	B6SXW8	RuBisCO large subunit-binding protein subunit alpha	15.89	15.89	43.66	11	0.998348	0.973944	1.19606	0.0278163	1.21468	0.0288286	13.09	13.09	35.1	9	1.06475	0.372374	1.27565	0.0121913	1.25757	0.0180393
57	B7ZX17	Putative uncharacterized protein	15.89	15.89	40.68	9	0.915216	0.247324	0.940679	0.37146	0.941247	0.375944	12.08	12.08	38.85	6	0.983454	0.893643	0.970303	0.811674	1.00597	0.961735
58	B4FQM2	Putative uncharacterized protein	15.55	15.55	35.11	8	0.998336	0.985641	0.919739	0.417645	0.894797	0.309236	7.96	7.96	20.39	4	1.0178	0.848772	0.883713	0.267973	0.945598	0.563221
59	B6UHU1	Catalase	15.42	15.42	32.32	9	0.963913	0.478247	1.1113	0.0991178	1.07463	0.273383	8.36	8.36	21.34	4	1.05233	0.392133	0.998285	0.983376	0.990995	0.906778
60	B6TI78	Peptidyl-prolyl isomerase	15.18	15.18	24.77	8	0.99383	0.913361	1.12101	0.0813601	1.04592	0.443732	10.05	10.05	16.27	5	0.996458	0.95761	1.14338	0.0897035	1.12987	0.112669
61	B4G0K5	Putative uncharacterized protein	14.5	22.41	59.88	21	0.935285	0.265106	0.59188	0.14066	0.57724	0.183706	12.69	19.95	67.73	13	0.977302	0.730743	0.638289	0.000884227	0.644193	0.000958612
62	C4J4E4	Putative uncharacterized protein	14.46	14.46	38.16	11	0.97402	0.658632	1.10661	0.130322	1.05281	0.414078	10.71	10.71	27.82	6	0.955664	0.515161	1.0639	0.386183	1.09785	0.216485
63	B4FV87	Jasmonate-induced protein	14.26	14.26	51.08	7	0.993001	0.91969	1.0258	0.719392	1.01983	0.780013	12.65	12.65	38.77	7	0.927466	0.590361	0.807521	0.318152	0.800695	0.274071
64	C0HHC4	Nucleoside diphosphate kinase	14.2	14.2	63.09	7	0.995516	0.947976	0.899396	0.224559	0.945766	0.439032	10.6	10.6	45.64	8	1.01182	0.885898	0.976297	0.770829	1.01634	0.842632
65	B6TG70	Mitochondrial-processing peptidase beta subunit	14.18	14.18	55.66	7	1.10716	0.593058	0.983328	0.866995	1.12235	0.436588	10.23	10.23	26.79	6	1.04164	0.758501	1.16245	0.380374	1.21132	0.441922
66	B7ZWY9	Citrate synthase	14	14	36.65	7	1.00384	0.951379	1.03207	0.62139	1.00951	0.880455	4.8	4.8	16.74	2	1.04253	0.616629	1.05746	0.509237	1.07291	0.417859
67	B4F9T3	Putative uncharacterized protein	13.96	13.96	38.91	10	0.959443	0.527501	1.12621	0.108853	1.10023	0.180125	8	8.07	29.26	7	1.07764	0.644621	1.12977	0.494212	1.09229	0.597586
68	B8A0F1	Putative uncharacterized protein	13.77	13.77	19.93	8	1.02864	0.666944	0.948537	0.428449	0.8861	0.151649	8	8	6.643	4	1.0381	0.715531	0.972928	0.849555	0.95297	0.642777
69	C0P820	Putative uncharacterized protein	13.66	13.66	37.09	8	1.2134	0.291429	1.15676	0.409633	1.20633	0.16996	12	12	28.63	7	0.962361	0.64157	1.12066	0.367794	1.06759	0.497833
70	C0HFU7	Phospholipase D	13.55	13.55	29.43	8	1.22642	0.600451	1	1	1.08178	0.619193	6.45	6.45	15.02	3	0.999128	0.99244	0.942853	0.546334	0.975127	0.787112
71	C0HER4	Putative uncharacterized protein	13.33	17.23	31.97	12	0.967521	0.603526	1.15092	0.0644339	1.10043	0.16847	11.35	13.96	24.23	10	0.919227	ND	1.12106	ND	1.10013	ND
72	C0PK05	Putative uncharacterized protein	13.26	13.26	42.76	9	0.982704	0.76777	1.18009	0.0262531	1.15241	0.0461675	11.59	11.59	33.79	7	1.0121	0.837465	1.22042	0.0123205	1.21721	0.0129764
73	B4G0N0	Glucose-6-phosphate isomerase	13.23	13.23	31.92	6	0.994886	0.92697	0.907976	0.531646	0.875231	0.367489	7.62	7.62	22.93	4	1.00863	0.927415	0.924656	0.446783	0.937255	0.518627
74	B4G218	Putative uncharacterized protein	13.17	13.17	52.41	7	1.02212	0.740862	1.49405	0.1308	1.5179	0.0935255	9.38	9.38	30.31	5	1.05822	0.59469	1.76703	0.0450769	1.77969	0.0299718
75	C0P4T5	Putative uncharacterized protein	13.15	13.15	27.11	7	1.00373	0.947784	1.09726	0.138986	1.11086	0.205538	4.68	4.68	10.26	3	0.994034	0.950094	1.06077	0.688767	1.08504	0.638062
76	B6EBQ2	Indole-3-acetic acid amido synthetase	13	13	36.23	9	1.0118	0.849107	0.52596	0.0612259	0.513287	0.0422914	11.04	11.04	31.64	6	1.00706	0.899264	0.605946	0.00461446	0.610977	0.00375048
77	B6TIP7	Peptidyl-prolyl cis-trans isomerase	12.91	12.91	57.67	10	0.974196	0.798549	1.1568	0.120381	1.14578	0.164802	11.48	11.48	40	6	0.899981	0.372199	1.18248	0.211344	1.1575	0.254033
78	B6SXV4	Peroxisomal fatty acid beta-oxidation multifunctional protein	12.35	12.35	30.67	9	1.02343	0.75134	1.01389	0.850485	1.04643	0.542662	8.76	8.76	20.36	7	1.02105	0.780148	0.997966	0.978063	1.03277	0.668389
79	B6U4A3	Heat shock 70 kDa protein	12.32	12.32	32.6	7	0.956526	0.489957	1.10885	0.205208	1.08187	0.245234	9.95	9.95	28.02	5	0.966781	0.718272	0.96025	0.665402	1.0504	0.602712
80	C0PHB0	Putative uncharacterized protein	12.24	12.24	22.63	6	0.93368	0.287339	0.957433	0.631364	0.925899	0.445133	8	8	8.39	4	0.977828	0.865619	0.931336	0.621332	0.890795	0.468471
81	C4J5G3	Putative uncharacterized protein	12.1	12.1	33.01	8	1.01451	0.908935	1.04224	0.713817	1.05151	0.639065	13.76	13.76	36.67	7	1.02229	0.736869	1.06647	0.348181	1.05172	0.453745
82	B6SLK4	Elongation factor 1-beta	12	14	59.82	12	0.978357	0.775275	0.903141	0.242463	0.869732	0.14058	20.67	20.67	66.21	13	0.964479	0.534745	0.879217	0.0576169	0.859312	0.0328967
83	B6U7D8	Cinnamyl alcohol dehydrogenase	12	12	21.53	7	0.978852	0.829216	0.961439	0.69565	0.939299	0.548845	3.84	3.84	11.72	2	1.15814	ND	0.936435	ND	0.912839	ND
84	B6TS21	Succinyl-CoA ligase beta-chain	11.98	11.98	47.63	7	0.989164	0.875329	1.07891	0.308841	1.05026	0.493688	10.71	10.71	33.18	5	1.10323	ND	1.19566	ND	1.13777	ND
85	B4FMI5	40S ribosomal protein S4	11.94	12.02	56.6	6	0.946198	ND	0.877233	ND	0.719846	ND	6.86	6.99	32.83	4	0.976848	0.762048	0.847363	0.100599	0.891625	0.202506
86	B6T5H6	Auxin-induced protein PCNT115	11.82	11.82	26.32	6	1.0057	0.975383	1.07097	0.781017	1.01388	0.924659	8	8	19.88	4	0.99838	0.989729	1.03227	0.804699	1.06706	0.633961
87	B4F9G8	Pyruvate kinase	11.7	11.7	39.28	8	0.952013	0.498585	0.978877	0.765177	0.9313	0.344752	8.9	8.9	28.46	6	1.02323	0.881289	0.828377	0.182605	0.850552	0.0799231
88	B4FBY6	Putative uncharacterized protein	11.69	11.69	54.98	8	ND	ND	ND	ND	ND	ND	16.59	16.59	42.79	12	0.984161	0.831232	1.10527	0.465931	1.10332	0.407206
89	B8A349	Putative uncharacterized protein	11.66	11.66	31.01	8	1.03234	0.756336	0.90418	0.377858	0.946835	0.603857	8.41	8.41	23.51	5	0.994089	0.94744	0.825796	0.103587	0.87745	0.212545
90	B6TRW8	Dihydrolipoyllysine-residue succinyltransferase component of 2-oxoglutarate dehydrogenase complex	11.52	11.52	39.24	6	0.953357	0.427159	0.936614	0.285636	0.97139	0.624453	6.76	6.76	16.82	7	1.2083	0.457069	1.0454	0.609913	1.03687	0.674811
91	B6T8U9	Anthocyanidin 3-O-glucosyltransferase	11.44	11.44	27.74	7	0.946897	0.400106	1.01077	0.875649	0.92583	0.304856	7.34	7.34	19.67	5	1.02472	0.773516	0.915034	0.35719	0.902439	0.275616
92	C0P455	Putative uncharacterized protein	11.43	11.43	36.97	7	0.99785	0.971115	0.869688	0.0504632	0.914312	0.284574	14	14	36.72	8	1.02318	0.707407	0.93056	0.319563	0.945679	0.38998
93	B6T681	S-adenosylmethionine synthase	11.39	11.39	25.77	6	1.0146	0.956292	1.11468	0.196041	1.04953	0.527639	2	4.95	16.84	4	1.02846	ND	1.44787	ND	1.42064	ND
94	B4FTP4	Putative uncharacterized protein	11.34	11.34	30.81	5	0.959916	0.513951	1.63209	0.0163416	1.54297	0.0187785	12.35	12.35	29.77	6	0.980878	0.738958	1.66233	0.00542622	1.69289	0.00311009
95	C0PL01	Putative uncharacterized protein	11.32	11.32	24.91	8	1.10934	0.18002	1.01987	0.716756	1.03599	0.518845	7.93	7.93	20.97	3	1.0021	0.975128	1.04181	0.55287	1.01891	0.782924
96	B6TJ90	Histone H4	11.27	11.27	52.46	6	0.948492	0.539596	0.918137	0.346689	0.850213	0.159624	13.39	13.39	55.74	10	1.05733	0.467919	0.897037	0.351756	0.939385	0.514803
97	B4FT31	Putative uncharacterized protein	11.26	11.27	51.87	7	0.871542	0.50828	0.843897	0.517782	0.879674	0.447048	14.48	14.48	49.53	7	1.03161	0.812119	0.9393	0.650711	0.920435	0.568308
98	B6TVW2	Germin-like protein subfamily 1 member 17	11.21	11.21	58.85	11	0.914855	0.387999	1.43087	0.0475038	1.30289	0.0824276	6.98	6.98	51.33	4	0.940205	0.449552	1.28949	0.0512746	1.27736	0.187536
99	C0PFA1	Adenylosuccinate synthetase	11.2	11.21	26.65	8	1.01464	0.852014	0.906753	0.33446	0.948009	0.510314	8.36	8.36	18.8	4	0.97161	0.762682	0.924727	0.444205	0.969075	0.741151
100	B6TRH7	26S protease regulatory subunit 6B	11.15	13.21	32.86	7	1.03021	0.734335	1.04108	0.696985	0.963442	0.846248	7.81	7.81	29.05	4	0.997508	0.975169	1.02016	0.815808	1.00726	0.934538
101	C4J410	Putative uncharacterized protein	11.05	38.5	70.22	42	0.952718	0.5048	0.800922	0.0578027	0.915414	0.260315	11.94	41.48	54.32	34	1.00655	0.926041	0.877048	0.149257	0.891136	0.143874
102	C0HGT5	T-complex protein 1 subunit delta	10.92	10.92	35.89	7	0.982052	0.782255	0.998934	0.987341	0.90616	0.245929	4.83	4.83	26.73	3	0.992625	0.957477	0.861859	0.476488	0.846292	0.374213
103	B4FXF9	Putative uncharacterized protein	10.92	10.92	58.88	7	0.914617	0.426022	0.882469	0.347615	0.929292	0.476459	6.54	6.54	28.04	5	0.970654	0.708009	0.990873	0.907024	0.972147	0.721903
104	B4FG65	Putative uncharacterized protein	10.89	10.89	42.5	9	0.981391	0.803131	2.37381	0.0239922	2.49496	0.0161383	7.53	7.53	29.17	5	1.05373	0.460932	2.16653	0.0242468	2.30512	0.0168385
105	B4FDT0	40S ribosomal protein S20	10.72	10.72	56.25	5	1.0037	0.964916	1.02638	0.749503	1.05093	0.55283	3.23	3.23	40.63	2	1.0453	0.737136	1.20855	0.312113	1.26868	0.280956
106	B6TNF1	Calnexin	10.6	10.6	24.72	6	0.968342	0.650847	0.928061	0.320885	1.0384	0.599175	7.37	7.37	17.04	3	0.985837	0.831347	0.991012	0.89256	0.971791	0.672127
107	B6U118	T-complex protein 1 subunit zeta	10.56	10.56	30.47	6	0.989904	0.876837	0.924693	0.263428	0.985365	0.82268	7.23	7.23	24.49	5	0.981823	0.846007	1.12495	0.308923	1.09262	0.448178
108	B6SUD1	Alcohol dehydrogenase 2	10.48	16.49	31.66	10	0.973242	0.645405	1.16737	0.0612286	1.1375	0.0670407	2.96	6.68	24.8	3	0.911036	ND	1.01017	ND	1.01691	ND
109	B6TAJ3	Proteasome subunit alpha type	10.42	10.42	50	6	0.902616	0.524338	1.05111	0.729721	0.934692	0.650893	9.43	9.43	46.35	5	0.965821	ND	0.938634	ND	0.944375	ND
110	B6T4C7	Peptidyl-prolyl cis-trans isomerase	10.38	10.45	54.65	8	0.904936	0.341468	1.35339	0.108913	1.48572	0.0391742	10.32	10.47	55.81	8	0.986282	0.911621	1.47478	0.205269	1.49299	0.208855
111	B4G124	26S protease regulatory subunit 8	10.23	12.26	51.66	6	1.10604	0.282596	1.14895	0.168532	1.09049	0.615173	8	8	26.3	4	0.922357	0.612089	1.00311	0.989159	0.96345	0.866541
112	C0PFK3	Proteasome subunit alpha type	10.22	10.22	54.07	5	1.06797	0.632577	1.19787	0.324881	1.09207	0.584779	6.13	6.13	39.43	4	1.04427	0.695201	1.0593	0.575994	1.13047	0.303495
113	B4FS99	ATP synthase D chain, mitochondrial	10.21	10.21	45.88	6	1.00273	0.966279	1.07302	0.302751	1.04876	0.47502	5.16	5.16	21.18	3	1.01746	0.860231	1.05396	0.605199	1.03659	0.719776
114	B6SHM7	40S ribosomal protein S7	10.15	10.15	56.77	11	0.976046	0.79653	0.945364	0.567805	0.93598	0.50679	7.36	7.36	48.44	7	0.999361	0.995879	0.864294	0.536552	0.888693	0.484058
115	B4FUE0	GTP-binding protein PTD004	10.14	10.14	17.05	5	0.998	0.976476	1.07139	0.414467	1.06045	0.426759	4	4	8.142	2	1.06887	0.62749	1.0637	0.648611	1.00118	0.99251
116	B6TVM7	4-methyl-5-thiazole monophosphate biosynthesis protein	10.13	10.13	25.23	5	1.08467	0.314615	1.93914	0.195923	1.88494	0.202024	8.29	8.29	28.97	4	1.04356	0.630899	2.06349	0.243904	2.10532	0.23205
117	B6TQU8	Putative uncharacterized protein	10.08	10.08	75.16	5	1.00595	0.929502	1.06959	0.456603	1.0365	0.635786	5.93	5.93	58.39	3	0.992237	0.934738	1.10062	0.373383	1.10406	0.360472
118	B6TG61	40S ribosomal protein S16	10.05	10.05	53.38	6	0.958489	0.551685	0.975628	0.72546	0.926665	0.309938	8.1	8.1	60.14	4	1.02171	0.789813	0.960868	0.796267	0.980638	0.87318
119	B6TIL6	3-ketoacyl-CoA thiolase 2, peroxisomal	10.04	10.04	32.75	7	0.969268	0.755486	1.14412	0.265517	1.11508	0.339771	8.07	10	32.97	5	0.976057	0.811405	1.06551	0.551183	1.09358	0.423017
120	B4FSI6	Putative uncharacterized protein	10.02	10.02	68.59	6	1.08898	0.262839	0.97839	0.832332	1.00338	0.9614	2	7.49	31.94	4	1.05884	ND	0.874962	ND	0.868987	ND
121	B6T4R3	UTP--glucose-1-phosphate uridylyltransferase	10	37.46	66.38	26	0.960332	0.705827	0.785887	0.186504	0.728875	0.0751819	3.09	25.38	61.52	19	0.946654	0.677752	0.800533	0.348258	0.821774	0.297014
122	B4FYR2	60S ribosomal protein L28	10	10	64.34	5	0.815146	ND	0.995996	ND	0.847033	ND	8	8	51.75	4	0.885782	ND	0.960965	ND	1.12073	ND
123	C0P4K4	Putative uncharacterized protein	9.96	9.96	39.62	5	1.08998	0.544109	1.05802	0.671289	1.01242	0.92102	8	8	24.92	4	0.854581	ND	0.809654	ND	1.01382	ND
124	B4FNK1	Putative uncharacterized protein	9.8	9.8	54.43	5	0.960947	0.563611	1.14196	0.0927044	1.08669	0.25091	6.39	6.39	48.1	3	ND	ND	ND	ND	ND	ND
125	C4J6K9	Putative uncharacterized protein	9.78	9.78	22.25	5	0.987665	0.89531	1.02543	0.790298	0.971826	0.764148	8.11	8.11	13.93	4	0.981831	0.864869	1.00317	0.979893	1.01449	0.893038
126	B4FAG0	Putative uncharacterized protein	9.57	9.57	50.86	6	ND	ND	ND	ND	ND	ND	10.19	10.19	35.43	6	0.961935	0.562284	0.81575	0.0226179	0.767862	0.0083486
127	C0PLN9	Putative uncharacterized protein	9.34	9.34	40.52	6	0.97685	0.777907	0.885686	0.20999	0.831204	0.0931053	8.78	8.78	19.12	5	0.967755	0.649721	0.860433	0.0877764	0.848198	0.0694185
128	Q8S4W9	Pyruvate decarboxylase	9.22	9.22	34.82	4	0.9991	0.992463	1.00539	0.955155	1.07601	0.47737	10.93	10.93	28.71	6	0.979414	0.723383	0.959229	0.485305	0.989322	0.854782
129	B6TUB8	Phospho-2-dehydro-3-deoxyheptonate aldolase 1	9.03	9.03	23.79	6	1.00088	0.992623	0.993687	0.954825	0.929372	0.547302	8	8	30.67	4	1.04522	0.662022	1.08873	0.431792	1.11615	0.332218
130	C0P2V1	Putative uncharacterized protein	8.99	8.99	33.95	6	1.00893	0.914959	0.94582	0.803362	1.02211	0.794534	9.05	9.05	26.2	9	1.01211	0.86194	1.05718	0.436267	1.07483	0.322513
131	B4FQC9	Proline iminopeptidase	8.96	8.96	34.47	4	1.03401	0.532295	0.904218	0.0894059	0.934155	0.223505	4.06	4.06	14.91	2	1.05204	0.701419	0.888343	0.480226	0.853744	0.524822
132	B6SRL2	Aconitate hydratase, cytoplasmic	8.87	11.59	29.06	6	0.99444	0.950235	1.10855	0.550632	1.0357	0.800402	4.11	7.44	26.63	6	1.01016	0.938859	1.03861	0.779495	0.986973	0.92108
133	B4FRG1	14-3-3-like protein	8.59	18.2	68.42	13	1.11739	ND	1.22458	ND	1.41407	ND	8.47	16.41	67.29	10	1.03134	ND	0.990056	ND	0.987985	ND
134	B4FNM4	Putative uncharacterized protein	8.54	8.54	33.23	4	1.01769	0.821101	1.01995	0.769203	1.04513	0.59447	8.03	8.03	36.05	7	1.04239	0.608607	1.1289	0.206835	1.11758	0.222521
135	B6U4D3	Mitochondrial Rho GTPase	8.46	8.46	26.28	5	2.03537	0.258368	0.950679	0.605501	0.889114	0.767626	3.82	3.82	10.2	2	1.03117	0.822252	0.968838	0.81741	0.92158	0.588121
136	C4JBS8	Putative uncharacterized protein	8.45	38.28	87.54	32	ND	ND	ND	ND	ND	ND	4.9	40.27	82.49	27	ND	ND	ND	ND	ND	ND
137	Q84TL6	Legumin-like protein	8.36	10.44	59.23	5	0.991698	0.906983	0.960485	0.583013	0.950377	0.599484	11.22	14.15	47.11	7	1.02555	0.696859	1.04382	0.515763	1.01989	0.761481
138	B8A2Q4	Putative uncharacterized protein	8.31	8.31	12.18	5	1.17446	0.369396	0.976373	0.857629	1.02981	0.831615	8.19	8.19	11.61	5	1.05397	0.595501	1.08997	0.412217	1.03906	0.693529
139	B4FUA9	60 ribosomal protein L14	8.3	8.3	55.22	4	0.959484	0.545666	1.00457	0.945534	0.977208	0.731901	2.2	2.2	17.91	1	0.900363	ND	0.755382	ND	0.767284	ND
140	B4G080	Caffeoyl-CoA O-methyltransferase 1	8.24	8.24	47.98	7	0.930991	0.506888	1.10203	0.580487	1.12066	0.508639	9.8	9.8	34.68	6	1.02535	0.815282	1.45077	0.142542	1.50623	0.0421739
141	B4FCK0	Putative uncharacterized protein	8.16	8.16	50.78	4	1.00285	0.97315	1.10266	0.374399	1.12106	0.531901	8.33	8.33	30.86	4	0.992141	0.924353	1.08112	0.383336	1.08979	0.34552
142	Q9ZQY0	Pyruvate dehydrogenase E1 alpha subunit	8.12	8.12	23.72	4	1.12453	ND	1.01653	ND	0.969115	ND	6	6	13.52	3	1.04572	0.684149	1.05006	0.83654	1.08297	0.760155
143	B4FCN0	Putative uncharacterized protein	8.02	8.02	25.17	6	0.940771	0.654709	1.1229	0.601854	1.1125	0.617024	8	8	24.15	6	0.990921	0.962533	1.05266	0.850025	1.15229	0.619601
144	B4FT23	14-3-3-like protein	8	17.88	55.16	9	0.954522	0.567518	1.66136	0.0177247	1.59701	0.0339339	4	10.59	54.76	5	0.982255	0.886591	1.71813	0.315014	1.58338	0.426837
145	B6SHZ1	40S ribosomal protein S5	8	8	37.69	5	0.967908	0.746344	0.975247	0.803484	1.11284	0.347068	5.94	5.94	23.12	4	0.961863	0.704551	0.908203	0.391163	0.972325	0.846907
146	B8A1N1	Putative uncharacterized protein	8	8	41.7	4	1.0073	0.932179	0.926942	0.469325	0.99017	0.909045	3.42	3.42	15.06	2	0.98954	0.918234	0.912649	0.416703	0.917658	0.443792
147	Q548K3	Farnesyl diphosphate synthase	8	8	21.43	4	0.967174	0.711487	0.750478	0.0392367	0.723572	0.0290808	4.13	4.13	23.14	3	1.00425	0.968239	0.813677	0.602101	0.783725	0.523923
148	B6TQ65	Proteasome subunit beta type	8	8	32.7	5	0.986403	0.884223	1.07436	0.478269	1.08592	0.42587	1.43	1.43	17.87	1	1.01964	ND	1.16451	ND	1.22227	ND
149	B4FN73	Putative uncharacterized protein	8	8	26.67	4	1.05585	0.680609	1.30583	0.22688	1.27149	0.249738	4.02	4.02	24.33	2	1.00015	0.999094	1.47895	0.167758	1.48731	0.171223
150	B4FBI6	Putative uncharacterized protein	8	8	16.63	4	1.05529	0.558017	1.39037	0.221902	1.43224	0.170927	4	4	12.18	2	0.970296	0.814705	1.38674	0.190052	1.30167	0.232167
151	C4J929	Ribosomal protein	8	8	27.78	4	ND	ND	ND	ND	ND	ND	2	6.63	40.74	4	ND	ND	ND	ND	ND	ND
152	B6U474	Minor allergen Alt a 7	8	8	36.95	4	0.982791	0.834784	0.903417	0.277185	0.83656	0.102505	2.11	2.11	16.26	1	1.00194	0.987594	0.870098	0.394813	0.896336	0.469241
153	B6TJB6	Proteasome subunit alpha type	8	8	27	4	0.977649	0.780727	1.06951	0.435344	1.07558	0.521493	5.77	5.77	18.57	3	1.04118	0.672425	1.07088	0.492449	1.12701	0.282867
154	B6U1A7	Glutathione S-transferase GSTF2	7.83	7.83	40.19	6	0.968852	0.660345	0.878313	0.125658	0.830606	0.0503125	8.55	8.57	40.19	6	1.02866	0.683592	0.863699	0.169436	0.867444	0.133648
155	B8A2W6	Putative uncharacterized protein	7.8	7.8	27.86	4	1.03888	0.690012	1.08986	0.410923	1.14926	0.239276	5.87	5.87	24.25	3	1.03692	0.700581	1.24179	0.11812	1.21588	0.139349
156	B7ZYX8	Putative uncharacterized protein	7.8	7.8	27.5	6	1.00085	0.991419	0.827168	0.0953962	0.866786	0.145591	4.05	4.05	18.54	3	1.0343	ND	1.15367	ND	1.13266	ND
157	B6TJM1	3-isopropylmalate dehydrogenase	7.74	7.74	29.04	5	1.01955	0.812457	1.11834	0.233743	1.09181	0.327274	6.86	6.86	31.78	3	0.99352	0.94971	1.07909	0.492097	1.13059	0.311367
158	C0HEE6	Putative uncharacterized protein	7.7	7.7	22.19	4	1.09237	0.446132	1.3272	0.0967913	1.28124	0.121261	4	4	11.82	5	1.21195	0.31469	1.7389	0.243719	1.76313	0.274476
159	B7ZXG1	Putative uncharacterized protein	7.65	7.65	15.34	4	0.990719	0.927602	1.01708	0.871858	0.983784	0.875203	3.8	3.8	19.92	2	1.03184	0.825256	0.854097	0.391731	0.8743	0.542512
160	B4G0S0	Putative uncharacterized protein	7.6	7.6	13.45	5	0.907403	0.536155	1.07684	0.620477	0.97324	0.844446	9.68	9.68	25.42	4	1.00548	0.924085	1	1	1.03205	0.587008
161	B6T3G4	40S ribosomal protein S19	7.53	7.53	60	4	1.00279	0.968562	1.13027	0.139767	1.10666	0.201835	8.39	8.39	40	5	1.02897	0.661057	1.1369	0.0915558	1.16292	0.0578006
162	B6TLW3	Fiber protein Fb19	7.49	7.49	41.52	4	0.942626	0.706969	0.780391	0.318102	1.11811	0.607078	6	6	31.58	3	1.01341	0.927606	1.03506	0.817753	1.12827	0.49092
163	B6TM52	Hsp20/alpha crystallin family protein	7.41	7.41	31.25	4	1.01434	0.877982	1.10054	0.362644	0.993245	0.941752	7.74	7.74	27.88	4	1.05682	0.745883	1.18271	0.371813	1.16233	0.40298
164	B6T856	L-lactate dehydrogenase	7.31	7.31	39.15	5	0.941144	0.605659	1.03279	0.694074	1.0585	0.501644	10.1	10.1	28.45	5	0.974479	0.709495	1.0653	0.384049	1.07854	0.308239
165	B6TN41	Regulator of ribonuclease activity A	7.3	7.3	50	5	0.970442	0.751101	1.16269	0.208443	1.16878	0.19886	9.24	9.24	52.38	6	1.02139	0.820686	1.13823	0.434049	1.14722	0.425311
166	B6TDE0	NADP-dependent oxidoreductase P1	7.23	7.23	32.68	4	1.03813	0.598355	1.08776	0.26708	1.05008	0.496023	8.04	8.04	25.98	4	1.01686	0.817004	1.10617	0.233563	1.13463	0.135201
167	B7ZZY5	Putative uncharacterized protein	7.15	7.15	30.12	4	0.94656	0.677775	0.770713	0.231134	0.772492	0.262235	4	4	18.8	3	ND	ND	ND	ND	ND	ND
168	Q5EUD6	Protein disulfide isomerase	7.13	7.13	27.6	3	1.00192	0.980581	1.00977	0.901972	1.02201	0.783774	3.34	6.24	26.5	2	1.02555	0.753319	1.03353	0.682465	1.06161	0.473641
169	B4FR90	Putative uncharacterized protein	7.09	7.09	42.86	4	0.975867	0.847661	1.06909	0.62602	1.0377	0.774877	10.17	10.17	40.21	6	0.981868	0.825749	0.933004	0.636245	0.964898	0.772704
170	B4FXY5	Putative uncharacterized protein	7.08	7.08	26.3	4	0.966989	0.748773	0.966255	0.816472	0.981107	0.824312	2	2	3.757	1	1.01805	ND	1.00441	ND	0.968432	ND
171	C0PC62	Putative uncharacterized protein	7.07	7.08	25.71	6	0.953098	0.58637	1.03571	0.881313	0.970728	0.875921	5.77	5.77	18.86	4	0.940961	0.584683	1.02017	0.969273	1.02207	0.964996
172	B6T828	Grx_C4-glutaredoxin subgroup I	7.05	7.05	42.22	4	1.00609	0.940585	0.881152	0.195168	0.847817	0.270808	2	2	20	1	0.947155	ND	1.2944	ND	1.14328	ND
173	Q53CF4	Betaine aldehyde dehydrogenase	7.01	7.01	21.58	5	ND	ND	ND	ND	ND	ND	6.07	6.07	21.39	3	1.07422	0.659482	0.966304	0.825704	1.02209	0.886883
174	B6T4W6	Aminoacylase-1	6.98	6.98	21.88	4	1.0527	0.695009	1.10366	0.500986	1.16412	0.367525	6	6	11.16	3	1.04107	0.714146	1.08437	0.718082	1.08348	0.555569
175	B6U1D7	Sucrose synthase 1	6.92	9.53	22.69	5	1.01659	0.841783	1.01578	0.849871	1.06376	0.47794	2.03	7.82	10.6	4	0.996573	0.978398	1.01535	0.904769	1.07316	0.611901
176	C0P848	Putative uncharacterized protein	6.85	6.85	18.62	3	1.01652	0.863016	0.919955	0.429253	0.985017	0.874374	5.32	5.32	14.89	2	0.869809	0.399526	0.94331	0.685341	0.993486	0.972179
177	B6UAK0	6-phosphogluconolactonase	6.83	6.83	37.04	5	0.963312	0.63415	1.31517	0.0309657	1.23726	0.0578797	2.36	2.36	18.52	1	0.924043	ND	1.35775	ND	1.34227	ND
178	Q9FQC7	Glutathione S-transferase	6.82	6.82	38.67	3	0.984394	0.906149	1.12981	0.457262	1.17018	0.573524	1.57	1.57	17.78	2	1.00403	0.975687	1.16919	0.375501	1.29806	0.242454
179	B2XWS4	Isopentenyl transferase IPT2	6.78	6.78	28.88	4	0.999291	0.991561	0.856841	0.070554	0.795928	0.0222871	5.22	5.22	25.16	2	1.02676	0.726133	0.898899	0.203171	0.8902	0.172635
180	B6TCE9	Peptidyl-prolyl cis-trans isomerase	6.77	6.85	57.26	4	1.08341	0.373553	0.941019	0.464617	1.00035	0.996845	2	2.07	22.98	1	0.847569	ND	0.72181	ND	0.705876	ND
181	B6TK61	26S proteasome non-ATPase regulatory subunit 4	6.74	6.74	17.21	3	1.00461	0.960716	0.86626	0.151545	0.895198	0.23667	6	6	18.7	3	0.91272	0.378818	0.838342	0.164417	0.881445	0.262782
182	B7ZZ50	Lipoxygenase	6.72	6.72	25.75	4	0.967391	0.814047	2.25595	0.184782	2.06888	0.0676326	4	4	18.62	2	1.04664	0.770624	2.02043	0.195241	2.06889	0.343636
183	B8A2V8	Putative uncharacterized protein	6.72	6.72	28.65	4	1.21424	ND	0.814303	ND	0.637245	ND	4	4	14.61	2	0.937775	ND	0.839227	ND	0.862819	ND
184	B6T7Q7	Serine hydroxymethyltransferase	6.65	6.66	20.47	4	1.0169	0.856411	1.00562	0.951501	1.05068	0.606099	4.36	4.36	16.57	3	1.04681	0.642521	1.26343	0.213312	1.25731	0.177954
185	B6SJF7	Zinc-binding protein	6.64	6.65	52.71	3	1.0257	0.744653	0.997603	0.975167	1.0701	0.410359	4	4	24.81	2	1.03472	0.789639	1.16567	0.366986	1.0536	0.692992
186	B6T8U7	Chaperonin	6.63	6.63	43.67	3	1.1019	0.506587	1.16921	0.691225	1.08356	0.566902	1.89	2	15.92	1	ND	ND	ND	ND	ND	ND
187	B6TYX3	USP family protein	6.63	6.63	37.2	3	0.984196	0.846087	1.12183	0.570296	1.25932	0.346882	4.04	4.04	34.76	3	1.01104	0.935533	0.943508	0.714831	0.986316	0.919067
188	C0PCQ6	Putative uncharacterized protein	6.6	6.6	52.19	3	0.999138	0.990457	1.00815	0.91106	1.01963	0.788549	2	13.07	49.64	7	0.876956	ND	0.890139	ND	0.878911	ND
189	B4FH47	Putative uncharacterized protein	6.56	6.56	47.9	6	0.912343	0.373891	1.06843	0.498734	1.00357	0.968853	7.49	7.49	52.69	5	0.970061	0.755859	1.1683	0.209226	1.13623	0.272664
190	B4FAE1	Ras-related protein RIC1	6.53	6.53	29.56	3	0.995736	0.96572	1.24376	0.456933	1.17282	0.509754	2	4	20.69	2	1.05176	ND	1.04745	ND	1.10421	ND
191	Q5EUD7	Protein disulfide isomerase	6.49	6.95	40.87	3	1.01833	0.81959	1.16288	0.138621	1.12099	0.217134	9.21	9.21	40.05	4	1.01014	0.86957	1.16098	0.0514273	1.19518	0.0284415
192	B6T5S5	RNA binding protein	6.39	6.39	14.84	3	1.04483	0.735993	0.84566	0.341594	0.922257	0.56562	2.22	2.22	9.589	1	1.00128	0.992726	0.928983	0.626962	0.873291	0.439938
193	B8A1M2	Putative uncharacterized protein	6.39	6.39	35.51	3	1.03423	0.623335	1.2243	0.0331306	1.21486	0.0372556	2.03	2.03	27.54	1	1.0205	0.874689	1.39081	0.315145	1.43876	0.287009
194	B6U6S4	Heat shock protein STI	6.38	6.38	14.11	3	1.04745	ND	1.07073	ND	1.02595	ND	2	4.89	11.88	3	0.895659	ND	0.896521	ND	0.819496	ND
195	B6TKT6	Sucrose cleavage protein-like	6.37	6.37	24.04	4	0.966129	0.816647	1.10319	0.520419	1.03034	0.822416	2	2	14.07	1	ND	ND	ND	ND	ND	ND
196	C0PEP2	Putative uncharacterized protein	6.36	6.36	30.91	4	0.938811	0.639453	0.972582	0.887298	0.984111	0.936882	7.02	7.02	28.39	5	1.01213	0.91089	1.2464	0.245028	1.20352	0.336697
197	B6SHF6	Mitochondrial-processing peptidase alpha subunit	6.29	6.31	30.89	3	0.936409	0.535407	1.08215	0.378752	1.08815	0.406148	4	5.04	16.83	3	0.990377	0.939949	1.21744	0.306366	1.15437	0.395143
198	B8A0F9	Putative uncharacterized protein	6.29	6.29	46.46	5	1.0009	0.99117	1.04833	0.575462	0.987453	0.8901	1.49	1.49	20.62	1	0.972428	0.828996	0.873275	0.409451	0.904268	0.503299
199	B6TRI1	Putative uncharacterized protein	6.25	6.25	53.42	4	0.989925	0.90893	0.96317	0.763015	0.862	0.170208	6	6	55.48	4	1.0885	0.682227	0.889254	0.457869	0.69714	0.241327
200	B4FH57	Elongation factor Tu	6.23	6.23	27.78	4	0.880772	0.131041	0.971301	0.788829	0.905532	0.205792	6.49	6.49	23.56	5	1.19034	0.69615	1.11257	0.541573	1.12776	0.544511
201	C0PDB6	Putative uncharacterized protein	6.19	6.19	18.47	4	0.988069	0.898143	1.19128	0.168548	1.18858	0.173017	4.1	4.1	25.18	2	1.04409	0.745216	1.48755	0.332944	1.45039	0.279627
202	B6UC34	Glutaminyl-tRNA synthetase	6.14	6.14	12.44	3	0.96377	0.647126	0.866334	0.142361	0.926514	0.37167	6.1	6.1	16.21	4	1.04626	0.613441	0.959494	0.700335	0.992425	0.930324
203	Q71RX2	Isopentenyl pyrophosphate isomerase	6.14	6.14	37.13	3	1.05622	ND	0.861625	ND	0.876547	ND	4.43	4.43	22.36	2	0.960367	0.756041	0.569211	0.112765	0.496756	0.091569
204	Q9LLB8	Exoglucanase	6.13	6.13	20.74	3	1.02438	0.853549	1.09011	0.556573	1.17399	0.393433	5.91	5.91	11.58	3	0.989024	0.887952	1.10573	0.287748	1.12808	0.191902
205	B6T1J3	40S ribosomal protein S13	6.13	6.13	59.46	4	0.982986	0.828643	0.948196	0.518098	0.988538	0.884344	2.18	2.18	29.05	1	0.992563	0.991184	0.77824	0.662948	0.872496	0.482411
206	B6TGL5	Putative uncharacterized protein	6.1	6.1	21.79	3	1.02412	0.849386	1.17312	0.352848	1.15204	0.388054	4.09	4.09	21.01	2	1.02599	ND	1.29675	ND	1.27057	ND
207	B6THG9	60S ribosomal protein L5-1	6.08	6.08	30.79	3	ND	ND	ND	ND	ND	ND	7.34	7.34	24.17	3	1.00113	0.988368	0.897994	0.209215	0.923785	0.420662
208	B6SSB6	Eukaryotic translation initiation factor 3 subunit 2	6.08	6.08	22.39	3	1.05682	0.491984	0.895065	0.32918	0.889557	0.346799	2	2	11.96	1	1.21593	ND	0.937932	ND	1.00856	ND
209	B6T920	Adenine phosphoribosyltransferase 1	6.07	6.07	33.33	4	0.935889	0.436889	0.887653	0.230476	0.854831	0.141737	4.08	4.08	33.89	3	0.946206	0.676525	0.967527	0.796217	0.92839	0.591587
210	B4FS35	Putative uncharacterized protein	6.02	6.02	37.6	4	1.05437	0.68867	0.941688	0.654975	0.995463	0.970933	8.79	8.79	41.25	4	0.987222	0.866109	0.902143	0.238087	0.909098	0.266955
211	B6THA1	Grx_C2.2-glutaredoxin subgroup I	6.02	6.02	61.83	4	1.00015	0.999005	1.03897	0.832168	1.17682	0.389021	4.01	4.01	55.73	2	1.01178	0.925404	1.14102	0.410788	1.2082	0.308019
212	Q8W0Q2	Putative aldehyde dehydrogenase MIS1	6.02	6.02	14.03	4	1.04509	0.737172	1.19824	0.323405	1.13163	0.552899	4	4	18.21	2	1.07454	ND	1.35221	ND	1.42047	ND
213	B4FK49	Nucleoside diphosphate kinase	6.01	6.05	36.91	3	0.995673	0.962065	0.780443	0.0918643	0.849455	0.180876	6.77	8	51.01	5	0.942045	0.556678	0.762537	0.155019	0.753278	0.0790218
214	C0P3S2	Putative uncharacterized protein	6.01	6.01	19.95	3	1.03261	ND	0.847518	ND	0.858511	ND	2.04	2.04	7.864	1	0.931847	ND	1.04339	ND	1.04346	ND
215	Q8W2B6	UDP-glucosyltransferase BX9	6.01	6.01	16.81	3	0.969449	0.762033	1.24712	0.133515	1.30897	0.0837772	5.2	5.2	19.83	3	0.982904	0.867537	1.21072	0.170824	1.22085	0.16024
216	B6TRV0	Membrane steroid-binding protein 1	6.01	6.01	53.61	3	0.989808	0.9259	0.96349	0.86236	0.930199	0.537715	4	4	20.62	3	1.12527	0.479878	0.993581	0.985342	0.992326	0.955913
217	B6TQ08	Actin-1	6	24.23	55.97	17	0.952039	0.706329	0.893971	0.460089	0.911877	0.522076	4.15	26.08	60.21	25	0.950321	ND	0.709168	ND	0.688354	ND
218	B6SMV7	Triosephosphate isomerase	6	8	52.54	7	1.01093	0.905728	0.60073	0.222344	0.595788	0.258076	2.36	6.35	20.34	4	1.01443	ND	0.824155	ND	0.800814	ND
219	B4G066	Putative uncharacterized protein	6	6	20.48	3	1.10161	0.538796	1.25057	0.656492	1.18748	0.74851	4	4	18.25	2	1.0033	ND	1.00112	ND	1.04629	ND
220	B6TIA5	Gibberellin receptor GID1L2	6	6	32.42	3	0.996619	0.971342	1.09322	0.397659	0.985751	0.880101	2	2	20.61	1	1.03539	ND	1.13045	ND	1.11951	ND
221	C0P7J4	Putative uncharacterized protein	6	6	11.56	3	1.02825	0.76444	1.06368	0.526682	1.07758	0.455126	1.44	1.44	4.375	1	0.954974	0.851459	1.31596	0.253639	1.26083	0.295129
222	B6T522	40S ribosomal protein S14	6	6	49.33	4	1.01389	0.88355	1.31382	0.0818241	1.2838	0.122223	8.01	8.01	56	4	1.091	0.429974	1.13906	0.306072	1.16365	0.251674
223	C0PLX5	Putative uncharacterized protein	6	6	43.04	3	1.03229	0.739865	0.751727	0.075872	0.785757	0.101639	4.03	4.03	17.09	3	1.06318	0.56081	0.823626	0.15864	0.810618	0.141221
224	B6UE05	60S ribosomal protein L7a	6	6	26.67	3	0.979974	0.828241	0.942889	0.54789	0.923244	0.432667	2	2	9.02	1	1.01882	ND	0.83928	ND	0.87122	ND
225	B6TD54	ATP-citrate synthase	6	6	19.91	3	0.989136	0.90778	0.931735	0.48377	0.988942	0.905841	4.19	4.19	9.953	3	0.984176	0.872379	0.949189	0.612636	0.956936	0.666111
226	B4FTN5	Putative uncharacterized protein	6	6	22.14	3	0.971723	0.820309	0.954877	0.722273	1.00225	0.985566	6	6	23.18	3	1.01522	0.882922	1.04869	0.651944	1.07767	0.573821
227	C0PEZ5	Putative uncharacterized protein	6	6	38.81	3	0.950348	0.697085	1.05694	0.674961	1.05478	0.68496	2.09	2.09	30.6	1	1.15035	0.594455	1.21566	0.323735	1.29254	0.256192
228	B6TNR3	Serine/threonine-protein phosphatase	6	6	19.87	3	1.03751	ND	0.932968	ND	0.960653	ND	4	4.04	9.772	2	1.10368	ND	0.932834	ND	0.845351	ND
229	O65160	DnaJ protein	6	6	13.37	3	1.02268	0.861337	1.21968	0.332979	1.20495	0.316633	3.51	3.51	8.592	3	ND	ND	ND	ND	ND	ND
230	C4J9Y2	Putative uncharacterized protein	6	6	26.47	5	0.977928	0.863203	1.40767	0.185668	1.43693	0.175768	9.52	9.52	46.64	6	1.04582	0.585284	1.62566	0.0135281	1.66857	0.0163573
231	C0HIN7	Putative uncharacterized protein	6	6	24.88	3	0.99056	0.96486	0.981194	0.88369	0.929615	0.540888	4.12	4.12	13.93	4	1.00912	0.922691	1.04536	0.644847	1.0905	0.404389
232	B6UF40	Aminotransferase y4uB	6	6	8.949	3	0.980115	ND	1.03486	ND	1.12199	ND	6	6	9.728	3	0.983819	ND	1.09379	ND	1.15645	ND
233	B6SN99	Translocon-associated protein beta containing protein	6	6	25.13	4	0.926061	0.58279	0.872335	0.402209	0.89774	0.475758	5.36	5.36	19.37	3	0.949318	0.710463	0.795014	0.274573	0.842941	0.352886
234	A8WES6	ZCN15	6	6	28.25	3	1.01237	0.90256	1.16399	0.228252	1.27906	0.124342	2	2	16.38	1	0.985469	ND	1.26729	ND	1.26777	ND
235	B4FN24	Peroxiredoxin-5	6	6	35.19	3	0.974393	0.927717	1.10938	0.530968	1.07227	0.69834	2	2	6.79	1	0.970958	ND	1.05467	ND	1.15845	ND
236	B6SZ52	Putative uncharacterized protein	5.96	5.96	27.96	3	0.942428	0.541825	0.373518	0.00675193	0.320047	0.00503115	4	4	27.96	2	1.00067	0.995684	0.346577	0.0596028	0.32467	0.0690155
237	Q5GAU1	Putative alanine aminotransferase	5.95	8.21	32.56	4	1.02436	0.727719	1.08816	0.262427	1.09725	0.225326	11.46	11.46	26.55	7	1.01516	0.836512	1.07937	0.326375	1.06425	0.41303
238	C0PMQ1	Putative uncharacterized protein	5.88	5.88	29.03	3	0.984966	0.848406	1.04489	0.590398	1.02739	0.735143	3	3	29.57	2	0.959994	0.667535	1.04475	0.645325	1.10433	0.348337
239	B6T2Y5	Esterase D	5.86	5.86	27.93	4	1.07386	0.492415	0.937249	0.526921	0.925098	0.459352	7.92	7.92	23.45	4	0.928156	0.485177	0.947501	0.60083	0.938113	0.715783
240	B4FTJ7	Putative uncharacterized protein	5.85	5.85	15.63	3	0.999438	0.996539	0.756594	0.225916	0.882735	0.441404	4	4	9.615	2	0.963285	0.771198	0.896763	0.51767	0.911606	0.522514
241	B4F9G6	60S ribosomal protein L6	5.82	5.82	34.25	3	1.02448	0.764767	1.02344	0.776411	1.01329	0.870368	5.39	5.39	36.07	2	0.930658	0.431939	0.854026	0.152091	0.870952	0.178445
242	B4F9H6	Superoxide dismutase	5.56	5.56	45.06	3	0.991426	ND	0.928275	ND	1.07973	ND	1.66	3.92	24.46	3	ND	ND	ND	ND	ND	ND
243	B7ZYB4	Putative uncharacterized protein	5.54	5.54	23.91	3	0.918337	0.423172	0.860302	0.222633	0.857819	0.215219	5.89	5.89	18.63	3	0.974765	0.79948	0.969514	0.760237	0.979809	0.839428
244	B4FWU6	Putative uncharacterized protein	5.51	5.51	22.22	3	0.98545	0.874588	1.26213	0.104845	1.224	0.132942	3.17	3.17	17.78	2	1.05879	0.674434	1.15836	0.38643	1.2206	0.302172
245	C4J7Y9	Putative uncharacterized protein	5.38	5.38	15.18	3	0.994551	0.952581	1.08555	0.419196	1.10404	0.347929	2.15	2.15	10.47	1	0.977297	0.859721	1.03709	0.782084	1.03883	0.773037
246	C0PHP8	Putative uncharacterized protein	5.29	5.29	36.02	3	1.01759	0.807048	1.10496	0.212154	1.10081	0.249345	6.09	6.09	20.43	3	1.05448	ND	1.45131	ND	1.2347	ND
247	C0PMR3	Glucose-6-phosphate 1-dehydrogenase	5.29	5.29	16.83	3	1.01986	0.90009	1.0638	0.67207	0.996388	0.978805	2	2	17.99	1	1.57715	ND	1.30958	ND	1.54267	ND
248	B6T8W9	60S ribosomal protein L17	5.28	5.28	23.38	3	1.04638	0.728158	1.03272	0.80146	1.03046	0.813882	2	4.04	16.88	2	1.01677	ND	1.11456	ND	1.04166	ND
249	B4FI86	Proteasome subunit beta type	5.23	5.23	22.5	3	0.955153	0.663144	1.01358	0.893694	1.01146	0.909927	2.58	2.58	17.5	1	0.96257	0.740304	0.996476	0.977005	1.02441	0.853655
250	D1MPZ7	Chloroplastic Cu/Zn superoxide dismutase (Fragment)	5.19	5.2	53.26	3	0.985336	0.917192	0.848731	0.228906	1.00118	0.991133	6	6	21.2	3	0.998441	0.986427	1.21306	0.442057	1.19312	0.29032
251	B4FRX8	Putative uncharacterized protein	5.13	5.3	42.91	3	1.08171	0.347235	1.04894	0.546362	1.06954	0.412138	1.71	1.75	28.03	2	0.989367	0.935398	0.977835	0.86565	0.995652	0.973627
252	B6T1X2	Ubiquitin-conjugating enzyme E2 N	4.8	4.8	42.48	3	0.97005	0.722634	0.935518	0.417098	0.9422	0.462548	2.02	2.02	27.45	1	1.04936	ND	1.01164	ND	1.05899	ND
253	B4FWP0	Fructose-bisphosphate aldolase	4.79	38.23	74.93	32	0.976014	0.852427	0.923957	0.586275	0.893866	0.472292	2.42	35.28	60.85	37	0.905206	ND	0.898336	ND	0.857634	ND
254	C0PFV1	Putative uncharacterized protein	4.79	8.93	26.5	5	1.04923	0.711843	1.07239	0.608199	0.901117	0.483399	2	4	14.9	2	0.98822	ND	0.945672	ND	0.874571	ND
255	B6TB10	IN2-1 protein	4.75	4.75	27.27	3	0.998111	0.987928	1.23246	0.284456	1.21938	0.296399	3.62	3.62	15.29	2	1.11626	0.468734	1.23617	0.279781	1.15964	0.379221
256	B8A293	Putative uncharacterized protein	4.72	15.06	62.53	11	1	1	0.81969	0.0821189	0.785194	0.0519873	4.02	16.29	49.88	10	0.991164	0.956762	0.858862	0.398985	0.785844	0.273044
257	D2DMN0	QM-like protein	4.64	4.64	22.04	2	1.0624	0.555025	0.928284	0.481504	1.00699	0.956491	4.08	4.08	24.08	3	1.00736	0.932994	0.971355	0.740917	0.978842	0.854244
258	C0HFD0	Putative uncharacterized protein	4.6	4.6	51.7	2	1.0102	0.90084	1.10425	0.2782	1.13146	0.339313	4	4	25	2	1.05291	0.721746	1.24785	0.295098	1.23524	0.307297
259	B6SHX8	Putative uncharacterized protein	4.55	4.55	59.46	3	1.42637	ND	2.19726	ND	2.20154	ND	5.36	5.36	59.46	4	1.05707	ND	2.01971	ND	2.00004	ND
260	B6U6U2	Hexose transporter	4.53	4.53	12.85	4	1.16422	0.402875	0.923542	0.607564	1.06754	0.661892	2.24	2.24	9.906	1	0.924041	0.815557	0.965627	0.928568	0.938206	0.814401
261	B4FUA7	Aldehyde dehydrogenase	4.37	4.37	29.5	2	1.0287	0.774825	1.91186	0.412632	1.84975	0.435933	4.36	4.36	12.55	2	1.11231	0.500074	1.82613	0.61341	1.69193	0.626712
262	B8A377	Cysteine synthase	4.35	4.35	44.92	2	0.914734	0.538779	0.859318	0.3728	0.869879	0.397004	5.5	5.5	29.54	3	1.00429	0.962714	0.890187	0.288354	0.898681	0.3186
263	O24421	Starch branching enzyme IIa (Fragment)	4.3	4.3	14.74	2	0.994839	0.970672	0.879358	0.47436	0.81471	0.420927	3.06	3.06	10.44	2	0.990164	0.923293	0.813985	0.152657	0.732415	0.0759024
264	C0PMJ0	Phenylalanine ammonia-lyase	4.27	10.18	34.29	5	0.935058	0.634042	0.944268	0.676748	0.79144	0.359044	2.39	6.53	25.13	3	1.03029	0.827958	0.851914	0.376423	0.929846	0.703869
265	C0PHD8	Putative uncharacterized protein	4.23	4.23	20.04	2	1.03516	0.711384	1.01	0.91351	0.935038	0.494704	5.9	5.9	14.15	3	0.91443	0.428747	0.813813	0.150674	0.821408	0.161987
266	B6SIL7	Eukaryotic translation initiation factor 5A	4.21	4.21	28.75	3	1.03598	ND	1.07604	ND	1.17197	ND	4	4	14.37	2	0.971125	ND	1.13075	ND	1.20134	ND
267	B6T5K6	Actin-1	4.18	13.96	48.67	7	1.00248	0.986159	0.868833	0.436284	0.987352	0.935752	3.13	13.68	46.01	10	0.987406	0.918799	1.03187	0.804347	1.05438	0.686857
268	C0PF66	Putative uncharacterized protein	4.13	4.13	10.93	3	1.09876	0.530498	1.29005	0.24672	1.07799	0.600267	2.05	2.05	12.3	2	1.07712	ND	0.917869	ND	0.952761	ND
269	B4FHN3	Putative uncharacterized protein	4.11	6.13	37.46	3	0.973727	0.833898	0.769418	0.232246	0.825892	0.306865	2	4	25.07	2	0.901872	ND	0.903895	ND	0.837028	ND
270	C0PA91	Putative uncharacterized protein	4.09	4.22	23.08	2	0.995444	0.970646	1.09978	0.512596	1.15068	0.391028	4	4	22.53	2	1.08898	0.552848	1.26367	0.265936	1.30976	0.273657
271	C0P9V2	Putative uncharacterized protein	4.08	5.11	26.42	3	1.02475	0.807848	0.521092	0.189394	0.451446	0.110266	2	3.22	9.434	2	1.13574	ND	0.636071	ND	0.53621	ND
272	B4FF84	Putative uncharacterized protein	4.08	4.09	12.58	3	0.976844	0.85315	0.748679	0.211688	0.75817	0.220408	2.01	2.01	10.38	1	1.05158	ND	0.567721	ND	0.556205	ND
273	B4F932	Putative uncharacterized protein	4.07	10.27	51.89	5	ND	ND	ND	ND	ND	ND	3.37	8.33	31.32	5	0.938546	ND	1.0635	ND	1.06256	ND
274	B6T6T3	40S ribosomal protein S20	4.05	6.64	53.97	4	0.994921	0.971796	1.12706	0.455791	1.06234	0.664818	6	6	27.78	5	1.07078	0.628818	1.16153	0.385556	1.14834	0.4113
275	B6TBW2	ATP synthase delta chain	4.04	4.04	30.9	3	0.920677	ND	1.04689	ND	0.955775	ND	4	4	15.45	3	0.948214	ND	1.05702	ND	1.04652	ND
276	B4FDY6	Proteasome subunit alpha type	4.04	4.04	16	2	1.00759	0.951405	1.0632	0.646736	1.11049	0.481374	3.65	3.65	23.2	2	1.03613	ND	1.04833	ND	1.02374	ND
277	B4FK69	Acyl carrier protein	4.03	4.03	49.62	2	1.01542	0.878635	0.746317	0.080448	0.772207	0.10013	4	4	21.37	2	0.968403	0.802048	0.786187	0.250034	0.763216	0.225245
278	B6T8U5	ER6 protein	4.02	4.14	41.92	2	0.959513	0.759924	1.00406	0.975289	1.0545	0.701856	6	6.28	48.85	3	0.97251	0.825249	1.08065	0.57712	1.15454	0.384273
279	B6TWN7	Elongation factor 1-alpha	4.01	23.9	53.69	25	ND	ND	ND	ND	ND	ND	2.05	17.64	44.52	15	ND	ND	ND	ND	ND	ND
280	C4JBJ2	Putative uncharacterized protein	4.01	13.64	34.89	9	1.14947	0.412293	0.874548	0.514439	0.824244	0.442102	2.28	10.11	31.11	5	0.944606	ND	0.906684	ND	0.973456	ND
281	B6TNX7	Proteasome subunit alpha type	4.01	10.01	36.46	6	1.05158	0.711893	1.0422	0.860901	0.951486	0.71537	2	8	30.32	4	1.19193	ND	1.31848	ND	1.32716	ND
282	Q6RW09	Allene oxide cyclase	4.01	4.01	34.87	2	1.08487	0.598305	1.22462	0.324043	1.32407	0.240931	3.88	3.88	31.51	2	0.94964	0.588278	1.03466	0.714215	1.03571	0.706617
283	B4FL79	Putative uncharacterized protein	4.01	4.01	32.21	2	ND	ND	ND	ND	ND	ND	6	6	41.35	3	0.911864	ND	1.18638	ND	1.13273	ND
284	Q4FZ46	Cystatin	4.01	4.01	26.77	2	0.96217	0.763454	0.422408	0.0960978	0.418149	0.143684	2.17	2.17	57.48	1	0.929673	0.669764	0.226053	0.170387	0.248576	0.30241
285	B4FZU8	Malate dehydrogenase	4	16	35	12	ND	ND	ND	ND	ND	ND	16	16	42.35	12	0.975432	0.691091	0.807409	0.0316218	0.812821	0.012713
286	B4G019	Putative uncharacterized protein	4	6	23.13	3	1.42719	0.447392	1.40583	0.45882	1.17054	0.356811	2	2	7.818	1	0.879799	ND	1.41246	ND	1.13446	ND
287	C0PFG6	Putative uncharacterized protein	4	4	52.94	2	1.11468	0.483898	1.25707	0.270374	1.18333	0.351119	2	2	25	1	1.07374	ND	1.2267	ND	1.1328	ND
288	Q9ZR86	PDI-like protein	4	4	14.94	2	0.925563	ND	1.13621	ND	1.06376	ND	2.06	2.06	14.59	1	ND	ND	ND	ND	ND	ND
289	Q946V2	Legumin 1	4	4	18.22	2	0.975902	0.847394	0.785253	0.341449	0.717028	0.185958	2	2	2.692	1	0.951215	ND	0.69811	ND	0.709295	ND
290	Q8LK06	Methyl binding domain protein MBD109	4	4	18.5	2	0.927885	ND	1.25534	ND	1.11778	ND	6	6	24	3	0.969362	ND	1.08621	ND	0.970352	ND
291	C4JAS1	Putative uncharacterized protein	4	4	16.93	2	1.03514	ND	1.13508	ND	1.16449	ND	6	6	14	3	0.971234	ND	1.19865	ND	0.952742	ND
292	B6TNT9	Putative uncharacterized protein	4	4	17.82	3	1.23369	0.365995	0.983183	0.893175	0.94194	0.656689	2	2	21.58	1	1.04118	ND	1.0056	ND	0.984608	ND
293	B4FRD9	Eukaryotic translation initiation factor 3 subunit 5	4	4	25.44	2	0.906494	0.503106	1.06156	0.654744	0.973751	0.84151	2.02	2.02	23.69	1	1.05884	ND	1.09273	ND	1.12374	ND
294	B7ZZM3	Putative uncharacterized protein	4	4	19.37	2	1.09953	0.517312	1.10527	0.500225	1.02225	0.862142	1.32	1.32	5.397	1	1.05236	ND	1.09569	ND	0.95427	ND
295	B6TPA2	Putative uncharacterized protein	4	4	13.59	2	0.936131	0.627549	0.576788	0.113873	0.622098	0.13159	4.01	4.01	19.49	2	1.02919	0.819674	0.605652	0.123879	0.588468	0.117313
296	B4FRQ7	Proteasome subunit beta type	4	4	20.36	2	0.95123	0.7081	1.06681	0.63847	1.11209	0.484993	6.43	6.43	36.65	3	0.992716	ND	1.07891	ND	1.15516	ND
297	C0P4M2	Putative uncharacterized protein	4	4	4.102	2	1.07998	0.585062	2.8302	0.125874	3.01025	0.146969	3.12	3.12	7.617	2	0.991401	0.947432	2.01245	0.0943127	2.18249	0.0849052
298	B6U842	Putative uncharacterized protein	4	4	29.47	2	1.0725	ND	1.04548	ND	0.931711	ND	2	2	29.47	1	1.09096	ND	1.17394	ND	1.1757	ND
299	B6TTI9	Cytochrome b5	4	4	14.59	2	0.99753	0.984232	1.09213	0.539227	1.06672	0.634939	2	2	16.76	3	1.03619	ND	1.09093	ND	1.18592	ND
300	B4G1B3	60S acidic ribosomal protein P3	4	4	22.5	4	1.03109	ND	0.927443	ND	0.978407	ND	8.5	8.5	55	5	1.0455	0.743488	1.00775	0.965175	1.06365	0.6814
301	B4FCQ4	Cytochrome c oxidase subunit	4	4	11.05	2	1.02357	0.853553	1.007	0.976021	1.13099	0.432817	1.62	1.62	15.7	1	1.03226	0.802961	1.05319	0.694031	1.1562	0.382277
302	B6TXS9	ATP synthase gamma chain	3.93	3.93	20.3	2	0.970142	0.811092	0.963214	0.789341	1.0363	0.838435	3.46	3.46	17.58	2	0.832991	ND	0.782649	ND	0.880364	ND
303	B6T1D8	60S ribosomal protein L18a	3.9	3.9	36.52	4	0.990578	0.919418	0.956411	0.641256	0.93758	0.515513	2	5.62	20.79	6	1.00468	ND	0.89237	ND	0.866366	ND
304	B6U9I3	Eukaryotic translation initiation factor 3 subunit 1 alpha, 35kDa	3.9	3.9	20.26	2	0.917808	ND	0.992963	ND	0.963766	ND	4.21	4.21	15.95	2	0.959301	0.662373	0.970432	0.749921	0.863857	0.216163
305	B6U990	Ankyrin repeat domain-containing protein 2	3.72	3.72	14.63	2	1.08404	0.56493	1.03694	0.776583	0.924635	0.658547	2	2	13.13	3	1.33381	ND	0.991433	ND	1.09286	ND
306	B6T915	Eukaryotic translation initiation factor 6	3.7	3.7	36.33	2	0.965316	ND	0.928139	ND	0.834031	ND	7.72	7.72	22.04	4	1.15883	ND	1.26992	ND	1.25137	ND
307	C0PBY7	Nucleoside diphosphate kinase	3.64	3.64	27.73	2	0.975889	0.772675	0.94415	0.508229	0.956157	0.602058	2.25	2.28	18.07	1	0.988801	0.927816	1.01223	0.92211	1.05786	0.670841
308	B7ZY87	Putative uncharacterized protein	3.6	3.6	12.96	2	1.18227	ND	2.7014	ND	2.68571	ND	2	2	10.49	1	ND	ND	ND	ND	ND	ND
309	B6T3F4	60S ribosomal protein L11-1	3.57	3.57	16.57	2	0.950267	0.601963	1.0034	0.971173	1.00171	0.985575	2	2	23.76	1	0.900637	ND	0.891205	ND	0.843197	ND
310	B6SJ13	40S ribosomal protein S15a	3.55	3.55	38.46	2	0.973234	0.739667	1.09073	0.327126	1.07791	0.38659	3.46	3.46	40	4	0.990202	0.9238	1.05001	0.72132	1.06339	0.570249
311	E9NQE3	Malate dehydrogenase	3.54	19.2	44.58	13	1.04974	0.709323	1.9024	0.345378	1.92666	0.320959	1.59	20.52	56.02	11	0.963424	ND	3.62923	ND	3.62352	ND
312	B6UDN1	Fructose-bisphosphate aldolase	3.44	3.44	19.12	2	1.01117	0.928987	0.992253	0.950193	0.998274	0.988919	2	2.04	14.73	1	1.05185	ND	1.04106	ND	0.981821	ND
313	Q41824	Dehydrin	3.4	3.4	20.07	2	1.00108	0.993079	1.37067	0.451539	1.33149	0.539426	2.33	2.69	21.11	3	1.28353	ND	1.80858	ND	1.76112	ND
314	B6TS75	Sucrose phosphate synthase	3.37	3.37	8.747	2	1.01312	0.887233	1.03155	0.738597	0.994278	0.950057	5.85	5.85	12.29	3	1.02016	0.87821	1.22181	0.302631	1.15515	0.394837
315	B4FZM9	Putative uncharacterized protein	3.36	3.38	19.51	2	1.02533	ND	1.09452	ND	1.05653	ND	2	2	20.25	1	1.94785	ND	1.26598	ND	1.33326	ND
316	B6TSC6	T-complex protein 1 subunit epsilon	3.3	3.3	22.62	3	0.980421	0.877227	0.904243	0.501652	0.861165	0.379918	3.37	3.37	21.12	2	1.01557	0.926064	0.750295	0.469769	0.760431	0.445297
317	B6T4Q5	Pro-resilin	3.24	3.24	12.47	2	1.13107	0.434565	0.904392	0.750371	0.906583	0.714182	10	10	23.66	5	1.00671	0.927682	1.00085	0.994873	1.08337	0.397072
318	B6TKY3	T-complex protein 1 subunit alpha	3.18	3.18	18.9	2	0.936144	0.534481	0.936304	0.537509	0.872185	0.264062	4	4	12.29	2	0.926447	ND	1.05131	ND	1.04042	ND
319	C3UZ63	HSP protein	3.14	37.23	41.2	29	0.927889	0.721359	0.910365	0.565561	1.01944	0.893202	2.57	29.14	37.48	25	1.02706	ND	1.27124	ND	1.29544	ND
320	O64960	Heat shock 22 kDa protein	3.02	3.02	38.99	2	0.994654	0.96312	0.97511	0.829077	1.02033	0.873456	5.89	5.89	38.07	3	0.832882	0.246671	1.01918	0.92933	0.944468	0.709861
321	C0P5R8	Putative uncharacterized protein	2.99	2.99	7.249	2	1.24326	ND	1.09029	ND	0.84661	ND	1.66	1.66	11.94	1	0.961284	ND	1.19212	ND	1.21784	ND
322	B4FBP0	Putative uncharacterized protein	2.9	2.9	15.18	2	0.977622	0.807623	0.99384	0.946552	0.999255	0.993536	2.09	2.09	11.96	1	1.00735	0.952916	0.978957	0.865183	0.95808	0.739848
323	Q9FQB7	Glutathione S-transferase GST 22 (Fragment)	2.89	2.89	33.62	3	1.05428	0.580425	1.12098	0.293644	1.13954	0.247922	5.58	5.58	26.64	3	0.981008	0.835452	1.02612	0.781081	1.01334	0.885412
324	B4FS90	Cysteine protease 1	2.78	2.78	10.43	2	ND	ND	ND	ND	ND	ND	2	2	7.872	1	1.24445	ND	1.30754	ND	1.28335	ND
325	C0LNQ9	UDP-glucosyltransferase	2.77	2.77	15.71	3	0.886794	0.49466	0.637383	0.2021	0.527013	0.117383	3.26	3.26	14.65	2	1.01478	0.931328	0.71745	0.232523	0.778303	0.277075
326	B4FSN1	Putative uncharacterized protein	2.72	2.72	21.95	3	1.03022	0.888143	0.911319	0.553671	0.973455	0.847558	1.3	1.3	21.7	1	1.05692	0.839093	1.16169	0.613107	1.06219	0.684349
327	B6UGQ7	60S ribosomal protein L23	2.68	2.68	37.14	1	0.88356	0.504702	1.04026	0.805381	1.01228	0.938078	5.03	5.03	26.43	2	0.986525	0.954035	0.981551	0.867995	1.03982	0.729893
328	C0P451	Putative uncharacterized protein	2.66	2.66	16.73	2	1.10568	ND	2.37899	ND	2.28913	ND	4	4	20.64	2	0.894803	ND	1.17117	ND	1.12246	ND
329	B6T1K2	60S acidic ribosomal protein P1	2.66	2.66	55.05	1	1.08168	0.583164	1.00555	0.977347	0.918528	0.560737	5.73	5.73	74.31	3	ND	ND	ND	ND	ND	ND
330	B4FPA0	Putative uncharacterized protein	2.51	2.51	14.17	2	1.45426	ND	1.15592	ND	1.17896	ND	1.82	2.05	10	1	0.996648	ND	1.06823	ND	0.714314	ND
331	B6T429	26S proteasome non-ATPase regulatory subunit 11	2.48	2.48	30.05	1	0.87082	ND	1.13644	ND	0.96697	ND	2	2.06	20.42	1	0.918679	ND	1.33338	ND	1.20227	ND
332	C0P5F2	Putative uncharacterized protein	2.41	2.41	19.67	1	1.04955	0.836617	0.990732	0.963186	1.05411	0.889801	2.01	2.01	21.71	1	ND	ND	ND	ND	ND	ND
333	B6U7Y1	Activator of 90 kDa heat shock protein ATPase	2.41	2.41	27.01	1	0.945736	0.868923	1.0509	0.705982	0.966965	0.929342	2	2	6.322	1	1.11057	ND	1.10863	ND	1.12042	ND
334	B6T2Y1	Peroxiredoxin-5	2.4	2.4	61.37	2	1.04902	ND	1.11722	ND	1.08204	ND	2.2	2.2	29.61	1	0.964067	ND	1.21211	ND	1.10455	ND
335	B6SMR2	Peroxidase 52	2.4	2.4	33.33	2	1.19618	ND	0.973232	ND	0.696392	ND	3.66	3.66	32.39	2	1.0188	ND	0.797292	ND	0.760646	ND
336	C0P4M0	Putative uncharacterized protein	2.39	3.21	19.4	3	1.02513	ND	2.16256	ND	2.61658	ND	2.06	4.09	15.01	2	0.893562	ND	1.5145	ND	1.42142	ND
337	B4G233	Disease resistance response protein 206	2.33	2.33	18.75	1	1.03647	0.780514	1.25858	0.306316	1.20098	0.416969	2	4.96	18.75	3	0.940284	ND	1.33666	ND	1.33286	ND
338	B6TJC5	Developmentally-regulated GTP-binding protein 2	2.31	2.31	13.28	2	1.12499	0.480622	0.82784	0.68245	0.902508	0.798128	2	2	4.01	1	1.23706	ND	0.956493	ND	1.19139	ND
339	B6UH77	Histone H3	2.27	2.27	27.94	1	1.00661	0.938955	1.01366	0.876214	1.00046	0.995783	4.77	4.77	30.88	3	1.03024	0.782849	1.00762	0.957602	1	1
340	B6SHH4	Lysyl-tRNA synthetase	2.27	2.27	9.772	2	1.02355	0.806804	0.936169	0.611197	0.939263	0.580001	2.17	2.17	8.143	2	1.00766	ND	0.909227	ND	0.887924	ND
341	B6TP60	Glycine-rich protein 2b	2.24	4	32.21	3	ND	ND	ND	ND	ND	ND	4	4	43.75	3	0.899357	ND	1.43229	ND	1.78772	ND
342	B8A2P6	Putative uncharacterized protein	2.24	2.24	17.42	1	1.10302	0.396843	0.995165	0.983373	1.0256	0.877476	2	2	12.73	1	1.10666	ND	1.0237	ND	0.988284	ND
343	C4IZK9	Putative uncharacterized protein	2.21	9.7	23.52	6	1.00385	0.976627	1.04399	0.855586	1.04552	0.743313	2	2.01	12.25	2	0.979703	ND	1.25416	ND	1.23277	ND
344	C4J409	Putative uncharacterized protein	2.17	2.17	5.263	1	0.976238	ND	1.44296	ND	1.43438	ND	9.27	9.27	19.91	4	1.04531	0.527896	1.43896	0.0159888	1.52407	0.0140812
345	B6T5Z3	Major latex protein 22	2.15	2.2	14.04	1	0.982138	0.887122	0.916052	0.544477	0.893573	0.463405	2	3.55	36.84	2	0.998956	ND	1.00535	ND	0.820757	ND
346	B6TQ06	Aminomethyltransferase	2.14	2.14	19.56	2	1.33897	0.361923	1.2383	0.293069	1.05429	0.734623	2.21	2.21	18.09	2	0.96991	ND	1.03723	ND	0.899107	ND
347	P93852	Cycloartenol-C-24-methyltransferase 1	2.12	2.12	14.24	1	0.994414	0.970655	0.832132	0.803326	0.924967	0.637642	2	2	12.21	1	1.33878	ND	0.902843	ND	1.03155	ND
348	B6TDH1	DAG protein	2.11	2.11	17.38	1	1.02003	ND	1.01724	ND	0.989941	ND	2	2	8.095	1	1.03909	ND	1.16627	ND	1.11061	ND
349	C0P5C0	Putative uncharacterized protein	2.1	2.1	12.31	1	0.999113	0.994283	0.942355	0.655591	0.952768	0.710161	4.25	4.25	10.98	2	0.99616	0.966931	0.929367	0.466218	0.969732	0.744168
350	Q8S4C4	Uncoupling protein	2.07	2.07	7.419	1	0.923685	0.571391	0.934603	0.70012	0.911714	0.524644	2	2	6.452	1	1.00223	ND	0.779289	ND	0.841574	ND
351	C0HI51	Putative uncharacterized protein	2.06	2.06	16.42	1	0.967609	0.925019	0.961326	0.781474	0.916455	0.576503	4	4	20.84	2	0.961709	0.790895	0.949677	0.732318	0.967976	0.823722
352	B6TH40	Ras-related protein Rab11C	2.06	2.06	20.55	1	1.00153	0.99204	0.959849	0.795333	0.970498	0.846307	2	2	8.676	1	0.95358	ND	0.84905	ND	0.755387	ND
353	B6TJT2	Auxin-induced protein PCNT115	2.05	7.8	29.65	5	ND	ND	ND	ND	ND	ND	1.35	5.75	15.99	3	ND	ND	ND	ND	ND	ND
354	B6STH5	Phosphoglycerate kinase	2.05	4.07	50.42	3	0.91166	ND	1.07089	ND	1.09601	ND	2	4	45.83	4	1.24466	ND	1.20026	ND	1.25314	ND
355	Q4FZ53	Putative cystatin	2.05	2.06	30	3	0.955856	0.728816	0.84588	0.342715	0.842195	0.335013	4	4	32.73	3	0.959007	ND	0.906882	ND	0.846374	ND
356	B6T4G7	Fibrillarin-2	2.05	2.05	41.23	1	1.00149	0.99073	0.89354	0.594473	0.932765	0.620107	2.08	2.08	24.68	1	1.0003	ND	0.883677	ND	0.869947	ND
357	B6SJF5	Acyl carrier protein	2.05	2.05	31.3	1	0.906365	0.513897	0.753361	0.223899	0.842272	0.34412	2	2	38.17	1	0.962129	ND	0.79335	ND	0.793249	ND
358	B4FTA3	60S ribosomal protein L27	2.04	2.04	24.82	1	0.829052	ND	0.791749	ND	0.929325	ND	2	6.4	32.85	3	1.12932	ND	0.931996	ND	1.00407	ND
359	B6U1T9	2-hydroxyphytanoyl-CoA lyase	2.03	2.03	24.17	1	1.03839	0.908732	1.28937	0.23624	1.0017	0.996939	4	4	13.39	3	0.937197	0.691338	1.27692	0.247646	1.19762	0.464177
360	Q309F9	Molybdenum cofactor biosynthesis protein	2.03	2.03	12.33	1	1.08463	0.580541	0.815876	0.42266	0.995398	0.97042	2	2	8.828	1	1.33462	ND	1.32247	ND	1.17354	ND
361	B6U2V3	ATP-dependent RNA helicase DBP5	2.03	2.03	8.3	1	0.950555	0.699917	0.889405	0.448624	0.863104	0.378776	2.02	2.02	12.15	1	1.04005	ND	0.884312	ND	0.828715	ND
362	C4J4W3	Putative uncharacterized protein	2.02	6.03	21.69	3	1.02483	0.85236	1.0195	0.927552	1.06369	0.657888	6.96	6.96	16.01	4	0.907463	0.506141	1.17085	0.567058	1.15232	0.387752
363	B4FBQ8	Ubiquinol-cytochrome c reductase iron-sulfur subunit	2.02	2.02	40.66	1	0.996019	ND	0.877764	ND	0.856256	ND	2.02	2.02	21.25	1	0.830735	ND	0.917367	ND	0.934182	ND
364	Q8L8G5	Nucleosome/chromatin assembly factor group A	2.02	2.02	16.22	1	0.936352	ND	0.86025	ND	0.804993	ND	4.03	4.03	14.05	2	ND	ND	ND	ND	ND	ND
365	B6TFF6	Enoyl-[acyl-carrier-protein] reductase [NADH]	2.02	2.02	15.9	1	1.69125	ND	0.899298	ND	0.797724	ND	3.33	3.33	14.56	2	1.23901	0.60008	0.933786	0.626476	0.997634	0.985391
366	B6T848	Putative uncharacterized protein	2.02	2.02	11.49	1	ND	ND	ND	ND	ND	ND	2	2	1.828	1	ND	ND	ND	ND	ND	ND
367	C0PE73	Putative uncharacterized protein	2.01	2.01	13.66	1	1.24145	ND	0.810552	ND	1.0621	ND	2.7	2.7	5.556	1	1.03507	0.787551	0.887067	0.440775	0.927652	0.588232
368	B6TKU7	Sex determination protein tasselseed-2	2.01	2.01	22.26	1	ND	ND	ND	ND	ND	ND	2.04	2.04	17.31	2	1.05553	0.76456	1.10445	0.698702	0.991147	0.962636
369	B4FSS8	Putative uncharacterized protein	2.01	2.01	20.68	1	1.02033	ND	0.815744	ND	0.759655	ND	2.23	2.23	12.35	1	0.904133	0.49519	0.517633	0.0953657	0.464025	0.0819488
370	Q84UX6	Nucleosome/chromatin assembly factor group A	2.01	2.01	9.211	1	0.904503	ND	0.512217	ND	0.810543	ND	4	4	12.89	2	1.07253	0.75369	1.09484	0.533061	1.09155	0.543902
371	C0HF32	ATP synthase subunit beta	2	39.62	72.33	29	ND	ND	ND	ND	ND	ND	38.94	38.94	62.21	28	ND	ND	ND	ND	ND	ND
372	B4FWJ8	Putative uncharacterized protein	2	38.84	54.3	28	ND	ND	ND	ND	ND	ND	2.04	27.38	46.61	20	1.01365	ND	1.01507	ND	1.07123	ND
373	B6SJZ8	Glyceraldehyde-3-phosphate dehydrogenase, cytosolic	2	38.28	87.54	31	ND	ND	ND	ND	ND	ND	2	40.27	80.12	29	ND	ND	ND	ND	ND	ND
374	Q0QWI2	Sorbitol dehydrogenase	2	20.75	57.65	18	0.845397	ND	0.668626	ND	0.706449	ND	2	17.11	54.1	12	0.96212	ND	0.606466	ND	0.624046	ND
375	B4FQX1	Putative uncharacterized protein	2	18.48	59.07	12	0.899745	ND	0.998313	ND	0.84121	ND	13.85	13.85	38.19	8	1.01883	0.774577	0.885342	0.104756	0.913564	0.203144
376	E7DDV3	Peroxisomal-CoA synthetase	2	12	28.64	7	ND	ND	ND	ND	ND	ND	10	10	19.81	5	1.03911	0.696592	1.51926	0.0390835	1.57186	0.0336594
377	B4FPT7	Polyubiquitin 2	2	10.14	56.21	6	0.977091	ND	0.93548	ND	0.999431	ND	7.11	7.11	58.82	4	0.961959	0.611773	0.820071	0.0482614	0.86383	0.106387
378	B4FG03	Putative uncharacterized protein	2	10	47.16	5	1.00687	ND	0.665964	ND	0.646543	ND	2	7.49	40.34	6	0.939443	ND	0.491943	ND	0.465321	ND
379	Q6PLR8	Putative ras-like small GTP binding ptotein	2	8.68	43.52	6	1.0418	ND	0.876838	ND	1.03214	ND	6	6	22.28	3	0.99173	0.93028	0.947914	0.589109	0.948555	0.593033
380	B4FUS2	40S ribosomal protein S18	2	7.01	46.05	4	0.997938	ND	1.06815	ND	0.945994	ND	8.16	8.16	51.32	5	0.920584	0.325914	0.981357	0.807381	0.954344	0.555619
381	B4FN28	Ribosomal protein	2	6	34.82	3	1.02086	ND	1.1357	ND	1.06945	ND	8.83	8.83	34.29	5	1	ND	0.985267	ND	1.02217	ND
382	Q43273	Superoxide dismutase	2	4.09	45.53	2	ND	ND	ND	ND	ND	ND	4	4	40	2	ND	ND	ND	ND	ND	ND
383	C0PD71	Putative uncharacterized protein	2	4	30.58	2	0.900917	ND	0.739978	ND	0.651008	ND	4	4	19.9	2	0.966515	0.807001	0.839247	0.543796	0.858756	0.398859
384	B6TUA2	Dihydrolipoyllysine-residue acetyltransferase component of pyruvatedehydrogenase complex	2	2.87	15.03	2	1.04446	ND	0.971349	ND	1.08262	ND	2.52	2.52	11.69	1	0.963552	0.7091	1.02878	0.772271	1.07246	0.503345
385	B6TK43	Pyruvate kinase	2	2.04	12.9	1	ND	ND	ND	ND	ND	ND	2	2	8.539	1	1.18199	ND	1.23765	ND	1.10192	ND
386	B4FEE3	60S ribosomal protein L27	2	2.04	24.82	1	1.01254	ND	0.943454	ND	0.933722	ND	2	6.4	29.2	3	ND	ND	ND	ND	ND	ND
387	C0PFZ0	Putative uncharacterized protein	2	2	13.84	1	0.982114	ND	1.28025	ND	1.27925	ND	2	2	8.155	1	1.14172	ND	1.31736	ND	1.28593	ND
388	C0PAH4	Putative uncharacterized protein	2	2	11.66	1	0.846763	ND	1.03901	ND	1.02564	ND	1.48	1.48	14.44	1	ND	ND	ND	ND	ND	ND
389	B8A0C4	Putative uncharacterized protein	2	2	9.369	1	0.763046	ND	1.14281	ND	0.953654	ND	4.12	4.12	7.841	2	1.00945	0.943653	0.829128	0.326955	0.864987	0.400928
390	B7ZXD5	Putative uncharacterized protein	2	2	25.47	1	1.02584	ND	0.972454	ND	0.955797	ND	5.18	5.18	16.53	3	1.05933	ND	1.14188	ND	1.21838	ND
391	B6T5R1	Putative uncharacterized protein	2	2	32.58	1	1.08573	ND	0.975171	ND	1.22554	ND	2	2	13.57	1	1.09972	ND	1.09194	ND	1.14751	ND
392	B4FQQ1	Putative uncharacterized protein	2	2	37.43	1	1.18403	ND	0.825405	ND	0.871297	ND	2.04	2.04	20.11	1	1.00895	0.945651	0.948033	0.699608	0.99926	0.995501
393	C0PKD2	Putative uncharacterized protein	2	2	15.54	1	1.04841	ND	0.981363	ND	0.830677	ND	3.01	3.01	16.42	2	1.04968	0.615394	0.794884	0.107758	0.799913	0.14465
394	C0PFM8	Putative uncharacterized protein	2	2	25.44	2	0.933244	ND	0.831429	ND	0.875521	ND	2.08	2.08	15.5	1	0.959955	ND	0.664463	ND	0.682297	ND
395	C0PB44	Putative uncharacterized protein	2	2	13.2	1	1.03771	ND	0.924764	ND	0.860844	ND	3.33	3.33	9.524	2	0.951003	ND	0.877219	ND	0.875055	ND
396	C4J5C1	Putative uncharacterized protein	2	2	24.04	2	1.01399	ND	1.04541	ND	1.06171	ND	2	2	12.5	1	1.08676	ND	1.10739	ND	1.12235	ND
397	B4FD03	Putative uncharacterized protein	2	2	12.44	1	1.15261	ND	1.10281	ND	1.01379	ND	2	2	13.96	1	1.08916	ND	0.956564	ND	0.871913	ND
398	B4FCD7	Putative uncharacterized protein	2	2	13.19	1	1.1347	ND	0.835535	ND	0.850171	ND	2	2	9.763	1	0.906627	ND	0.9221	ND	0.979478	ND
399	Q9SAQ3	Proliferating cell nuclear antigen	2	2	13.31	1	1.06102	ND	1.0451	ND	0.98105	ND	2.15	2.15	15.97	1	1.00902	0.910632	0.965916	0.821647	0.967865	0.830858
400	C0PMM0	Putative uncharacterized protein	2	2	8.247	1	1.10735	ND	0.967998	ND	0.837599	ND	2	2	3.78	1	1.03323	ND	0.72893	ND	0.800843	ND
401	C0PG55	Putative uncharacterized protein	2	2	10.34	1	ND	ND	ND	ND	ND	ND	2	2	16.63	1	1.03755	ND	0.882262	ND	0.882823	ND
402	C0P8S9	Putative uncharacterized protein	2	2	8.854	1	1.01312	ND	1.13577	ND	1.10508	ND	2	2.01	20.31	1	1.08549	ND	0.991819	ND	0.847414	ND
403	C0P4D6	Putative uncharacterized protein	2	2	7.901	1	ND	ND	ND	ND	ND	ND	2	2	8.804	1	1.34445	ND	0.785911	ND	1.20932	ND
404	B8A034	Putative uncharacterized protein	2	2	5.873	1	1.05135	ND	1.04584	ND	0.960612	ND	2	2	2.447	1	1.01935	ND	1.10142	ND	1.05781	ND
405	B4G1Z4	Putative uncharacterized protein	2	2	11.25	1	0.970185	ND	0.922226	ND	1.01333	ND	2.93	2.93	14.58	2	1.13026	0.439108	1.21841	0.302052	1.17658	0.35491
406	Q5EUD1	Protein disulfide isomerase	2	2	5.797	1	1.23496	ND	0.803751	ND	1.04203	ND	2	2	10.14	1	0.934881	ND	0.999993	ND	1.09068	ND
407	Q29SB6	Pathogenesis-related protein 10	2	2	22.5	1	1.14778	ND	2.35187	ND	1.95348	ND	2.55	2.55	26.25	2	1.25837	ND	2.22004	ND	2.59313	ND
408	D2JSQ3	ATP synthase subunit 8	2	2	16.99	1	1.04135	ND	0.946634	ND	0.948055	ND	2	2	16.99	1	0.943825	ND	0.791284	ND	0.727766	ND
409	C0PCV2	40S ribosomal protein S8	2	2	8.879	2	1.06331	ND	0.999944	ND	1.07174	ND	4	4	24.77	2	1.07962	0.596923	1.16584	0.493636	1.24115	0.468105
410	B7ZXF6	Putative uncharacterized protein	2	2	4.217	1	0.907118	ND	0.849574	ND	0.852744	ND	2.01	2.01	10.64	1	0.855151	ND	0.809208	ND	0.899162	ND
411	B6U6A9	Caleosin	2	2	9.053	1	0.504312	ND	5.75179	ND	5.01836	ND	4	4	13.99	2	1.13448	ND	3.52277	ND	3.37152	ND
412	B6TIQ8	ATP/GTP binding protein	2	2	9.195	1	1.70479	ND	1.32856	ND	1.67091	ND	2.16	2.16	13.51	1	1.03096	0.941435	0.929879	0.878803	0.913929	0.841462
413	B6TE01	Myosin-like protein	2	2	10	1	0.924545	ND	1.07434	ND	0.982943	ND	2	2	12	1	1.02547	ND	1.25015	ND	1.13287	ND
414	B6SPN1	Putative uncharacterized protein	2	2	12.62	1	0.957638	ND	0.992775	ND	0.972902	ND	2	2	34.95	1	0.969251	ND	0.847977	ND	1.04956	ND
415	B4FTK9	Endo-1,3;1,4-beta-D-glucanase	2	2	11.2	1	1.6022	ND	2.09733	ND	1.46705	ND	2.06	2.06	20.33	1	0.867094	ND	1.28169	ND	1.24918	ND
416	Q8W514	MSI type nucleosome/chromatin assembly factor C	2	2	3.48	1	0.804769	ND	0.791331	ND	0.930925	ND	2	2	3.48	1	0.864587	ND	0.938438	ND	0.813688	ND
417	C6KEM4	Aminoaldehyde dehydrogenase 2	2	2	2.767	1	1.15711	ND	1.47266	ND	1.55552	ND	2	4	17.59	2	1.12647	ND	1.12294	ND	1.03148	ND
418	C4J813	Putative uncharacterized protein	2	2	15.28	1	1.14728	ND	1.1715	ND	1.24396	ND	2	2	21.53	1	1.04938	ND	1.27119	ND	1.24884	ND
419	C4J6C7	Putative uncharacterized protein	2	2	8.333	1	0.948272	ND	1.19061	ND	1.08672	ND	2	2	7.639	1	1.07463	ND	1.24185	ND	1.24559	ND
420	B6TXC2	Isopenicillin N epimerase	2	2	3.617	1	1.0122	ND	0.881448	ND	0.888788	ND	2	2	5.319	1	ND	ND	ND	ND	ND	ND
421	B6T5Q6	Putative uncharacterized protein	2	2	6.19	1	0.903728	ND	1.048	ND	1.01235	ND	1.85	2	6.19	1	1.07009	ND	1.15483	ND	1.22625	ND
422	B6T4K8	Putative uncharacterized protein	2	2	11.7	1	1.72611	ND	2.24135	ND	1.79891	ND	2	2	18.71	1	1.3974	ND	1.48304	ND	1.39989	ND
423	B6SXH1	Putative uncharacterized protein	2	2	15.23	1	0.963663	ND	0.956021	ND	0.894838	ND	2	2	15.23	1	1.0465	ND	0.906492	ND	0.987143	ND
424	B6SU81	Putative uncharacterized protein	2	2	5.128	1	1.06379	ND	0.992537	ND	0.905096	ND	2	2	5.128	1	0.929884	ND	1.04031	ND	0.961208	ND
425	B6SNV1	Putative uncharacterized protein	2	2	13.19	2	0.863446	ND	0.336044	ND	0.507253	ND	2	2	29.67	1	0.933744	ND	0.381704	ND	0.404271	ND
426	B4FFP6	Putative uncharacterized protein	2	2	15.19	1	1.19295	ND	1.47473	ND	1.31428	ND	1.85	1.85	10.13	1	1.09831	ND	0.884523	ND	0.869473	ND
427	B4FAQ5	Putative uncharacterized protein	2	2	10.4	1	0.94273	ND	0.886189	ND	0.72828	ND	2	2	11.88	1	1.01107	ND	0.969667	ND	0.99671	ND
428	Q9SPD7	Outer mitochondrial membrane protein porin	1.85	4	9.058	2	ND	ND	ND	ND	ND	ND	2	2	11.96	1	ND	ND	ND	ND	ND	ND
429	C4JBB8	Putative uncharacterized protein	1.82	6.1	23.79	3	0.96187	ND	1.02664	ND	1.0494	ND	2.03	6.05	25.26	3	1.03052	ND	1.00498	ND	0.979041	ND
430	B4F8Z3	Adenylosuccinate lyase	1.82	1.82	16.76	1	0.986486	ND	0.836516	ND	0.78996	ND	2.06	2.06	17.68	1	1.02438	0.874371	0.835958	0.377588	0.850006	0.605459
431	B6TFS9	14-3-3-like protein A	1.79	8.69	52.12	9	ND	ND	ND	ND	ND	ND	2.03	9.6	44.79	7	1.05049	0.749215	1.00989	0.947109	1.00934	0.95044
432	C0PFX5	Putative uncharacterized protein	1.7	1.7	7.598	1	1.05081	ND	0.85059	ND	0.818877	ND	2	2	2.849	1	0.906728	ND	0.744971	ND	0.762074	ND
433	C0P4R5	Putative uncharacterized protein	1.7	1.7	3.636	1	0.953706	0.71719	0.875216	0.40755	0.867712	0.389196	3.28	3.28	7.438	2	0.990098	0.936439	0.919587	0.553161	0.908497	0.510923
434	B6U4F7	Acylamino-acid-releasing enzyme	1.66	1.66	10.98	1	1.13963	ND	0.821962	ND	0.870988	ND	2	2	4.134	1	0.884874	ND	0.857126	ND	0.702359	ND
435	Q6JN53	1-aminocyclopropane-1-carboxylate oxidase 1	1.62	1.62	11.67	1	1.08222	ND	1.17448	ND	1.26849	ND	2	2	14.2	1	0.956202	ND	1.13098	ND	1.01596	ND
436	C0P4D9	Putative uncharacterized protein	1.45	1.45	6.167	1	1.03238	ND	1.31941	ND	1.34653	ND	2	2	6.046	1	1.11454	ND	1.08372	ND	1.02679	ND
437	C4J3B1	Pectinesterase	1.35	1.35	5.159	1	0.984492	ND	0.923806	ND	1.00459	ND	2	2	12.7	1	0.982639	ND	1.13853	ND	1.28778	ND
438	Q43359	Cytosolic glyceroldehyde-3-phosphate dehydrogenase GAPC4	38.95	38.95	83.38	34	0.973792	0.734662	0.58909	0.00165216	0.642833	0.00316099	ND	ND	ND	ND	ND	ND	ND	ND	ND	ND
439	O24449	Translational initiation factor eIF-4A	31.79	31.79	59.18	17	0.979723	0.651929	1.01429	0.721794	0.947444	0.419515	ND	ND	ND	ND	ND	ND	ND	ND	ND	ND
440	O50018	Elongation factor 1-alpha	27.61	27.61	53.02	29	0.878539	ND	1.96437	ND	1.95491	ND	ND	ND	ND	ND	ND	ND	ND	ND	ND	ND
441	Q43274	Aldehyde dehydrogenase	26.5	26.5	57.01	15	0.967481	0.520137	1.14466	0.0257773	1.10901	0.457574	ND	ND	ND	ND	ND	ND	ND	ND	ND	ND
442	B7ZYI0	Putative uncharacterized protein	26.17	26.17	75.48	24	0.948619	0.430746	0.9747	0.695619	0.917174	0.218808	ND	ND	ND	ND	ND	ND	ND	ND	ND	ND
443	B6TM55	APx1-Cytosolic Ascorbate Peroxidase	26.04	26.04	73.2	30	1.00476	0.931851	1.25645	0.0356119	1.20634	0.115049	ND	ND	ND	ND	ND	ND	ND	ND	ND	ND
444	B4FUK7	Putative uncharacterized protein	21.5	29.26	65.28	25	0.970029	0.578054	1.20103	0.0157226	1.19509	0.0112173	ND	ND	ND	ND	ND	ND	ND	ND	ND	ND
445	B8A046	Phenylalanine ammonia-lyase	20.14	20.14	44.81	12	0.981556	0.740997	0.953893	0.414337	0.952147	0.397158	ND	ND	ND	ND	ND	ND	ND	ND	ND	ND
446	B4FWG6	Putative uncharacterized protein	20.11	20.11	52.8	10	1.0146	0.840108	0.96609	0.506436	0.994795	0.927594	ND	ND	ND	ND	ND	ND	ND	ND	ND	ND
447	B4G039	Putative uncharacterized protein	19.31	19.31	57.97	12	0.893039	ND	0.971711	ND	0.888733	ND	ND	ND	ND	ND	ND	ND	ND	ND	ND	ND
448	B6TGF1	Malate dehydrogenase	18.05	18.05	37.06	12	1.00406	0.967391	0.762049	0.14681	0.820272	0.155018	ND	ND	ND	ND	ND	ND	ND	ND	ND	ND
449	C0PE24	Triosephosphate isomerase	18	18	47.43	14	1.0467	ND	0.949224	ND	1.26351	ND	ND	ND	ND	ND	ND	ND	ND	ND	ND	ND
450	C0PA67	Putative uncharacterized protein	17.5	17.5	33.84	11	1.00498	0.973919	0.854552	0.417811	0.892356	0.519959	ND	ND	ND	ND	ND	ND	ND	ND	ND	ND
451	B6T7J7	Serine hydroxymethyltransferase	16.53	16.53	36.52	14	0.99003	0.84951	0.960738	0.476625	1.01488	0.779919	ND	ND	ND	ND	ND	ND	ND	ND	ND	ND
452	B4FL17	Putative uncharacterized protein	14.97	14.97	80.24	10	0.993856	0.937661	1.09736	0.292868	1.07324	0.402561	ND	ND	ND	ND	ND	ND	ND	ND	ND	ND
453	B4G194	40S ribosomal protein SA	13.89	13.89	38.96	9	1.06497	0.530144	1.0678	0.43255	1.01926	0.80885	ND	ND	ND	ND	ND	ND	ND	ND	ND	ND
454	B4FQJ6	Putative uncharacterized protein	12.88	12.88	33.57	7	0.968837	0.552137	0.934208	0.224171	0.923033	0.158367	ND	ND	ND	ND	ND	ND	ND	ND	ND	ND
455	B6SH83	RuBisCO large subunit-binding protein subunit beta OS	12.78	12.78	30.79	7	1.00478	0.970341	1.04098	0.784825	1.0597	0.469564	ND	ND	ND	ND	ND	ND	ND	ND	ND	ND
456	B4FKM1	Guanine nucleotide-binding protein beta subunit-like protein	12.28	12.28	44.01	9	0.9574	0.606902	1.05343	0.660105	1.14998	0.165525	ND	ND	ND	ND	ND	ND	ND	ND	ND	ND
457	B6SHW9	Putative uncharacterized protein	12.16	12.16	58.91	7	1.04168	ND	0.780426	ND	1.11564	ND	ND	ND	ND	ND	ND	ND	ND	ND	ND	ND
458	B6U284	14-3-3-like protein	12.12	21.87	71.88	18	ND	ND	ND	ND	ND	ND	ND	ND	ND	ND	ND	ND	ND	ND	ND	ND
459	B6T9B9	Alpha-N-arabinofuranosidase A	12.07	12.07	22.94	8	0.893237	0.251236	1.767	0.0742403	1.62463	0.154026	ND	ND	ND	ND	ND	ND	ND	ND	ND	ND
460	B6UBI2	Peroxisomal-coenzyme A synthetase	12	12	34.54	6	1.48041	ND	1.56992	ND	1.07645	ND	ND	ND	ND	ND	ND	ND	ND	ND	ND	ND
461	B4FK84	Putative uncharacterized protein	11.88	11.88	47.06	8	1.00982	0.885094	0.789265	0.020709	0.783355	0.0185266	ND	ND	ND	ND	ND	ND	ND	ND	ND	ND
462	C0PM74	Putative uncharacterized protein	11.61	11.61	40.25	7	1.02979	0.648911	1.00878	0.904303	0.998487	0.981085	ND	ND	ND	ND	ND	ND	ND	ND	ND	ND
463	B4FRG8	Putative uncharacterized protein	11.42	11.42	28.3	7	0.968495	0.620721	0.986811	0.836102	0.978812	0.739396	ND	ND	ND	ND	ND	ND	ND	ND	ND	ND
464	B7ZZP2	Putative uncharacterized protein	10.75	10.75	47.15	7	0.955886	0.731715	0.928678	0.597462	0.877293	0.418477	ND	ND	ND	ND	ND	ND	ND	ND	ND	ND
465	B6TYM9	Vignain	10.74	10.74	35.64	6	1.03199	0.650819	1.63507	0.0112361	1.57837	0.00464658	ND	ND	ND	ND	ND	ND	ND	ND	ND	ND
466	B6THF2	Fructokinase-2	10.65	10.65	53.73	7	0.96039	0.438428	0.97697	0.653431	0.906549	0.0839612	ND	ND	ND	ND	ND	ND	ND	ND	ND	ND
467	B6SZ05	Histone H2A	10.48	10.48	39.79	5	1.13655	ND	0.80714	ND	0.938287	ND	ND	ND	ND	ND	ND	ND	ND	ND	ND	ND
468	B6UHI4	Vacuolar ATP synthase subunit B isoform 1	10.44	10.44	38.4	6	0.985089	0.86855	0.890456	0.457519	0.98484	0.866228	ND	ND	ND	ND	ND	ND	ND	ND	ND	ND
469	B4FAL8	Putative uncharacterized protein	10	10	28.4	5	0.966365	0.635001	0.562618	0.103785	0.519091	0.12028	ND	ND	ND	ND	ND	ND	ND	ND	ND	ND
470	B6TMW7	Transaminase/ transferase, transferring nitrogenous groups	10	10	22.08	5	1.00936	0.904613	0.966928	0.67124	0.897428	0.227972	ND	ND	ND	ND	ND	ND	ND	ND	ND	ND
471	C4J2M5	Pyruvate kinase	9.67	9.67	28.27	5	1.02756	0.633983	1.01772	0.756615	1.05616	0.369803	ND	ND	ND	ND	ND	ND	ND	ND	ND	ND
472	Q9M586	Prohibitin	9.62	9.62	31.49	5	1.04972	0.597875	1.12258	0.21526	1.02633	0.746739	ND	ND	ND	ND	ND	ND	ND	ND	ND	ND
473	C0P3Q1	Putative uncharacterized protein	9.59	9.59	25.57	5	1.05235	ND	0.899022	ND	0.963966	ND	ND	ND	ND	ND	ND	ND	ND	ND	ND	ND
474	B4FTV9	26S protease regulatory subunit S10B	9.4	11.46	27.5	6	1.16665	0.75553	0.899577	0.572094	0.855135	0.270105	ND	ND	ND	ND	ND	ND	ND	ND	ND	ND
475	B4FQK0	Putative uncharacterized protein	8.81	8.81	23.45	4	1.00889	0.910816	1.09542	0.299834	1.04399	0.59642	ND	ND	ND	ND	ND	ND	ND	ND	ND	ND
476	C0HIT5	Putative uncharacterized protein	8.44	8.67	27.25	4	1.00953	0.946451	0.949281	0.63304	0.855559	0.234727	ND	ND	ND	ND	ND	ND	ND	ND	ND	ND
477	B4F9J5	Glutamate dehydrogenase	8.36	8.36	28.71	4	0.939332	0.641436	1.12636	0.44278	1.18329	0.338873	ND	ND	ND	ND	ND	ND	ND	ND	ND	ND
478	B6SK03	Ubiquitin-conjugating enzyme spm2	8.08	8.08	54.73	6	1.07367	0.405569	1.12136	0.215559	1.21176	0.0791779	ND	ND	ND	ND	ND	ND	ND	ND	ND	ND
479	B6TDJ0	60S ribosomal protein L12	8.06	8.06	55.42	4	0.919697	0.632327	1.1059	0.573718	1.03648	0.825267	ND	ND	ND	ND	ND	ND	ND	ND	ND	ND
480	B6UFX4	Histone H2B	8.03	8.03	50.99	8	0.951705	0.636077	1.0538	0.620587	0.98168	0.855909	ND	ND	ND	ND	ND	ND	ND	ND	ND	ND
481	B6T969	Proteasome subunit alpha type	8	8	42.13	5	1.06068	0.669827	1.09037	0.668698	1.05063	0.817085	ND	ND	ND	ND	ND	ND	ND	ND	ND	ND
482	B6TBM1	Alpha-soluble NSF attachment protein	8	8	21.8	4	1.00457	0.953354	0.874573	0.15934	0.937372	0.435302	ND	ND	ND	ND	ND	ND	ND	ND	ND	ND
483	C0PAJ0	Putative uncharacterized protein	7.76	7.76	43.65	5	0.991761	0.916363	0.987832	0.877718	0.907575	0.275926	ND	ND	ND	ND	ND	ND	ND	ND	ND	ND
484	B6T6W1	Basic endochitinase C	7.74	7.74	37.55	4	0.979308	0.802108	2.04146	0.12104	1.85735	0.146347	ND	ND	ND	ND	ND	ND	ND	ND	ND	ND
485	C0HHC1	Putative uncharacterized protein	7.6	7.6	46.82	5	0.972415	0.695527	1.04884	0.652582	1	1	ND	ND	ND	ND	ND	ND	ND	ND	ND	ND
486	B8A372	Putative uncharacterized protein	7.39	7.39	17.93	4	0.974734	0.726466	1.13196	0.458118	1.07702	0.337923	ND	ND	ND	ND	ND	ND	ND	ND	ND	ND
487	C4IYM7	Putative uncharacterized protein	7.34	7.34	25.45	4	0.949375	0.588017	1.1113	0.323707	1.09487	0.380897	ND	ND	ND	ND	ND	ND	ND	ND	ND	ND
488	B4FR70	26S proteasome non-ATPase regulatory subunit 8	7.33	7.33	19.1	4	1.0195	0.822223	0.888451	0.363669	0.833132	0.130528	ND	ND	ND	ND	ND	ND	ND	ND	ND	ND
489	B4FRZ2	Putative uncharacterized protein	7.16	7.16	25.24	5	0.969673	0.749043	0.827485	0.234043	0.818972	0.157377	ND	ND	ND	ND	ND	ND	ND	ND	ND	ND
490	B4G286	40S ribosomal protein S18	7.01	7.01	46.05	4	1.05434	ND	1.01946	ND	1.00254	ND	ND	ND	ND	ND	ND	ND	ND	ND	ND	ND
491	Q9M585	Putative uncharacterized protein	6.77	6.77	43.65	4	1.17682	0.122083	1.1166	0.34503	1.04431	0.626744	ND	ND	ND	ND	ND	ND	ND	ND	ND	ND
492	Q5GA18	Putative uncharacterized protein adh1F	6.65	6.65	24.48	3	0.948254	0.506299	1.2358	0.0574701	1.18058	0.0999705	ND	ND	ND	ND	ND	ND	ND	ND	ND	ND
493	C0PE65	Putative uncharacterized protein	6.55	6.55	36	3	0.897729	0.406954	0.938907	0.462665	0.942506	0.562862	ND	ND	ND	ND	ND	ND	ND	ND	ND	ND
494	B6TS23	Protein Z	6.48	6.49	43.83	4	0.998492	0.987185	1.08319	0.44054	1.04721	0.636872	ND	ND	ND	ND	ND	ND	ND	ND	ND	ND
495	B6T8L0	40S ribosomal protein S9	6.45	6.45	51.03	3	0.964616	0.572611	1.02688	0.764069	0.944484	0.434509	ND	ND	ND	ND	ND	ND	ND	ND	ND	ND
496	C0PC61	Putative uncharacterized protein	6.3	6.3	31.4	4	0.955929	0.549495	0.953157	0.526465	0.942059	0.434782	ND	ND	ND	ND	ND	ND	ND	ND	ND	ND
497	B6UH57	40S ribosomal protein S17-4	6.3	6.3	54.23	6	0.950744	0.614093	1.01772	0.855577	1.06028	0.561886	ND	ND	ND	ND	ND	ND	ND	ND	ND	ND
498	C0P9H2	Putative uncharacterized protein	6.28	6.3	22.59	3	1.03911	0.632218	1.20718	0.0878358	1.17334	0.114548	ND	ND	ND	ND	ND	ND	ND	ND	ND	ND
499	B6UFQ0	Proteasome subunit alpha type	6.28	6.29	34.14	3	0.94916	0.544004	0.952465	0.643431	0.897735	0.374908	ND	ND	ND	ND	ND	ND	ND	ND	ND	ND
500	B4FMY6	Putative uncharacterized protein	6.15	6.15	20.16	3	0.960818	0.643487	0.898683	0.263048	0.905816	0.291481	ND	ND	ND	ND	ND	ND	ND	ND	ND	ND
501	C4JBF5	Putative uncharacterized protein	6.12	6.12	45.26	3	0.968297	0.684131	1.1022	0.268753	1.06416	0.449845	ND	ND	ND	ND	ND	ND	ND	ND	ND	ND
502	C4J3Y5	Putative uncharacterized protein	6.04	6.04	22.74	3	0.959509	0.641054	0.967127	0.705691	0.976483	0.812898	ND	ND	ND	ND	ND	ND	ND	ND	ND	ND
503	C0HGR8	Putative uncharacterized protein	6.03	6.03	56.78	3	0.95287	0.717126	1.09936	0.524393	1.12754	0.469811	ND	ND	ND	ND	ND	ND	ND	ND	ND	ND
504	B6STA5	Glycine-rich RNA-binding protein 2	6.01	6.01	69.68	5	1.2473	ND	0.987341	ND	1.4353	ND	ND	ND	ND	ND	ND	ND	ND	ND	ND	ND
505	B4FJ16	Putative uncharacterized protein	6.01	6.01	26.33	4	1.01012	0.914705	1.13882	0.259931	1.12437	0.293463	ND	ND	ND	ND	ND	ND	ND	ND	ND	ND
506	C4JAE7	Glutamine synthetase	6	8	38.2	4	1.00579	0.98376	1.23987	0.429173	1.13283	0.656056	ND	ND	ND	ND	ND	ND	ND	ND	ND	ND
507	B6TIY7	Proteasome subunit alpha type	6	6	32.13	3	1.0069	ND	1.23444	ND	1.05453	ND	ND	ND	ND	ND	ND	ND	ND	ND	ND	ND
508	B6U4M0	Polyadenylate-binding protein 2	6	6	13.18	3	0.868813	0.441408	0.908489	0.561837	0.843971	0.38471	ND	ND	ND	ND	ND	ND	ND	ND	ND	ND
509	Q9SPD9	Voltage-dependent anion channel protein 1a	6	6	28.62	3	0.920895	0.59514	1.08209	0.657468	1.0387	0.792256	ND	ND	ND	ND	ND	ND	ND	ND	ND	ND
510	C0HI97	Putative uncharacterized protein	6	6	51.72	3	0.99539	ND	0.986241	ND	0.950158	ND	ND	ND	ND	ND	ND	ND	ND	ND	ND	ND
511	B6TCK3	NADH-cytochrome b5 reductase-like protein	5.89	5.89	20.26	3	1.03101	0.810374	1.01086	0.931543	1.04839	0.718049	ND	ND	ND	ND	ND	ND	ND	ND	ND	ND
512	B6TRN5	Aldose reductase	5.85	5.85	25.81	4	0.960495	0.629669	1.35639	0.0670164	1.20145	0.281565	ND	ND	ND	ND	ND	ND	ND	ND	ND	ND
513	Q5XML0	Proteasome subunit beta type	5.78	5.78	43.81	4	1.01796	0.817698	0.993139	0.929028	1.01324	0.864886	ND	ND	ND	ND	ND	ND	ND	ND	ND	ND
514	B6TDW7	Secretory protein	5.75	5.75	20.61	3	1.03839	0.877539	0.469397	0.121622	0.486609	0.162557	ND	ND	ND	ND	ND	ND	ND	ND	ND	ND
515	C4IZ94	Putative uncharacterized protein	5.59	5.59	36.29	3	1.08371	0.569641	1.048	0.71992	0.93056	0.602341	ND	ND	ND	ND	ND	ND	ND	ND	ND	ND
516	B6U1I9	Eukaryotic peptide chain release factor subunit 1-1	5.59	5.59	17.62	3	1.04681	0.644784	1.02913	0.768559	1.06048	0.564692	ND	ND	ND	ND	ND	ND	ND	ND	ND	ND
517	Q4A1J7	Putative cystatin (Fragment)	5.55	5.55	26.55	3	1.01912	0.880456	1.08588	0.559757	1.15392	0.388406	ND	ND	ND	ND	ND	ND	ND	ND	ND	ND
518	B6STY9	Salt tolerance protein	5.47	5.47	37.3	5	1.0608	0.486016	0.697305	0.398226	0.760067	0.082435	ND	ND	ND	ND	ND	ND	ND	ND	ND	ND
519	B6TLL8	Argininosuccinate synthase	5.45	5.45	24.89	3	1.15331	0.288417	0.857159	0.419267	0.936383	0.673403	ND	ND	ND	ND	ND	ND	ND	ND	ND	ND
520	B4FFJ4	Putative uncharacterized protein	5.42	5.42	23.4	3	1.04412	0.651304	1.36148	0.0841238	1.48817	0.0398839	ND	ND	ND	ND	ND	ND	ND	ND	ND	ND
521	Q5EUD5	Protein disulfide isomerase	5.42	5.42	24.15	3	0.975755	0.802188	1.06584	0.534518	1.07513	0.486601	ND	ND	ND	ND	ND	ND	ND	ND	ND	ND
522	B6TIK6	Sarcosine oxidase	5.42	5.42	19.04	3	0.972671	0.826805	0.996787	0.97941	0.812516	0.284282	ND	ND	ND	ND	ND	ND	ND	ND	ND	ND
523	Q9M588	Prohibitin	5.41	5.41	19.37	3	1.01231	0.922877	0.922488	0.570744	0.987803	0.92264	ND	ND	ND	ND	ND	ND	ND	ND	ND	ND
524	B6U4J8	Dynamin-related protein 1A	5.36	5.36	19.21	3	0.969939	0.749934	0.982639	0.853877	0.88994	0.298974	ND	ND	ND	ND	ND	ND	ND	ND	ND	ND
525	B6TF18	Membrane steroid-binding protein 1	5.34	5.34	50	3	1.0057	0.963528	1.06972	0.62021	1.04386	0.739547	ND	ND	ND	ND	ND	ND	ND	ND	ND	ND
526	B4FST4	Putative uncharacterized protein	5.2	5.2	39.2	4	1.00803	0.933003	0.855213	0.203969	0.883892	0.300565	ND	ND	ND	ND	ND	ND	ND	ND	ND	ND
527	C4IZ62	Putative uncharacterized protein	5.17	5.17	24.82	4	1.01066	ND	1.12461	ND	1.09269	ND	ND	ND	ND	ND	ND	ND	ND	ND	ND	ND
528	B6TM40	40S ribosomal protein S3	5.04	5.04	39.47	3	1.00111	0.990376	1.01119	0.90443	1.03545	0.711694	ND	ND	ND	ND	ND	ND	ND	ND	ND	ND
529	B4FSA7	ADP,ATP carrier protein	4.83	13.35	33.42	7	1.06081	0.468722	0.903645	0.366079	1.11507	0.267555	ND	ND	ND	ND	ND	ND	ND	ND	ND	ND
530	B7ZYR6	Putative uncharacterized protein	4.79	4.79	12.94	3	0.988448	0.899513	1.03152	0.740417	1.0646	0.522598	ND	ND	ND	ND	ND	ND	ND	ND	ND	ND
531	C0PL33	6-phosphogluconate dehydrogenase, decarboxylating	4.72	17.79	50.63	11	0.931911	0.487702	1.02186	0.820871	1.05022	0.618172	ND	ND	ND	ND	ND	ND	ND	ND	ND	ND
532	B4FUK2	FK506-binding protein 2-1	4.68	4.68	27.1	2	0.972613	ND	1.04313	ND	1.063	ND	ND	ND	ND	ND	ND	ND	ND	ND	ND	ND
533	O80413	Mitochondrial phosphate transporter	4.65	4.65	16.39	2	0.952862	0.542219	0.992689	0.923576	0.978982	0.782938	ND	ND	ND	ND	ND	ND	ND	ND	ND	ND
534	B6TGM2	Adenine phosphoribosyltransferase 2	4.65	4.65	43.44	2	0.934577	0.636616	0.962104	0.792186	0.890712	0.470829	ND	ND	ND	ND	ND	ND	ND	ND	ND	ND
535	C0HHT0	Phospholipase D	4.64	12.52	23.69	8	0.953404	0.715262	0.981496	0.881793	0.939223	0.642338	ND	ND	ND	ND	ND	ND	ND	ND	ND	ND
536	B4G031	Putative uncharacterized protein	4.63	14.58	62	16	0.940531	ND	1.09493	ND	0.96513	ND	ND	ND	ND	ND	ND	ND	ND	ND	ND	ND
537	B6T706	Aspartic proteinase oryzasin-1	4.56	4.56	18.24	2	1.05154	0.704324	1.23407	0.283392	1.04849	0.720017	ND	ND	ND	ND	ND	ND	ND	ND	ND	ND
538	Q9SWR9	Dihydrolipoamide S-acetyltransferase	4.42	4.42	27.68	3	1.01075	ND	0.910498	ND	1.06946	ND	ND	ND	ND	ND	ND	ND	ND	ND	ND	ND
539	B4FBV8	Eukaryotic translation initiation factor 3 subunit G	4.38	4.38	20.91	2	0.998452	0.986794	0.908274	0.575374	0.983001	0.856002	ND	ND	ND	ND	ND	ND	ND	ND	ND	ND
540	C0P4D8	Putative uncharacterized protein	4.36	4.36	23.25	2	0.977261	0.840387	0.890283	0.32248	0.795937	0.125697	ND	ND	ND	ND	ND	ND	ND	ND	ND	ND
541	C0PNF7	Putative uncharacterized protein	4.35	4.35	25.81	3	1.05306	0.693851	0.943735	0.66334	1.01013	0.942474	ND	ND	ND	ND	ND	ND	ND	ND	ND	ND
542	C0PH28	Putative uncharacterized protein	4.23	4.23	44.2	2	0.955183	0.574286	1.03318	0.686709	1.00841	0.932231	ND	ND	ND	ND	ND	ND	ND	ND	ND	ND
543	B6SHX0	5a2 protein	4.23	4.23	41.12	3	0.923288	0.471911	0.467008	0.0141732	0.461618	0.013733	ND	ND	ND	ND	ND	ND	ND	ND	ND	ND
544	B6TWW1	Aspartate-semialdehyde dehydrogenase	4.21	4.21	26.93	2	0.946773	0.678506	0.926059	0.579626	0.936462	0.627211	ND	ND	ND	ND	ND	ND	ND	ND	ND	ND
545	B6SUK9	N-acetyltransferase	4.19	4.19	26.67	2	1.04786	0.627561	0.657309	0.150997	0.730068	0.0627702	ND	ND	ND	ND	ND	ND	ND	ND	ND	ND
546	C0PP47	Putative uncharacterized protein	4.12	4.12	12.65	2	1.08137	0.440228	1.04533	0.721155	1.07211	0.484921	ND	ND	ND	ND	ND	ND	ND	ND	ND	ND
547	B4FPP1	Putative uncharacterized protein	4.11	4.11	19.12	2	1.08045	0.57722	1.1305	0.432472	1.06884	0.62295	ND	ND	ND	ND	ND	ND	ND	ND	ND	ND
548	C4J0P7	Putative uncharacterized protein	4.1	4.1	30.26	4	1.07541	0.779547	1.11193	0.523527	1.23129	0.508425	ND	ND	ND	ND	ND	ND	ND	ND	ND	ND
549	B6TMI7	Gibberellin receptor GID1L2	4.08	4.08	23.03	2	0.997556	0.982418	1.11885	0.539604	1.06906	0.537373	ND	ND	ND	ND	ND	ND	ND	ND	ND	ND
550	B7ZZ40	Putative uncharacterized protein	4.07	16.07	37	12	0.934833	0.646897	0.720712	0.204973	0.713652	0.199477	ND	ND	ND	ND	ND	ND	ND	ND	ND	ND
551	C0PMC5	Putative uncharacterized protein	4.06	4.06	32.18	2	1.08587	0.558756	1.05049	0.706291	1.03244	0.801719	ND	ND	ND	ND	ND	ND	ND	ND	ND	ND
552	B6T6S5	Apospory-associated protein C	4.05	4.05	16.87	2	1.10486	0.371727	1.04457	0.740614	1.18241	0.309985	ND	ND	ND	ND	ND	ND	ND	ND	ND	ND
553	B6SH97	2-isopropylmalate synthase B	4.04	4.04	20.19	2	1.23373	0.121422	0.956645	0.894983	0.938274	0.670315	ND	ND	ND	ND	ND	ND	ND	ND	ND	ND
554	B6SLX1	Chaperonin	4.04	4.04	66.33	2	0.995348	0.960437	0.715231	0.0560327	0.691297	0.127945	ND	ND	ND	ND	ND	ND	ND	ND	ND	ND
555	B4FV68	Profilin	4.02	8.05	42.75	4	1.01486	0.885656	1.04949	0.649352	1.02467	0.813937	ND	ND	ND	ND	ND	ND	ND	ND	ND	ND
556	B6UB59	Homoserine kinase	4.02	4.02	25.79	2	1.04342	0.755666	1.03534	0.796457	1.15192	0.406869	ND	ND	ND	ND	ND	ND	ND	ND	ND	ND
557	C0P4P7	Putative uncharacterized protein	4.02	4.02	11.36	2	1.22327	ND	1.28385	ND	1.58159	ND	ND	ND	ND	ND	ND	ND	ND	ND	ND	ND
558	Q0GH81	P5cs (Fragment)	4.01	4.01	27.92	2	0.962352	0.77141	0.875533	0.633895	0.822899	0.308473	ND	ND	ND	ND	ND	ND	ND	ND	ND	ND
559	B4FLJ1	Putative uncharacterized protein	4.01	4.01	18.83	2	0.957189	0.760145	0.850237	0.485074	0.885108	0.468972	ND	ND	ND	ND	ND	ND	ND	ND	ND	ND
560	B4FRJ1	Malate dehydrogenase	4	16	39.12	10	ND	ND	ND	ND	ND	ND	ND	ND	ND	ND	ND	ND	ND	ND	ND	ND
561	B6TLT8	Chaperonin	4	6.63	54.88	3	0.943377	ND	1.30535	ND	1.21082	ND	ND	ND	ND	ND	ND	ND	ND	ND	ND	ND
562	B4FFP2	Putative uncharacterized protein	4	4.27	31.39	2	1.08902	ND	1.1171	ND	1.15273	ND	ND	ND	ND	ND	ND	ND	ND	ND	ND	ND
563	B7ZY51	Putative uncharacterized protein	4	4	20.6	2	1.01928	0.882235	0.812649	0.453246	0.941197	0.795096	ND	ND	ND	ND	ND	ND	ND	ND	ND	ND
564	B6SIM0	Cytochrome c oxidase polypeptide Vb	4	4	58.79	2	0.925587	ND	0.917908	ND	0.911418	ND	ND	ND	ND	ND	ND	ND	ND	ND	ND	ND
565	B6SVU1	Asparaginyl-tRNA synthetase, cytoplasmic 3	4	4	21.06	2	1.00796	0.949068	1.02828	0.825158	1.06689	0.630871	ND	ND	ND	ND	ND	ND	ND	ND	ND	ND
566	B6T588	GDP-mannose 3,5-epimerase 1	4	4	25.79	2	1.07481	0.60033	0.938508	0.746766	1.03271	0.8003	ND	ND	ND	ND	ND	ND	ND	ND	ND	ND
567	B6T4R0	3,4-dihydroxy-2-butanone kinase	4	4	17.17	2	1.33618	0.489848	0.903594	0.812955	1.23718	0.627865	ND	ND	ND	ND	ND	ND	ND	ND	ND	ND
568	B6U4Q2	Eukaryotic translation initiation factor 3 subunit 7	4	4	16.21	2	0.976344	ND	0.984951	ND	0.843667	ND	ND	ND	ND	ND	ND	ND	ND	ND	ND	ND
569	B6SLU3	Succinate semialdehyde dehydrogenase	4	4	15.01	2	0.956923	0.843192	0.788901	0.719496	0.803142	0.770837	ND	ND	ND	ND	ND	ND	ND	ND	ND	ND
570	B4FVK0	Putative uncharacterized protein	4	4	15.56	2	1.02989	0.831506	0.911689	0.550553	0.93692	0.658607	ND	ND	ND	ND	ND	ND	ND	ND	ND	ND
571	C0P418	Putative uncharacterized protein	4	4	28.18	2	1.04333	0.745969	0.689821	0.242532	0.821013	0.366989	ND	ND	ND	ND	ND	ND	ND	ND	ND	ND
572	C0HGE9	Putative uncharacterized protein	4	4	29.75	4	1.10067	0.532511	1.18955	0.349933	1.2493	0.283791	ND	ND	ND	ND	ND	ND	ND	ND	ND	ND
573	Q6QP37	DTDP-glucose 4,6-dehydratase	4	4	13.16	2	1.14641	0.525505	0.92556	0.601465	0.865105	0.400149	ND	ND	ND	ND	ND	ND	ND	ND	ND	ND
574	C0P3D0	Putative uncharacterized protein	4	4	17.49	2	0.762355	ND	1.0787	ND	0.618633	ND	ND	ND	ND	ND	ND	ND	ND	ND	ND	ND
575	B6T8F4	Ran-binding protein 1	4	4	40.91	2	1.04591	0.74892	1.40365	0.623883	1.52522	0.57991	ND	ND	ND	ND	ND	ND	ND	ND	ND	ND
576	B6T6Q8	Alcohol dehydrogenase class 3	4	4	17.85	2	0.987245	0.919164	1.03323	0.801088	1.04459	0.740145	ND	ND	ND	ND	ND	ND	ND	ND	ND	ND
577	B4FQB3	Putative uncharacterized protein	4	4	18.14	2	1.069	ND	0.799844	ND	0.82333	ND	ND	ND	ND	ND	ND	ND	ND	ND	ND	ND
578	C0P9V8	Putative uncharacterized protein	4	4	32.61	2	1.01217	0.943699	0.912594	0.534793	0.941998	0.661924	ND	ND	ND	ND	ND	ND	ND	ND	ND	ND
579	B6UDG4	Malic enzyme	4	4	11.64	2	1.01108	0.963235	0.971782	0.926386	1.03213	0.834764	ND	ND	ND	ND	ND	ND	ND	ND	ND	ND
580	B4FJM6	Putative uncharacterized protein	4	4	58.45	2	1.02868	0.825985	1.12819	0.684262	1.04829	0.721731	ND	ND	ND	ND	ND	ND	ND	ND	ND	ND
581	Q6JAH6	Glutathione peroxidase	4	4	19.05	2	1.00718	ND	1.33276	ND	1.4039	ND	ND	ND	ND	ND	ND	ND	ND	ND	ND	ND
582	Q5K097	NADH dehydrogenase, subunit 9	4	4	23.16	2	1.04959	0.710205	1.05121	0.727772	1.01243	0.931228	ND	ND	ND	ND	ND	ND	ND	ND	ND	ND
583	Q42446	Putative uncharacterized protein	4	4	15	2	ND	ND	ND	ND	ND	ND	ND	ND	ND	ND	ND	ND	ND	ND	ND	ND
584	B6UEN2	60S ribosomal protein L31	4	4	38.21	2	0.934504	ND	1.05264	ND	0.965052	ND	ND	ND	ND	ND	ND	ND	ND	ND	ND	ND
585	B4G004	Putative uncharacterized protein	4	4	11.16	2	0.903977	ND	0.777986	ND	0.746594	ND	ND	ND	ND	ND	ND	ND	ND	ND	ND	ND
586	B6T1R0	60S ribosomal protein L22-2	3.85	3.85	33.85	2	0.931269	0.602787	1.07842	0.585191	1.03453	0.789666	ND	ND	ND	ND	ND	ND	ND	ND	ND	ND
587	B6TSN0	Macrophage migration inhibitory factor	3.85	3.85	35.54	2	0.996291	ND	1.25492	ND	1.22219	ND	ND	ND	ND	ND	ND	ND	ND	ND	ND	ND
588	C0P7L2	Putative uncharacterized protein	3.82	3.82	6.193	2	ND	ND	ND	ND	ND	ND	ND	ND	ND	ND	ND	ND	ND	ND	ND	ND
589	C0HFM4	Putative uncharacterized protein	3.8	3.8	11.17	2	1.01967	0.879713	0.993153	0.957199	0.965373	0.78837	ND	ND	ND	ND	ND	ND	ND	ND	ND	ND
590	C0HIX4	Putative uncharacterized protein	3.62	3.64	30.6	2	1.0687	ND	1.05773	ND	1.1128	ND	ND	ND	ND	ND	ND	ND	ND	ND	ND	ND
591	B4FVD5	Putative uncharacterized protein	3.57	3.57	26.09	3	0.981506	0.807446	0.89093	0.198438	0.926529	0.356541	ND	ND	ND	ND	ND	ND	ND	ND	ND	ND
592	B4FEJ6	Actin-depolymerizing factor 3	3.53	3.55	33.09	2	0.947527	0.68247	1.12888	0.435837	1.06715	0.63004	ND	ND	ND	ND	ND	ND	ND	ND	ND	ND
593	B6UG10	40S ribosomal protein S3a	3.51	3.51	29.23	2	0.929046	0.617875	0.931749	0.660229	0.932378	0.631324	ND	ND	ND	ND	ND	ND	ND	ND	ND	ND
594	B6SGB6	Putative uncharacterized protein	3.42	3.42	12.66	3	1.00247	0.986064	0.689018	0.186553	0.685992	0.18445	ND	ND	ND	ND	ND	ND	ND	ND	ND	ND
595	B6T6V5	Ubiquitin carboxyl-terminal hydrolase	3.4	3.4	17.15	2	ND	ND	ND	ND	ND	ND	ND	ND	ND	ND	ND	ND	ND	ND	ND	ND
596	Q6JN54	Acc oxidase	3.36	3.36	14.55	2	0.966733	0.804441	1.33951	0.22187	1.31975	0.232869	ND	ND	ND	ND	ND	ND	ND	ND	ND	ND
597	B6T579	Aminotransferase y4uB	3.31	3.31	11.98	2	1.02371	ND	1.26353	ND	1.36234	ND	ND	ND	ND	ND	ND	ND	ND	ND	ND	ND
598	B6SX33	40S ribosomal protein S25-1	3.25	3.25	32.41	2	0.945463	0.671443	1.06032	0.659682	1.02878	0.822048	ND	ND	ND	ND	ND	ND	ND	ND	ND	ND
599	B6TL91	Hsc70-interacting protein	3.24	3.25	14.04	2	0.981564	0.898618	1.06817	0.638843	0.972493	0.832043	ND	ND	ND	ND	ND	ND	ND	ND	ND	ND
600	B4FZA1	Mitochondrial glycoprotein	3.21	3.21	30.68	2	0.849415	0.346665	1.06057	0.658308	0.971201	0.891097	ND	ND	ND	ND	ND	ND	ND	ND	ND	ND
601	B4FVU6	Putative uncharacterized protein	3.17	3.17	25	2	0.918639	0.550866	0.940973	0.651647	0.910474	0.579447	ND	ND	ND	ND	ND	ND	ND	ND	ND	ND
602	C0PEC6	Putative uncharacterized protein	3.14	3.14	35.94	2	1.04684	0.652863	0.941887	0.563391	0.933318	0.512343	ND	ND	ND	ND	ND	ND	ND	ND	ND	ND
603	C0HFM6	Putative uncharacterized protein	3.1	3.1	30.34	2	0.957797	0.738297	0.981388	0.880458	0.895646	0.465505	ND	ND	ND	ND	ND	ND	ND	ND	ND	ND
604	C0PAW5	Putative uncharacterized protein	3.08	3.08	17.24	2	0.941581	0.685975	0.983719	0.955787	1.00499	0.962494	ND	ND	ND	ND	ND	ND	ND	ND	ND	ND
605	C0HHH9	Putative uncharacterized protein	3.07	3.07	25	2	0.945997	0.695988	1.17321	0.489043	1.05662	0.807679	ND	ND	ND	ND	ND	ND	ND	ND	ND	ND
606	B4FNQ8	Calmodulin	3.01	3.01	55.41	2	1.07811	0.47507	0.988204	0.935561	1.07274	0.500429	ND	ND	ND	ND	ND	ND	ND	ND	ND	ND
607	B4FNF8	Putative uncharacterized protein	3	3	7.719	2	0.986157	0.918226	1.04471	0.892777	1.03637	0.813263	ND	ND	ND	ND	ND	ND	ND	ND	ND	ND
608	B6T2R0	Triosephosphate isomerase	2.99	12.91	54	10	1.00254	0.993637	0.860854	0.542046	0.877338	0.666853	ND	ND	ND	ND	ND	ND	ND	ND	ND	ND
609	B4F9K4	Putative uncharacterized protein	2.97	2.97	36.36	2	0.908231	0.554158	0.891587	0.495773	0.910117	0.603478	ND	ND	ND	ND	ND	ND	ND	ND	ND	ND
610	B6T2A5	40S ribosomal protein S11	2.94	2.94	24.53	2	0.928642	0.593118	1.00551	0.964855	0.953324	0.714975	ND	ND	ND	ND	ND	ND	ND	ND	ND	ND
611	C0P4C7	Putative uncharacterized protein	2.9	2.9	13.65	2	1.05172	0.703155	0.975029	0.842886	0.962547	0.768597	ND	ND	ND	ND	ND	ND	ND	ND	ND	ND
612	B6T4U1	Chorismate synthase	2.89	2.89	24.32	2	0.967865	0.830906	0.485176	0.43545	0.421485	0.356906	ND	ND	ND	ND	ND	ND	ND	ND	ND	ND
613	B6TIJ2	Acetylornithine deacetylase	2.85	2.85	7.83	2	1.05406	0.699628	1.57258	0.272667	1.52279	0.302615	ND	ND	ND	ND	ND	ND	ND	ND	ND	ND
614	B6U9X1	Cytidine deaminase	2.81	2.81	21.47	2	0.982661	ND	0.82816	ND	0.800369	ND	ND	ND	ND	ND	ND	ND	ND	ND	ND	ND
615	B4FTQ1	Putative uncharacterized protein	2.81	2.81	11.76	2	1.01297	ND	1.24897	ND	1.22531	ND	ND	ND	ND	ND	ND	ND	ND	ND	ND	ND
616	B6TDH5	Ubiquitin-conjugating enzyme E2-17 kDa	2.78	2.78	18.91	2	0.927088	0.586411	1.03231	0.804346	1.01939	0.879323	ND	ND	ND	ND	ND	ND	ND	ND	ND	ND
617	B6SKZ9	40S ribosomal protein S12	2.77	2.77	35.71	1	0.873547	0.259608	0.793848	0.407812	0.893407	0.324419	ND	ND	ND	ND	ND	ND	ND	ND	ND	ND
618	B4FFF1	Putative uncharacterized protein	2.75	2.75	16.27	2	1.02403	0.85002	0.947941	0.684628	0.977007	0.852951	ND	ND	ND	ND	ND	ND	ND	ND	ND	ND
619	B6TBW4	Proliferation-associated protein 2G4	2.74	2.74	7.107	2	1.03841	0.768336	0.949188	0.691484	0.96316	0.769385	ND	ND	ND	ND	ND	ND	ND	ND	ND	ND
620	B4FTJ0	Triosephosphate isomerase	2.63	4.73	44.74	4	1.08624	0.56582	1.14281	0.50288	1.05879	0.674819	ND	ND	ND	ND	ND	ND	ND	ND	ND	ND
621	C0P2Y6	Putative uncharacterized protein	2.56	2.56	10.69	1	0.985092	0.905784	0.929547	0.602202	0.913693	0.679525	ND	ND	ND	ND	ND	ND	ND	ND	ND	ND
622	B4F7U0	Proteasome subunit alpha type	2.47	10.22	54.07	5	ND	ND	ND	ND	ND	ND	ND	ND	ND	ND	ND	ND	ND	ND	ND	ND
623	B6SKA7	Elongation factor 1-alpha	2.42	27.05	48.77	33	0.903816	ND	0.936044	ND	0.88973	ND	ND	ND	ND	ND	ND	ND	ND	ND	ND	ND
624	B6TFB6	Stress responsive protein	2.42	6.85	36.68	6	1.00304	ND	0.54188	ND	0.502245	ND	ND	ND	ND	ND	ND	ND	ND	ND	ND	ND
625	Q9ZPL2	Sigma factor SIG2A	2.42	2.42	2.783	2	ND	ND	ND	ND	ND	ND	ND	ND	ND	ND	ND	ND	ND	ND	ND	ND
626	B6SZT9	Chlorophyll a-b binding protein	2.41	2.41	33.85	3	0.952394	0.77841	1.74733	0.11938	1.68293	0.131948	ND	ND	ND	ND	ND	ND	ND	ND	ND	ND
627	B6T4S0	Cysteine desulfurase	2.39	2.4	15.08	1	1.36277	0.197652	0.991533	0.945493	1.03644	0.779502	ND	ND	ND	ND	ND	ND	ND	ND	ND	ND
628	C4J9S6	Putative uncharacterized protein	2.37	2.37	19.59	1	1.0443	0.874582	1.17941	0.552302	1.14107	0.466646	ND	ND	ND	ND	ND	ND	ND	ND	ND	ND
629	C0PD05	Malate synthase	2.36	2.36	13.77	1	1.15818	0.559637	1.38325	0.209251	1.51846	0.164856	ND	ND	ND	ND	ND	ND	ND	ND	ND	ND
630	Q7FWR0	Mitochondrial aldehyde dehydrogenase RF2B	2.35	6.28	36.73	3	1.08876	0.548466	1.29013	0.236087	1.38572	0.187823	ND	ND	ND	ND	ND	ND	ND	ND	ND	ND
631	Q5GLK6	Caffeoyl-CoA 3-O-methyltransferase 1 OS	2.35	6	45.74	5	1.11887	ND	1.0089	ND	1.27266	ND	ND	ND	ND	ND	ND	ND	ND	ND	ND	ND
632	B6UCX2	Chloride intracellular channel 6	2.33	9.18	54.67	6	1.09065	ND	1.03373	ND	1.09109	ND	ND	ND	ND	ND	ND	ND	ND	ND	ND	ND
633	C4J9M7	Putative uncharacterized protein	2.32	2.32	21.54	1	0.944377	0.667013	1.07826	0.586815	1.05152	0.701722	ND	ND	ND	ND	ND	ND	ND	ND	ND	ND
634	B7ZY37	Putative uncharacterized protein	2.32	2.32	11.09	1	0.914157	0.57621	1.07235	0.845519	1.12149	0.762477	ND	ND	ND	ND	ND	ND	ND	ND	ND	ND
635	C0PCX3	Putative uncharacterized protein	2.32	2.32	5.637	1	0.885243	ND	0.905057	ND	0.781439	ND	ND	ND	ND	ND	ND	ND	ND	ND	ND	ND
636	C4J629	Putative uncharacterized protein	2.3	2.3	27.78	1	1.00517	0.967357	0.839133	0.458454	0.862157	0.450466	ND	ND	ND	ND	ND	ND	ND	ND	ND	ND
637	B6U0R8	Subtilisin-like protease	2.28	2.28	7.068	3	1.09125	ND	0.930466	ND	0.819215	ND	ND	ND	ND	ND	ND	ND	ND	ND	ND	ND
638	Q6RW10	Allene oxide synthase	2.26	2.26	10.79	1	1.07959	0.705357	1.13525	0.43383	1.11663	0.476487	ND	ND	ND	ND	ND	ND	ND	ND	ND	ND
639	C0HHJ2	Putative uncharacterized protein	2.24	2.24	19.91	1	0.96509	0.805573	0.881569	0.463982	1.01854	0.897429	ND	ND	ND	ND	ND	ND	ND	ND	ND	ND
640	Q41761	Beta-D-glucosidase	2.24	2.24	9.236	1	0.968086	0.748301	1.02345	0.840176	1.07468	0.499955	ND	ND	ND	ND	ND	ND	ND	ND	ND	ND
641	B4FS63	Putative uncharacterized protein	2.23	2.23	27.1	2	1.13865	0.419883	1.1328	0.432848	1.0763	0.597362	ND	ND	ND	ND	ND	ND	ND	ND	ND	ND
642	B4FF24	Putative uncharacterized protein	2.21	9.57	43.43	5	ND	ND	ND	ND	ND	ND	ND	ND	ND	ND	ND	ND	ND	ND	ND	ND
643	O24566	3-phosphoshikimate 1-carboxyvinyltransferase (Fragment)	2.21	2.21	17.79	1	1.02175	0.852047	1.02989	0.770093	1.05793	0.585244	ND	ND	ND	ND	ND	ND	ND	ND	ND	ND
644	B6T7H0	Glutathione S-transferase 6	2.21	2.21	22.12	1	1.20657	0.380345	1.04889	0.815922	0.998454	0.997092	ND	ND	ND	ND	ND	ND	ND	ND	ND	ND
645	B6SS27	AMP-binding protein	2.19	2.19	25.95	1	1.24534	0.499419	1.20311	0.326554	1.11893	0.744913	ND	ND	ND	ND	ND	ND	ND	ND	ND	ND
646	B6T3F2	Histone H2A	2.18	4.24	38.24	2	0.994577	0.966488	0.859138	0.3808	0.772916	0.24412	ND	ND	ND	ND	ND	ND	ND	ND	ND	ND
647	B6T7G7	Elongation factor 1-gamma 3	2.17	15.25	42.93	12	ND	ND	ND	ND	ND	ND	ND	ND	ND	ND	ND	ND	ND	ND	ND	ND
648	B6U5W4	Histone H2A	2.16	6.55	39.63	3	1.03704	ND	0.948375	ND	0.990872	ND	ND	ND	ND	ND	ND	ND	ND	ND	ND	ND
649	B6U2Y8	Ribose-5-phosphate isomerase	2.15	2.15	22.37	2	1.25617	ND	1.79188	ND	1.21833	ND	ND	ND	ND	ND	ND	ND	ND	ND	ND	ND
650	B8A306	Putative uncharacterized protein	2.14	16.77	56.71	11	ND	ND	ND	ND	ND	ND	ND	ND	ND	ND	ND	ND	ND	ND	ND	ND
651	B6TMG9	Mitochondrial NADH ubiquinone oxidoreductase 29 kDa subunit	2.12	2.12	35.11	1	1.01899	0.881068	1.02148	0.865814	0.74728	0.208658	ND	ND	ND	ND	ND	ND	ND	ND	ND	ND
652	C0PBH7	Putative uncharacterized protein	2.12	2.12	11.41	1	0.966098	0.786623	0.845085	0.338157	0.785389	0.247619	ND	ND	ND	ND	ND	ND	ND	ND	ND	ND
653	B6SL91	OB-fold nucleic acid binding domain containing protein	2.12	2.12	25.61	1	1.02225	0.867313	1.07096	0.6295	0.989465	0.935599	ND	ND	ND	ND	ND	ND	ND	ND	ND	ND
654	B4FUR6	Putative uncharacterized protein	2.12	2.12	10.69	1	1.00681	0.958675	0.987892	0.92591	1.0472	0.733264	ND	ND	ND	ND	ND	ND	ND	ND	ND	ND
655	B6TLX2	Fiber protein Fb15	2.11	2.11	25.27	1	0.972694	0.827716	0.853779	0.357542	0.82037	0.334574	ND	ND	ND	ND	ND	ND	ND	ND	ND	ND
656	B6TBS1	Ankyrin-1	2.11	2.11	8.991	1	ND	ND	ND	ND	ND	ND	ND	ND	ND	ND	ND	ND	ND	ND	ND	ND
657	Q8W525	Formate tetrahyrofolate ligase (Fragment)	2.1	2.1	21.96	1	1.00772	0.954324	0.879999	0.636589	0.845919	0.551089	ND	ND	ND	ND	ND	ND	ND	ND	ND	ND
658	C0PAG2	Putative uncharacterized protein	2.1	2.1	8.796	1	1.10232	ND	1.10497	ND	1.33243	ND	ND	ND	ND	ND	ND	ND	ND	ND	ND	ND
659	B6UCK4	Catalytic/ ligase	2.08	2.08	7.618	1	1.06139	0.661515	1.24768	0.272824	1.35653	0.205196	ND	ND	ND	ND	ND	ND	ND	ND	ND	ND
660	B6T6W0	40S ribosomal protein S23	2.08	2.08	26.76	1	0.924422	0.576712	0.992412	0.956957	0.971288	0.862806	ND	ND	ND	ND	ND	ND	ND	ND	ND	ND
661	Q3SAE4	Glucose-1-phosphate adenylyltransferase	2.06	2.06	21.28	1	0.912818	0.389164	0.920309	0.427892	0.865164	0.226587	ND	ND	ND	ND	ND	ND	ND	ND	ND	ND
662	B8A0J2	Putative uncharacterized protein	2.06	2.06	8.138	1	0.714764	ND	0.738721	ND	0.730532	ND	ND	ND	ND	ND	ND	ND	ND	ND	ND	ND
663	Q9ZP61	GST6 protein	2.06	2.06	19.82	1	0.943606	0.682512	0.559367	0.207036	0.529075	0.28499	ND	ND	ND	ND	ND	ND	ND	ND	ND	ND
664	C0P8C6	Putative uncharacterized protein	2.06	2.06	8.029	1	0.958842	0.747586	0.874414	0.409964	1.00571	0.963893	ND	ND	ND	ND	ND	ND	ND	ND	ND	ND
665	B6SZB9	14-3-3-like protein	2.05	12.19	52.61	9	0.99956	0.99746	0.864568	0.415102	0.880554	0.467661	ND	ND	ND	ND	ND	ND	ND	ND	ND	ND
666	B6SMW8	Putative uncharacterized protein	2.05	2.05	23.89	1	0.999124	ND	0.911618	ND	0.888806	ND	ND	ND	ND	ND	ND	ND	ND	ND	ND	ND
667	O49010	Herbicide safener binding protein	2.04	2.04	14.88	2	0.908258	ND	0.559852	ND	0.53529	ND	ND	ND	ND	ND	ND	ND	ND	ND	ND	ND
668	B4FA76	Putative uncharacterized protein	2.04	2.04	14.12	1	1.04337	0.743592	1.0474	0.723442	0.954323	0.721357	ND	ND	ND	ND	ND	ND	ND	ND	ND	ND
669	Q84JX6	Phosphoglycerate kinase (Fragment)	2.03	34.84	82.94	23	0.931685	ND	0.900318	ND	0.830064	ND	ND	ND	ND	ND	ND	ND	ND	ND	ND	ND
670	O22453	40S ribosomal protein S4	2.03	9.91	58.49	5	0.862756	ND	1.00192	ND	0.916215	ND	ND	ND	ND	ND	ND	ND	ND	ND	ND	ND
671	Q9XE93	Exhydrolase II	2.03	2.1	8.044	1	1.12406	0.723352	1.28085	0.338238	1.41553	0.292833	ND	ND	ND	ND	ND	ND	ND	ND	ND	ND
672	C0PG00	Putative uncharacterized protein	2.03	2.03	12.33	1	1.09267	ND	1.04444	ND	0.884038	ND	ND	ND	ND	ND	ND	ND	ND	ND	ND	ND
673	B6SMC7	40S ribosomal protein S29	2.03	2.03	46.43	1	0.935565	0.628757	1.01681	0.923889	1.00337	0.97892	ND	ND	ND	ND	ND	ND	ND	ND	ND	ND
674	Q5EBY7	Heat shock protein 70 (Fragment)	2.02	17.76	72.92	16	ND	ND	ND	ND	ND	ND	ND	ND	ND	ND	ND	ND	ND	ND	ND	ND
675	C0P9R6	Putative uncharacterized protein	2.02	6.18	36.24	3	1.05391	ND	1.09402	ND	1.00715	ND	ND	ND	ND	ND	ND	ND	ND	ND	ND	ND
676	C0PF85	Putative uncharacterized protein	2.02	2.02	14.98	1	1.00987	0.946211	0.966625	0.856552	1.00917	0.949822	ND	ND	ND	ND	ND	ND	ND	ND	ND	ND
677	C0PGQ1	Putative uncharacterized protein	2.02	2.02	11.71	1	0.991296	ND	1.02694	ND	1.42314	ND	ND	ND	ND	ND	ND	ND	ND	ND	ND	ND
678	Q5K3Q7	Vacuolar H+-translocating inorganic pyrophosphatase	2.02	2.02	9.138	1	0.97014	ND	0.848708	ND	0.810467	ND	ND	ND	ND	ND	ND	ND	ND	ND	ND	ND
679	C0HDR0	Histidinol dehydrogenase, chloroplastic	2.02	2.02	14.5	1	0.984608	ND	0.758668	ND	0.91317	ND	ND	ND	ND	ND	ND	ND	ND	ND	ND	ND
680	B6TDT6	Methylthioribose kinase	2.02	2.02	24	1	1.00541	ND	1.11181	ND	0.97194	ND	ND	ND	ND	ND	ND	ND	ND	ND	ND	ND
681	B6TDR8	Coatomer subunit delta	2.02	2.02	15.09	1	0.962185	ND	0.994425	ND	0.9158	ND	ND	ND	ND	ND	ND	ND	ND	ND	ND	ND
682	B4FEA2	Putative uncharacterized protein	2.02	2.02	10.47	1	1.03504	ND	1.03644	ND	1.16474	ND	ND	ND	ND	ND	ND	ND	ND	ND	ND	ND
683	C0P6C4	Putative uncharacterized protein	2.02	2.02	21.47	1	1.32211	ND	1.10546	ND	1.1111	ND	ND	ND	ND	ND	ND	ND	ND	ND	ND	ND
684	B4FZ28	Putative uncharacterized protein	2.02	2.02	12.22	1	0.972278	ND	1.0092	ND	0.936063	ND	ND	ND	ND	ND	ND	ND	ND	ND	ND	ND
685	B6TY76	Elongation factor 1-gamma 2	2.01	6.39	25.6	4	0.962408	ND	1.18686	ND	0.854864	ND	ND	ND	ND	ND	ND	ND	ND	ND	ND	ND
686	B6SHX1	Malate dehydrogenase	2.01	4.02	16.39	2	1.2896	ND	0.760015	ND	1.20262	ND	ND	ND	ND	ND	ND	ND	ND	ND	ND	ND
687	B6SYU1	Histone H2A	2.01	2.51	46.41	1	ND	ND	ND	ND	ND	ND	ND	ND	ND	ND	ND	ND	ND	ND	ND	ND
688	B6TRB9	40S ribosomal protein S24	2.01	2.02	46.72	1	1.1188	ND	0.996659	ND	1.13057	ND	ND	ND	ND	ND	ND	ND	ND	ND	ND	ND
689	C4JBG7	Putative uncharacterized protein	2.01	2.01	16.44	1	1.12398	ND	1.14568	ND	1.05232	ND	ND	ND	ND	ND	ND	ND	ND	ND	ND	ND
690	C0P6Q4	Putative uncharacterized protein	2.01	2.01	35.17	1	1.06027	ND	0.87891	ND	0.865389	ND	ND	ND	ND	ND	ND	ND	ND	ND	ND	ND
691	C0HFM3	Putative uncharacterized protein	2.01	2.01	21.68	1	ND	ND	ND	ND	ND	ND	ND	ND	ND	ND	ND	ND	ND	ND	ND	ND
692	B5AMJ9	Phosphorylase	2.01	2.01	6.478	1	ND	ND	ND	ND	ND	ND	ND	ND	ND	ND	ND	ND	ND	ND	ND	ND
693	Q9FQC5	Glutathione S-transferase GST 14	2.01	2.01	20.73	1	1.10611	ND	1.25796	ND	0.99301	ND	ND	ND	ND	ND	ND	ND	ND	ND	ND	ND
694	Q6Q297	4-coumarate coenzyme A ligase	2.01	2.01	10.63	1	1.12395	ND	1.15346	ND	1.07246	ND	ND	ND	ND	ND	ND	ND	ND	ND	ND	ND
695	Q9ZQY1	Putative uncharacterized protein	2.01	2.01	8.021	1	0.908899	ND	0.99787	ND	0.99335	ND	ND	ND	ND	ND	ND	ND	ND	ND	ND	ND
696	C0PHV6	Putative uncharacterized protein	2	31.92	50.26	24	ND	ND	ND	ND	ND	ND	ND	ND	ND	ND	ND	ND	ND	ND	ND	ND
697	Q6PLR9	14-3-3-like protein	2	21.86	71.88	15	1.09666	ND	0.965881	ND	0.986584	ND	ND	ND	ND	ND	ND	ND	ND	ND	ND	ND
698	B6TLY8	Mitochondrial ATP synthase	2	17.76	62.55	9	0.9292	ND	0.742092	ND	0.812453	ND	ND	ND	ND	ND	ND	ND	ND	ND	ND	ND
699	Q5XPI0	Putative 14-3-3 protein	2	13.9	52.92	8	1.10001	ND	1.44613	ND	1.22753	ND	ND	ND	ND	ND	ND	ND	ND	ND	ND	ND
700	B6TF38	Tubulin beta-8 chain	2	13.39	35.28	9	1.09224	ND	0.898393	ND	1.17882	ND	ND	ND	ND	ND	ND	ND	ND	ND	ND	ND
701	C0P567	Putative uncharacterized protein	2	11.33	24.82	6	0.878656	ND	0.836525	ND	0.796694	ND	ND	ND	ND	ND	ND	ND	ND	ND	ND	ND
702	B6THU5	Elongation factor 1-delta 1	2	10.07	48.03	7	1.02735	ND	0.768203	ND	0.775166	ND	ND	ND	ND	ND	ND	ND	ND	ND	ND	ND
703	Q7DLR7	Calmodulin	2	9.6	87.92	7	ND	ND	ND	ND	ND	ND	ND	ND	ND	ND	ND	ND	ND	ND	ND	ND
704	B6T101	Histone H2A	2	8.4	37.8	4	ND	ND	ND	ND	ND	ND	ND	ND	ND	ND	ND	ND	ND	ND	ND	ND
705	B4F9M6	Putative uncharacterized protein	2	7.53	22.17	4	ND	ND	ND	ND	ND	ND	ND	ND	ND	ND	ND	ND	ND	ND	ND	ND
706	B6TLT1	Putative uncharacterized protein	2	6.41	26.41	4	1.01856	ND	1.0399	ND	1.13266	ND	ND	ND	ND	ND	ND	ND	ND	ND	ND	ND
707	C4JA45	Putative uncharacterized protein	2	6.01	30.13	3	1.61019	ND	0.742607	ND	0.328245	ND	ND	ND	ND	ND	ND	ND	ND	ND	ND	ND
708	Q84KR7	Phosphoenolpyruvate carboxylase	2	6	15.15	3	ND	ND	ND	ND	ND	ND	ND	ND	ND	ND	ND	ND	ND	ND	ND	ND
709	A3FMB9	Proteasome subunit alpha type	2	6	25.7	3	0.833668	ND	0.986283	ND	1.17989	ND	ND	ND	ND	ND	ND	ND	ND	ND	ND	ND
710	B6SQA2	60S ribosomal protein L28	2	5.96	58.9	3	ND	ND	ND	ND	ND	ND	ND	ND	ND	ND	ND	ND	ND	ND	ND	ND
711	C0P3M5	Putative uncharacterized protein	2	5.62	17.3	3	1.05213	ND	1.29001	ND	0.968959	ND	ND	ND	ND	ND	ND	ND	ND	ND	ND	ND
712	C0P9J6	Aminoaldehyde dehydrogenase 1	2	4.92	21.58	4	1.10278	ND	0.909619	ND	1.08047	ND	ND	ND	ND	ND	ND	ND	ND	ND	ND	ND
713	B4FWT5	Putative uncharacterized protein	2	4.54	40.3	4	ND	ND	ND	ND	ND	ND	ND	ND	ND	ND	ND	ND	ND	ND	ND	ND
714	B6SRH8	Nascent polypeptide-associated complex alpha subunit-like protein	2	4	36.36	2	1.03435	ND	1.21829	ND	1.33446	ND	ND	ND	ND	ND	ND	ND	ND	ND	ND	ND
715	Q9ZPN0	Cytochrome b5 reductase	2	4	8.961	2	ND	ND	ND	ND	ND	ND	ND	ND	ND	ND	ND	ND	ND	ND	ND	ND
716	C0HGT6	Putative uncharacterized protein	2	3.64	14.06	2	0.921138	ND	0.865408	ND	0.809675	ND	ND	ND	ND	ND	ND	ND	ND	ND	ND	ND
717	B6T711	DNA repair protein RAD23	2	3.36	20.15	2	1.03282	ND	0.934936	ND	1.04252	ND	ND	ND	ND	ND	ND	ND	ND	ND	ND	ND
718	B6TXL9	Pyruvate decarboxylase isozyme 1	2	2.82	10.96	1	ND	ND	ND	ND	ND	ND	ND	ND	ND	ND	ND	ND	ND	ND	ND	ND
719	B6TH74	Histone H2A	2	2.49	10.53	1	0.964196	ND	0.891911	ND	0.820794	ND	ND	ND	ND	ND	ND	ND	ND	ND	ND	ND
720	B7ZWT2	Putative uncharacterized protein	2	2.48	10.33	1	0.868106	ND	0.833453	ND	0.803642	ND	ND	ND	ND	ND	ND	ND	ND	ND	ND	ND
721	B6UD10	Putative uncharacterized protein	2	2.35	59.42	2	1.02705	ND	0.889088	ND	0.906496	ND	ND	ND	ND	ND	ND	ND	ND	ND	ND	ND
722	B8A143	Putative uncharacterized protein	2	2.02	19.89	1	0.911804	ND	1.00181	ND	0.912146	ND	ND	ND	ND	ND	ND	ND	ND	ND	ND	ND
723	B4FPZ7	GrpE protein homolog	2	2.01	24.27	1	1.05947	ND	1.14832	ND	1.06123	ND	ND	ND	ND	ND	ND	ND	ND	ND	ND	ND
724	C0PFC1	Putative uncharacterized protein	2	2	20.46	1	1.04133	ND	0.81835	ND	0.809608	ND	ND	ND	ND	ND	ND	ND	ND	ND	ND	ND
725	B6SVM3	6-phosphofructokinase	2	2	11.88	1	1.02667	ND	1.21208	ND	1.18483	ND	ND	ND	ND	ND	ND	ND	ND	ND	ND	ND
726	B4FRL5	Ferritin	2	2	30.16	1	1.12722	ND	0.823618	ND	1.00787	ND	ND	ND	ND	ND	ND	ND	ND	ND	ND	ND
727	B4FR08	Cysteine synthase	2	2	26.77	1	1.10463	ND	0.934102	ND	0.971905	ND	ND	ND	ND	ND	ND	ND	ND	ND	ND	ND
728	C0PF49	Putative uncharacterized protein	2	2	7.967	1	0.940708	ND	0.855025	ND	1.02843	ND	ND	ND	ND	ND	ND	ND	ND	ND	ND	ND
729	B6TAD3	Scramblase family protein	2	2	16.31	1	0.994093	ND	1.20921	ND	1.2236	ND	ND	ND	ND	ND	ND	ND	ND	ND	ND	ND
730	B6T3D4	Methionyl-tRNA synthetase	2	2	16.67	1	0.906242	ND	1.03082	ND	1.03915	ND	ND	ND	ND	ND	ND	ND	ND	ND	ND	ND
731	B4FQ98	NADH-ubiquinone oxidoreductase 51 kDa subunit	2	2	15.08	2	1.03376	ND	0.85908	ND	0.799921	ND	ND	ND	ND	ND	ND	ND	ND	ND	ND	ND
732	Q45KJ2	Anthranilate synthase alpha subunit	2	2	9.106	1	1.04571	ND	0.982758	ND	0.909865	ND	ND	ND	ND	ND	ND	ND	ND	ND	ND	ND
733	C0PBE2	Putative uncharacterized protein	2	2	20.67	1	ND	ND	ND	ND	ND	ND	ND	ND	ND	ND	ND	ND	ND	ND	ND	ND
734	B6T355	Gibberellin receptor GID1L2	2	2	21.26	1	1.04883	ND	0.902722	ND	1.04701	ND	ND	ND	ND	ND	ND	ND	ND	ND	ND	ND
735	C0P2T6	Putative uncharacterized protein	2	2	21.55	1	1.21796	ND	1.16879	ND	1.22292	ND	ND	ND	ND	ND	ND	ND	ND	ND	ND	ND
736	C0HJ16	Putative uncharacterized protein	2	2	21.24	1	1.29113	ND	1.22937	ND	1.14067	ND	ND	ND	ND	ND	ND	ND	ND	ND	ND	ND
737	B8A1N8	Putative uncharacterized protein	2	2	9.971	1	0.836177	ND	1.33192	ND	1.01601	ND	ND	ND	ND	ND	ND	ND	ND	ND	ND	ND
738	B6TZB7	Arsenical pump-driving ATPase	2	2	9.391	1	1.71871	ND	1.23829	ND	1.6083	ND	ND	ND	ND	ND	ND	ND	ND	ND	ND	ND
739	B4FR03	OB-fold nucleic acid binding domain containing protein	2	2	24.66	1	1.05571	ND	0.959051	ND	1.07559	ND	ND	ND	ND	ND	ND	ND	ND	ND	ND	ND
740	B4FIW7	Putative uncharacterized protein	2	2	21.13	1	1.0706	ND	0.874329	ND	1.00945	ND	ND	ND	ND	ND	ND	ND	ND	ND	ND	ND
741	B8A1M5	REVERSED Putative uncharacterized protein	2	2	33.11	1	ND	ND	ND	ND	ND	ND	ND	ND	ND	ND	ND	ND	ND	ND	ND	ND
742	C4J306	Inosine-5'-monophosphate dehydrogenase	2	2	9.581	2	0.926973	ND	0.825135	ND	0.770868	ND	ND	ND	ND	ND	ND	ND	ND	ND	ND	ND
743	C4J159	Putative uncharacterized protein	2	2	44.06	1	0.951276	ND	0.956024	ND	0.804785	ND	ND	ND	ND	ND	ND	ND	ND	ND	ND	ND
744	C0PHQ1	Putative uncharacterized protein	2	2	13.01	1	1.00415	ND	1.00846	ND	0.807124	ND	ND	ND	ND	ND	ND	ND	ND	ND	ND	ND
745	C0P992	Putative uncharacterized protein	2	2	16.15	2	0.870258	ND	0.99123	ND	0.793526	ND	ND	ND	ND	ND	ND	ND	ND	ND	ND	ND
746	C0P4E8	Putative uncharacterized protein	2	2	9.382	1	1.10093	ND	0.944599	ND	0.994898	ND	ND	ND	ND	ND	ND	ND	ND	ND	ND	ND
747	C0P2I4	Putative uncharacterized protein	2	2	7.749	1	ND	ND	ND	ND	ND	ND	ND	ND	ND	ND	ND	ND	ND	ND	ND	ND
748	C0HHF0	Putative uncharacterized protein	2	2	8.284	1	1.00435	ND	1.02173	ND	0.98935	ND	ND	ND	ND	ND	ND	ND	ND	ND	ND	ND
749	B6UAZ4	Gibberellin receptor GID1L2	2	2	19.14	1	0.999087	ND	1.15269	ND	1.19773	ND	ND	ND	ND	ND	ND	ND	ND	ND	ND	ND
750	B6UAQ7	Pectinesterase inhibitor domain containing protein	2	2	26.82	1	1.16327	ND	0.943982	ND	0.809889	ND	ND	ND	ND	ND	ND	ND	ND	ND	ND	ND
751	B6TRC0	Gibberellin receptor GID1L2	2	2	22.02	1	1.03932	ND	0.889639	ND	0.906025	ND	ND	ND	ND	ND	ND	ND	ND	ND	ND	ND
752	B6TGB5	Phosphopantothenate--cysteine ligase	2	2	14.2	1	1.24033	ND	1.04378	ND	1.15405	ND	ND	ND	ND	ND	ND	ND	ND	ND	ND	ND
753	B6T9H3	Asparate aminotransferase	2	2	9.847	1	0.928965	ND	0.546613	ND	0.519759	ND	ND	ND	ND	ND	ND	ND	ND	ND	ND	ND
754	B6T451	Importin alpha-1b subunit	2	2	12.9	1	1.0288	ND	0.968594	ND	0.98157	ND	ND	ND	ND	ND	ND	ND	ND	ND	ND	ND
755	B6ST04	Beta-hexosaminidase beta chain	2	2	12.66	1	2.9999	ND	1.36474	ND	1.39768	ND	ND	ND	ND	ND	ND	ND	ND	ND	ND	ND
756	B6SH41	Putative uncharacterized protein	2	2	29.86	1	ND	ND	ND	ND	ND	ND	ND	ND	ND	ND	ND	ND	ND	ND	ND	ND
757	B4FZR9	Putative uncharacterized protein	2	2	12.2	1	1.27775	ND	1.11787	ND	1.09196	ND	ND	ND	ND	ND	ND	ND	ND	ND	ND	ND
758	B4FP72	Putative uncharacterized protein	2	2	13.31	1	1.07342	ND	1.19951	ND	0.978957	ND	ND	ND	ND	ND	ND	ND	ND	ND	ND	ND
759	B4FNZ2	Putative uncharacterized protein	2	2	24.11	1	1.09432	ND	1.30323	ND	1.3737	ND	ND	ND	ND	ND	ND	ND	ND	ND	ND	ND
760	C0PHF1	Putative uncharacterized protein	2	2	5.057	1	1.39773	ND	1.27936	ND	0.762993	ND	ND	ND	ND	ND	ND	ND	ND	ND	ND	ND
761	C0PGW9	Putative uncharacterized protein	2	2	18.98	1	1.56139	ND	1.45062	ND	1.37434	ND	ND	ND	ND	ND	ND	ND	ND	ND	ND	ND
762	C0PG96	Putative uncharacterized protein	2	2	9.932	1	1.04638	ND	1.60871	ND	1.24724	ND	ND	ND	ND	ND	ND	ND	ND	ND	ND	ND
763	C0PFW3	Putative uncharacterized protein	2	2	11.11	1	1.07711	ND	1.4595	ND	1.27872	ND	ND	ND	ND	ND	ND	ND	ND	ND	ND	ND
764	C0P3W2	Putative uncharacterized protein	2	2	10.43	1	ND	ND	ND	ND	ND	ND	ND	ND	ND	ND	ND	ND	ND	ND	ND	ND
765	B6TX01	Glycoside hydrolase, family 28	2	2	10.15	1	0.999879	ND	0.944183	ND	0.80198	ND	ND	ND	ND	ND	ND	ND	ND	ND	ND	ND
766	B6TIK9	NAD-dependent dyhydrogenase, Gfo/Idh/MocA family	2	2	8.516	1	1.17012	ND	0.941307	ND	1.23012	ND	ND	ND	ND	ND	ND	ND	ND	ND	ND	ND
767	B6TD97	Putative uncharacterized protein	2	2	11.37	1	0.93105	ND	1.26042	ND	1.31122	ND	ND	ND	ND	ND	ND	ND	ND	ND	ND	ND
768	B6T6D1	Putative uncharacterized protein	2	2	29.71	1	1.02892	ND	1.12444	ND	0.806608	ND	ND	ND	ND	ND	ND	ND	ND	ND	ND	ND
769	B6T1Z7	Putative uncharacterized protein	2	2	5.772	1	1.16945	ND	1.07377	ND	0.929682	ND	ND	ND	ND	ND	ND	ND	ND	ND	ND	ND
770	B6ST44	Cytochrome P450 CYP78A52	2	2	7.875	1	ND	ND	ND	ND	ND	ND	ND	ND	ND	ND	ND	ND	ND	ND	ND	ND
771	B4FY48	Putative uncharacterized protein	2	2	5.843	1	0.892142	ND	1.11057	ND	1.42823	ND	ND	ND	ND	ND	ND	ND	ND	ND	ND	ND
772	B4FNR5	LSM Sm-like protein family member	2	2	45.45	1	1.01424	ND	1.12602	ND	1.02328	ND	ND	ND	ND	ND	ND	ND	ND	ND	ND	ND
773	B4FCB9	Putative uncharacterized protein	2	2	14.89	1	ND	ND	ND	ND	ND	ND	ND	ND	ND	ND	ND	ND	ND	ND	ND	ND
774	Q9FRX0	Bundle sheath cell specific protein 1	2	2	16.3	1	0.817175	ND	0.557735	ND	0.457254	ND	ND	ND	ND	ND	ND	ND	ND	ND	ND	ND
775	D5KXY1	Eukaryotic translation initiation factor small subunit	2	2	14.22	1	1.00186	ND	0.945333	ND	0.811877	ND	ND	ND	ND	ND	ND	ND	ND	ND	ND	ND
776	D4P940	BTF3b	2	2	11.24	1	0.970309	ND	0.911408	ND	0.95139	ND	ND	ND	ND	ND	ND	ND	ND	ND	ND	ND
777	C4J968	Putative uncharacterized protein	2	2	13.48	1	2.21265	ND	1.70311	ND	1.22541	ND	ND	ND	ND	ND	ND	ND	ND	ND	ND	ND
778	C0PNM8	Putative uncharacterized protein	2	2	28.43	1	1.18736	ND	1.06234	ND	0.957871	ND	ND	ND	ND	ND	ND	ND	ND	ND	ND	ND
779	C0HFR0	Putative uncharacterized protein	2	2	5.672	1	1.02022	ND	0.950607	ND	0.908977	ND	ND	ND	ND	ND	ND	ND	ND	ND	ND	ND
780	B6UGS3	Oleosin	2	2	9.871	1	0.974722	ND	0.743477	ND	0.342833	ND	ND	ND	ND	ND	ND	ND	ND	ND	ND	ND
781	B6U9F3	Tonneau 1b	2	2	11.64	1	1.36685	ND	0.848117	ND	1.20554	ND	ND	ND	ND	ND	ND	ND	ND	ND	ND	ND
782	B6U444	Translocon-associated protein alpha subunit	2	2	19.77	2	0.981964	ND	1.28802	ND	1.0927	ND	ND	ND	ND	ND	ND	ND	ND	ND	ND	ND
783	B6TU21	Anthocyanin 5-aromatic acyltransferase	2	2	4.405	1	0.986608	ND	1.15695	ND	1.05509	ND	ND	ND	ND	ND	ND	ND	ND	ND	ND	ND
784	B6TP74	Structural molecule	2	2	8.297	1	ND	ND	ND	ND	ND	ND	ND	ND	ND	ND	ND	ND	ND	ND	ND	ND
785	B6TKZ3	Hydrolase, carbon-nitrogen family	2	2	9.667	1	ND	ND	ND	ND	ND	ND	ND	ND	ND	ND	ND	ND	ND	ND	ND	ND
786	B6T375	Thioredoxin	2	2	14.93	1	0.978594	ND	0.593685	ND	0.620263	ND	ND	ND	ND	ND	ND	ND	ND	ND	ND	ND
787	B6T1S7	40S ribosomal protein S26	2	2	18.94	1	1.00019	ND	1.06981	ND	1.09071	ND	ND	ND	ND	ND	ND	ND	ND	ND	ND	ND
788	B4G050	Putative uncharacterized protein	2	2	6.803	1	1.06424	ND	0.897058	ND	0.820788	ND	ND	ND	ND	ND	ND	ND	ND	ND	ND	ND
789	B4FW18	40S ribosomal protein S28	2	2	60	2	0.99038	ND	0.888704	ND	0.738948	ND	ND	ND	ND	ND	ND	ND	ND	ND	ND	ND
790	B4FK50	Putative uncharacterized protein	2	2	9.836	1	ND	ND	ND	ND	ND	ND	ND	ND	ND	ND	ND	ND	ND	ND	ND	ND
791	B4FCD0	Putative uncharacterized protein	2	2	8.955	1	1.22746	ND	0.977522	ND	0.911173	ND	ND	ND	ND	ND	ND	ND	ND	ND	ND	ND
792	B4FC71	Putative uncharacterized protein	2	2	54.1	1	1.01646	ND	0.943825	ND	0.907872	ND	ND	ND	ND	ND	ND	ND	ND	ND	ND	ND
793	Q6R977	NADH-ubiquinone oxidoreductase chain 1	2	2	5.846	1	1.0483	ND	0.781896	ND	0.92937	ND	ND	ND	ND	ND	ND	ND	ND	ND	ND	ND
794	O49975	MKK6-putative MAPKK	2	2	3.099	1	1.00825	ND	0.848192	ND	0.937771	ND	ND	ND	ND	ND	ND	ND	ND	ND	ND	ND
795	C4J9K1	Putative uncharacterized protein	2	2	19.5	1	1.787	ND	6.00019	ND	6.64482	ND	ND	ND	ND	ND	ND	ND	ND	ND	ND	ND
796	C4J240	Putative uncharacterized protein	2	2	8.176	1	0.992108	ND	1.18242	ND	1.07544	ND	ND	ND	ND	ND	ND	ND	ND	ND	ND	ND
797	C4IZH7	Putative uncharacterized protein	2	2	4.979	1	ND	ND	ND	ND	ND	ND	ND	ND	ND	ND	ND	ND	ND	ND	ND	ND
798	C0PJV6	Putative uncharacterized protein	2	2	2.785	1	ND	ND	ND	ND	ND	ND	ND	ND	ND	ND	ND	ND	ND	ND	ND	ND
799	C0PBX3	Putative uncharacterized protein	2	2	4.013	1	1.17531	ND	1.21898	ND	1.18662	ND	ND	ND	ND	ND	ND	ND	ND	ND	ND	ND
800	C0PA04	Putative uncharacterized protein	2	2	8	1	1.1245	ND	0.790363	ND	0.973945	ND	ND	ND	ND	ND	ND	ND	ND	ND	ND	ND
801	C0HE60	Putative uncharacterized protein	2	2	2.265	1	ND	ND	ND	ND	ND	ND	ND	ND	ND	ND	ND	ND	ND	ND	ND	ND
802	B8A2S0	Putative uncharacterized protein	2	2	2.421	1	ND	ND	ND	ND	ND	ND	ND	ND	ND	ND	ND	ND	ND	ND	ND	ND
803	B6U805	Putative uncharacterized protein	2	2	16.82	1	0.989631	ND	0.937881	ND	0.863787	ND	ND	ND	ND	ND	ND	ND	ND	ND	ND	ND
804	B6U144	Putative uncharacterized protein	2	2	6.198	1	0.874352	ND	0.552189	ND	0.694516	ND	ND	ND	ND	ND	ND	ND	ND	ND	ND	ND
805	B6TXN7	60S ribosomal protein L22-2	2	2	9.231	1	0.985612	ND	0.694634	ND	0.816243	ND	ND	ND	ND	ND	ND	ND	ND	ND	ND	ND
806	B6TF15	Xylose isomerase	2	2	2.479	1	1.03902	ND	1.19259	ND	1.1572	ND	ND	ND	ND	ND	ND	ND	ND	ND	ND	ND
807	B6T9G1	26S proteasome non-ATPase regulatory subunit 6	2	2	3.608	1	0.942006	ND	1.03838	ND	1.08435	ND	ND	ND	ND	ND	ND	ND	ND	ND	ND	ND
808	B6SHY0	ATOZI1	2	2	16.67	1	0.955939	ND	0.846669	ND	0.91175	ND	ND	ND	ND	ND	ND	ND	ND	ND	ND	ND
809	B4F8N5	Putative uncharacterized protein	2	2	2.146	1	ND	ND	ND	ND	ND	ND	ND	ND	ND	ND	ND	ND	ND	ND	ND	ND
810	B4FK58	Putative uncharacterized protein	1.89	1.89	28.08	1	0.982539	ND	0.764473	ND	0.756362	ND	ND	ND	ND	ND	ND	ND	ND	ND	ND	ND
811	C0PIF3	Putative uncharacterized protein	1.89	1.89	4.786	1	1.20816	ND	0.935884	ND	0.968387	ND	ND	ND	ND	ND	ND	ND	ND	ND	ND	ND
812	C0P5V7	Putative uncharacterized protein	1.86	1.86	14.62	1	0.944035	0.666929	1.15617	0.590983	1.13774	0.42048	ND	ND	ND	ND	ND	ND	ND	ND	ND	ND
813	C0P5W9	Putative uncharacterized protein	1.84	2.03	12.08	2	0.965701	0.814861	0.930325	0.683979	0.933833	0.689331	ND	ND	ND	ND	ND	ND	ND	ND	ND	ND
814	B8A305	Putative uncharacterized protein	1.83	1.83	12.36	1	1.01667	ND	0.999648	ND	1.01927	ND	ND	ND	ND	ND	ND	ND	ND	ND	ND	ND
815	C0P8L5	Putative uncharacterized protein	1.83	1.83	8.907	1	0.975262	ND	0.472624	ND	0.398946	ND	ND	ND	ND	ND	ND	ND	ND	ND	ND	ND
816	C0HEG7	Putative uncharacterized protein	1.82	1.82	19.73	1	0.978705	ND	0.898295	ND	1.13586	ND	ND	ND	ND	ND	ND	ND	ND	ND	ND	ND
817	C0PIR7	Putative uncharacterized protein	1.82	1.82	10.08	1	0.840689	ND	0.40905	ND	0.676283	ND	ND	ND	ND	ND	ND	ND	ND	ND	ND	ND
818	B6TVP3	Phloem-specific lectin	1.77	1.77	10.93	1	ND	ND	ND	ND	ND	ND	ND	ND	ND	ND	ND	ND	ND	ND	ND	ND
819	B6UCV5	Shikimate biosynthesis protein aroDE	1.71	1.71	13.56	1	0.865667	0.656233	0.898537	0.548388	1.17898	0.358548	ND	ND	ND	ND	ND	ND	ND	ND	ND	ND
820	B8A045	Phospholipase D	1.7	1.7	13.48	1	0.978082	ND	1.21461	ND	1.18539	ND	ND	ND	ND	ND	ND	ND	ND	ND	ND	ND
821	B6SP70	Putative uncharacterized protein	1.7	1.7	18.42	1	0.989227	ND	0.888749	ND	0.89133	ND	ND	ND	ND	ND	ND	ND	ND	ND	ND	ND
822	B6U6S2	Acyl-CoA synthetase long-chain family member 3	1.64	1.64	10.74	1	1.04938	ND	1.15055	ND	1.02313	ND	ND	ND	ND	ND	ND	ND	ND	ND	ND	ND
823	C0P2W1	Putative uncharacterized protein	1.64	1.64	23.71	2	ND	ND	ND	ND	ND	ND	ND	ND	ND	ND	ND	ND	ND	ND	ND	ND
824	B6TLC9	NPL4 family protein	1.62	1.62	19.9	1	1.06003	ND	0.957705	ND	0.835939	ND	ND	ND	ND	ND	ND	ND	ND	ND	ND	ND
825	B6SSX1	Anthocyanin 5-aromatic acyltransferase	1.62	1.62	7.843	1	0.985746	ND	1.04479	ND	0.946502	ND	ND	ND	ND	ND	ND	ND	ND	ND	ND	ND
826	B4FP70	Putative uncharacterized protein	1.6	1.6	22.43	1	0.800286	ND	1.7233	ND	1.21204	ND	ND	ND	ND	ND	ND	ND	ND	ND	ND	ND
827	C0P7R2	Putative uncharacterized protein	1.55	1.55	16.29	1	0.866473	ND	1.11966	ND	1.28391	ND	ND	ND	ND	ND	ND	ND	ND	ND	ND	ND
828	C0PDN3	Putative uncharacterized protein	1.54	1.54	6.686	1	1.02139	ND	1.55281	ND	1.45423	ND	ND	ND	ND	ND	ND	ND	ND	ND	ND	ND
829	B6SX57	60S ribosomal protein L23a	1.52	1.52	35.53	2	1.10575	0.49787	1.10595	0.610309	1.13754	0.421477	ND	ND	ND	ND	ND	ND	ND	ND	ND	ND
830	B6SZZ7	Pi starvation-induced protein	1.52	1.52	7.207	1	0.996098	ND	1.17069	ND	1.20867	ND	ND	ND	ND	ND	ND	ND	ND	ND	ND	ND
831	C0PBZ6	Non-specific lipid-transfer protein	1.51	1.51	30.8	2	ND	ND	ND	ND	ND	ND	ND	ND	ND	ND	ND	ND	ND	ND	ND	ND
832	C0P9F2	Putative uncharacterized protein	1.48	1.48	4.712	1	1.40565	ND	1.28999	ND	1.15754	ND	ND	ND	ND	ND	ND	ND	ND	ND	ND	ND
833	C0PIZ4	Putative uncharacterized protein	1.47	3.68	16.13	2	1.2403	ND	1.13998	ND	1.02065	ND	ND	ND	ND	ND	ND	ND	ND	ND	ND	ND
834	Q9FYS0	40S ribosomal protein S6	1.46	1.46	25.5	2	1.03407	0.801876	1.01716	0.946502	0.950919	0.714656	ND	ND	ND	ND	ND	ND	ND	ND	ND	ND
835	B6TTR0	Proteasome subunit beta type	1.4	1.4	8.059	1	0.931813	0.606285	1.04275	0.745723	0.986418	0.912762	ND	ND	ND	ND	ND	ND	ND	ND	ND	ND
836	B6TP75	Pyruvate dehydrogenase E1 component alpha subunit	1.39	7.94	20.51	4	1.17172	ND	0.969586	ND	1.11176	ND	ND	ND	ND	ND	ND	ND	ND	ND	ND	ND
837	B6TWZ4	SNAP25 homologous protein SNAP30	1.39	1.39	8.099	1	0.920398	ND	1.37348	ND	1.20776	ND	ND	ND	ND	ND	ND	ND	ND	ND	ND	ND
838	Q9FQC0	Glutathione S-transferase GST 19	1.38	1.39	20.89	1	0.932575	0.637419	1.17517	0.375371	1.21517	0.32238	ND	ND	ND	ND	ND	ND	ND	ND	ND	ND
839	B7ZXQ8	Putative uncharacterized protein	1.33	1.33	15.43	1	ND	ND	ND	ND	ND	ND	ND	ND	ND	ND	ND	ND	ND	ND	ND	ND
840	B6TJT5	14-3-3-like protein GF14-6	ND	ND	ND	ND	ND	ND	ND	ND	ND	ND	24.51	24.51	76.56	24	1.00314	0.964033	0.955193	0.519701	0.943697	0.421786
841	B6UB73	APx1-Cytosolic Ascorbate Peroxidase	ND	ND	ND	ND	ND	ND	ND	ND	ND	ND	24.07	24.07	66.4	22	0.970131	0.704281	1.24594	0.14857	1.25932	0.20195
842	B6TBL5	Elongation factor 1-alpha	ND	ND	ND	ND	ND	ND	ND	ND	ND	ND	21.53	21.53	43.85	19	0.931907	0.606618	0.818148	0.363658	0.821966	0.426423
843	C0PHE3	Putative uncharacterized protein	ND	ND	ND	ND	ND	ND	ND	ND	ND	ND	21.18	21.18	46.62	9	0.947663	0.283435	0.871685	0.0284252	0.873349	0.018412
844	B6U4D6	Phenylalanine ammonia-lyase	ND	ND	ND	ND	ND	ND	ND	ND	ND	ND	19.08	19.08	37.55	12	1.01918	0.751098	0.903833	0.126557	0.965693	0.563834
845	C0PH85	Putative uncharacterized protein	ND	ND	ND	ND	ND	ND	ND	ND	ND	ND	17.2	17.2	33.78	10	0.993088	0.901778	0.835624	0.0125411	0.860986	0.0277715
846	B4FBF4	Serine hydroxymethyltransferase	ND	ND	ND	ND	ND	ND	ND	ND	ND	ND	16.61	16.61	34.39	10	0.994595	0.939036	0.977654	0.751547	0.979234	0.768388
847	B4G0L9	Putative uncharacterized protein	ND	ND	ND	ND	ND	ND	ND	ND	ND	ND	15.95	39.19	71.81	32	0.987268	0.87693	0.652352	0.0111059	0.698032	0.0184976
848	B4FHH4	Triosephosphate isomerase	ND	ND	ND	ND	ND	ND	ND	ND	ND	ND	15.67	15.67	49.2	12	0.979742	ND	0.855382	ND	0.843153	ND
849	B6SS31	Putative uncharacterized protein	ND	ND	ND	ND	ND	ND	ND	ND	ND	ND	14.54	21.82	48.37	17	0.97293	0.70852	1.25514	0.0294694	1.27079	0.024966
850	B6SJ21	Guanine nucleotide-binding protein beta subunit-like protein	ND	ND	ND	ND	ND	ND	ND	ND	ND	ND	14.45	14.45	29.34	9	0.933648	0.43206	1.01679	0.840254	0.98554	0.859749
851	Q94G64	T-cytoplasm male sterility restorer factor 2	ND	ND	ND	ND	ND	ND	ND	ND	ND	ND	13.84	13.84	36.43	9	0.937714	0.305312	1.05417	0.512088	1.06111	0.529998
852	B6TNR8	40S ribosomal protein S2	ND	ND	ND	ND	ND	ND	ND	ND	ND	ND	13.42	13.42	46.95	7	1.01385	0.924365	1.05737	0.814763	1.06212	0.809386
853	B6TJM5	26S protease regulatory subunit 6A	ND	ND	ND	ND	ND	ND	ND	ND	ND	ND	11.22	11.22	36.45	6	0.993927	0.932881	0.991593	0.906141	1.00252	0.971924
854	B6SIF5	Putative uncharacterized protein	ND	ND	ND	ND	ND	ND	ND	ND	ND	ND	10.83	10.83	67.07	10	1.00445	0.951478	1.16575	0.161054	1.18974	0.0916129
855	B6U1Y5	Transaminase/ transferase, transferring nitrogenous groups	ND	ND	ND	ND	ND	ND	ND	ND	ND	ND	10.36	10.36	20.81	5	1.01646	0.79758	0.864658	0.0598213	0.903092	0.190568
856	B6TP93	Fructokinase-2	ND	ND	ND	ND	ND	ND	ND	ND	ND	ND	10.19	10.19	36.72	6	0.98325	0.80521	0.94461	0.425462	0.959082	0.550532
857	C0PGM6	Putative uncharacterized protein	ND	ND	ND	ND	ND	ND	ND	ND	ND	ND	10.1	10.1	34.5	5	1.10945	0.26117	1.11189	0.256199	1.05851	0.507489
858	B6TLR1	Vignain	ND	ND	ND	ND	ND	ND	ND	ND	ND	ND	10.08	10.08	27.85	6	1.03372	0.629771	1.75477	0.00134998	1.79999	0.00479195
859	C0PF13	Putative uncharacterized protein	ND	ND	ND	ND	ND	ND	ND	ND	ND	ND	10.07	10.07	18.82	6	0.964121	0.735063	1.29618	0.669074	1.3164	0.637091
860	B6SRI4	14-3-3-like protein	ND	ND	ND	ND	ND	ND	ND	ND	ND	ND	9.93	18.28	63.67	12	1.00083	0.992173	0.815096	0.157086	0.835742	0.203631
861	B6U607	Carbonyl reductase 1	ND	ND	ND	ND	ND	ND	ND	ND	ND	ND	9.21	9.21	30.94	5	0.908858	0.533251	0.852545	0.37243	0.912392	0.54597
862	B6SIF9	Histone H2B	ND	ND	ND	ND	ND	ND	ND	ND	ND	ND	9.02	9.02	64	8	1.16205	ND	1.26509	ND	1.15245	ND
863	B6T782	40S ribosomal protein SA	ND	ND	ND	ND	ND	ND	ND	ND	ND	ND	8.31	8.31	32.14	4	1.1395	0.265364	1.0671	0.545934	1.08137	0.480924
864	B4FZV6	Putative uncharacterized protein	ND	ND	ND	ND	ND	ND	ND	ND	ND	ND	8.1	8.1	32.58	5	1.04206	0.551925	1.00774	0.909238	0.990031	0.882387
865	C0P5E7	Putative uncharacterized protein	ND	ND	ND	ND	ND	ND	ND	ND	ND	ND	8.01	8.01	14.57	4	1.00461	0.965707	1.01393	0.897183	1.01715	0.874258
866	B6TT27	Glutamate decarboxylase	ND	ND	ND	ND	ND	ND	ND	ND	ND	ND	8	8	35.07	5	1.0378	0.698356	1.00895	0.924838	1.0349	0.719059
867	C4J093	Putative uncharacterized protein	ND	ND	ND	ND	ND	ND	ND	ND	ND	ND	7.49	7.53	25.31	4	0.987088	0.887786	0.887266	0.280278	0.903956	0.341187
868	C0HFG9	Putative uncharacterized protein	ND	ND	ND	ND	ND	ND	ND	ND	ND	ND	7.32	7.32	24.53	6	1.06319	0.759706	0.915037	0.376977	0.927402	0.449988
869	B6UB80	S-adenosylmethionine synthase	ND	ND	ND	ND	ND	ND	ND	ND	ND	ND	7.22	7.22	20.96	5	0.970964	0.816964	0.85701	0.365172	0.896275	0.47005
870	B9TSW1	Glutamine synthetase	ND	ND	ND	ND	ND	ND	ND	ND	ND	ND	7.2	10	37.92	6	0.968942	0.772819	1.30412	0.111134	1.24575	0.397575
871	Q94IQ9	Putative methyl-binding domain protein MBD105	ND	ND	ND	ND	ND	ND	ND	ND	ND	ND	7.17	7.17	49.42	4	1.01645	ND	0.972334	ND	1.06922	ND
872	B6TWL4	26S proteasome non-ATPase regulatory subunit 11	ND	ND	ND	ND	ND	ND	ND	ND	ND	ND	6.95	6.95	29.34	3	1.0007	ND	0.942391	ND	0.937472	ND
873	O81237	6-phosphogluconate dehydrogenase, decarboxylating	ND	ND	ND	ND	ND	ND	ND	ND	ND	ND	6.78	23.5	45.04	11	0.957427	0.647969	1.08903	0.415457	1.09461	0.554456
874	B4G1Q6	Putative uncharacterized protein	ND	ND	ND	ND	ND	ND	ND	ND	ND	ND	6.7	6.7	22.17	4	0.957003	0.734615	0.947115	0.681091	1.00254	0.983723
875	C0P397	Putative uncharacterized protein	ND	ND	ND	ND	ND	ND	ND	ND	ND	ND	6.67	6.67	36.18	3	1.04136	0.771518	1.169	0.282659	1.19217	0.464805
876	B6TAQ1	60S ribosomal protein L27	ND	ND	ND	ND	ND	ND	ND	ND	ND	ND	6.4	6.4	30.61	4	1.02533	ND	1.2334	ND	1.30449	ND
877	B7ZZ39	Putative uncharacterized protein	ND	ND	ND	ND	ND	ND	ND	ND	ND	ND	6.34	6.34	20.68	3	0.963364	0.589665	1.18706	0.045047	1.21107	0.0315631
878	B4FTQ4	Ras-related protein ARA-3	ND	ND	ND	ND	ND	ND	ND	ND	ND	ND	6.14	6.14	24.3	4	0.92896	ND	0.788928	ND	0.696733	ND
879	B7ZXW9	Putative uncharacterized protein	ND	ND	ND	ND	ND	ND	ND	ND	ND	ND	6.01	6.01	36.56	4	1.16466	0.212479	1.29884	0.0900877	1.2667	0.107806
880	B7ZZM8	Putative uncharacterized protein	ND	ND	ND	ND	ND	ND	ND	ND	ND	ND	6	6	22.67	4	0.995578	0.980985	1.10546	0.42443	1.08148	0.519029
881	B4G1D2	CBS domain protein	ND	ND	ND	ND	ND	ND	ND	ND	ND	ND	6	6	45.85	3	0.955016	0.626163	1.14518	0.235362	1.2099	0.142294
882	B6T4U8	Calmodulin	ND	ND	ND	ND	ND	ND	ND	ND	ND	ND	6	6	41.22	3	0.978172	0.813917	0.965163	0.709372	0.937699	0.517646
883	Q9FYS5	High mobility group I/Y-2	ND	ND	ND	ND	ND	ND	ND	ND	ND	ND	6	6	37.82	3	1.23091	ND	3.36111	ND	3.50926	ND
884	B7ZXK5	Putative uncharacterized protein	ND	ND	ND	ND	ND	ND	ND	ND	ND	ND	6	6	12.47	3	1.04619	0.641065	0.527848	0.316477	0.517045	0.308199
885	B6SYW0	40S ribosomal protein S26	ND	ND	ND	ND	ND	ND	ND	ND	ND	ND	5.96	6	29.55	4	1.03518	0.803299	1.08315	0.593425	1.18146	0.46862
886	B8A390	Putative uncharacterized protein	ND	ND	ND	ND	ND	ND	ND	ND	ND	ND	5.77	5.77	8.82	3	0.955062	0.630974	0.780169	0.0943774	0.833347	0.156688
887	B6TPG2	60S ribosomal protein L26-1	ND	ND	ND	ND	ND	ND	ND	ND	ND	ND	5.7	5.7	43.95	3	1.1457	ND	1.20903	ND	1.12583	ND
888	B6UAV8	60S ribosomal protein L18a	ND	ND	ND	ND	ND	ND	ND	ND	ND	ND	5.62	5.62	20.79	6	1.0169	ND	0.951285	ND	0.897049	ND
889	C0PHK6	Putative uncharacterized protein	ND	ND	ND	ND	ND	ND	ND	ND	ND	ND	5.58	5.58	15.55	3	0.993272	0.950658	0.913025	0.441626	0.928139	0.519314
890	C4J8Y5	Putative uncharacterized protein	ND	ND	ND	ND	ND	ND	ND	ND	ND	ND	5.56	5.56	36.6	3	0.95266	0.545991	0.739382	0.0403126	0.7615	0.056771
891	C4J3S6	Putative uncharacterized protein	ND	ND	ND	ND	ND	ND	ND	ND	ND	ND	5.32	5.32	17.66	3	0.9622	0.776568	0.922748	0.583844	0.949165	0.706572
892	B6T883	Multidomain cystatin	ND	ND	ND	ND	ND	ND	ND	ND	ND	ND	5.26	5.26	28.81	6	1.04622	0.674474	1.10955	0.379448	1.15214	0.304879
893	B4FRC9	Transaldolase 2	ND	ND	ND	ND	ND	ND	ND	ND	ND	ND	5.19	5.19	30.77	3	1.00342	0.966359	0.858944	0.31248	0.905149	0.384245
894	B4G1X1	Putative uncharacterized protein	ND	ND	ND	ND	ND	ND	ND	ND	ND	ND	5.09	5.09	23.64	2	1.00402	0.967589	1.23336	0.104346	1.27497	0.152358
895	B6T8I3	Disease resistance response protein 206	ND	ND	ND	ND	ND	ND	ND	ND	ND	ND	4.96	4.96	19.3	3	0.859084	ND	1.49535	ND	1.37317	ND
896	B6TBX3	GTP-binding nuclear protein Ran-A1	ND	ND	ND	ND	ND	ND	ND	ND	ND	ND	4.93	4.93	29.86	3	0.95293	0.86136	0.859305	0.61115	0.843696	0.517685
897	B6SYW4	Histone H2A	ND	ND	ND	ND	ND	ND	ND	ND	ND	ND	4.9	4.9	46.54	3	0.962739	0.794712	1.01942	0.893334	1.02981	0.839342
898	Q9ZP62	Glutathione transferase III(A)	ND	ND	ND	ND	ND	ND	ND	ND	ND	ND	4.85	4.85	22.17	3	0.983448	0.830849	0.796801	0.0497862	0.761813	0.0315512
899	B4FTW5	60S ribosomal protein L7-1	ND	ND	ND	ND	ND	ND	ND	ND	ND	ND	4.76	4.76	21.63	3	0.943678	0.51388	0.806117	0.0901633	0.794748	0.0597407
900	B6TB97	40S ribosomal protein S3	ND	ND	ND	ND	ND	ND	ND	ND	ND	ND	4.73	4.73	29.26	3	0.954895	0.516897	0.867564	0.0947003	0.869344	0.0984543
901	Q9M589	Prohibitin	ND	ND	ND	ND	ND	ND	ND	ND	ND	ND	4.57	4.57	26.3	3	1.20902	0.458048	1.15247	0.391123	1.04912	0.840828
902	Q9LKY2	WD-repeat protein RBAP1	ND	ND	ND	ND	ND	ND	ND	ND	ND	ND	4.48	4.48	18.32	2	0.850922	0.336376	0.911004	0.394643	0.85827	0.219914
903	C0PNG8	Putative uncharacterized protein	ND	ND	ND	ND	ND	ND	ND	ND	ND	ND	4.39	4.39	20.67	3	0.947387	0.606089	0.849767	0.209973	0.837376	0.183701
904	B4FSU9	Hydrolase, hydrolyzing O-glycosyl compounds	ND	ND	ND	ND	ND	ND	ND	ND	ND	ND	4.33	4.33	13.37	2	1.00967	0.905073	0.389439	0.101595	0.387473	0.112513
905	C0HEI0	Putative uncharacterized protein	ND	ND	ND	ND	ND	ND	ND	ND	ND	ND	4.33	4.33	18.9	2	0.949425	0.592549	2.55046	0.0346083	2.49408	0.0329262
906	B6T9C0	Vacuolar ATP synthase subunit B isoform 1	ND	ND	ND	ND	ND	ND	ND	ND	ND	ND	4.32	4.32	10.47	3	1.01058	0.933034	0.910084	0.518156	0.960226	0.754198
907	B8A0M3	Putative uncharacterized protein	ND	ND	ND	ND	ND	ND	ND	ND	ND	ND	4.29	4.29	11.11	3	0.885677	0.452231	1.18707	0.535306	1.2696	0.26207
908	Q9LM01	Calcium ATPase	ND	ND	ND	ND	ND	ND	ND	ND	ND	ND	4.27	4.27	13.05	2	0.978735	0.878553	0.695776	0.114825	0.724423	0.303126
909	B4FQ29	26S proteasome non-ATPase regulatory subunit 13	ND	ND	ND	ND	ND	ND	ND	ND	ND	ND	4.27	4.27	17.4	2	1.00389	0.975174	0.954133	0.71908	1.0222	0.861592
910	B6TN77	Dehydrin COR410	ND	ND	ND	ND	ND	ND	ND	ND	ND	ND	4.26	4.26	17.18	2	ND	ND	ND	ND	ND	ND
911	B6SHY8	40S ribosomal protein S12	ND	ND	ND	ND	ND	ND	ND	ND	ND	ND	4.22	4.22	42.14	2	0.997008	0.97452	0.912029	0.382658	0.941945	0.555668
912	C0PB80	Putative uncharacterized protein	ND	ND	ND	ND	ND	ND	ND	ND	ND	ND	4.21	8.95	31.53	6	0.907732	0.359187	0.999132	0.992491	0.98176	0.84273
913	B6SJP0	Putative uncharacterized protein	ND	ND	ND	ND	ND	ND	ND	ND	ND	ND	4.17	4.17	30.43	3	1.22187	ND	1.16548	ND	1.18785	ND
914	B6TMX0	Pyruvate kinase	ND	ND	ND	ND	ND	ND	ND	ND	ND	ND	4.09	4.09	21.25	2	1.05057	0.548848	1.01811	0.821685	1.07774	0.38087
915	B6SJQ3	Putative uncharacterized protein	ND	ND	ND	ND	ND	ND	ND	ND	ND	ND	4.08	4.08	15.46	2	0.977165	0.810445	0.862002	0.269878	0.824399	0.148268
916	B6UDY2	60S ribosomal protein L17	ND	ND	ND	ND	ND	ND	ND	ND	ND	ND	4.04	4.04	21.05	2	1.02032	ND	1.08097	ND	1.04383	ND
917	B8A0A6	Putative uncharacterized protein	ND	ND	ND	ND	ND	ND	ND	ND	ND	ND	4.03	4.06	10.54	2	1.08462	0.594045	1.13626	0.453249	1.03477	0.808667
918	B6T5L0	KH domain containing protein	ND	ND	ND	ND	ND	ND	ND	ND	ND	ND	4.03	4.03	23.06	2	0.928753	0.599131	1.07965	0.588335	0.911783	0.530501
919	B6T887	Salt tolerance protein	ND	ND	ND	ND	ND	ND	ND	ND	ND	ND	4.02	4.02	32.6	3	0.998767	0.993509	0.693277	0.234178	0.742083	0.481904
920	B6TXR8	Phosphoserine aminotransferase	ND	ND	ND	ND	ND	ND	ND	ND	ND	ND	4.01	4.01	30.59	2	1.05686	ND	1.04999	ND	0.95572	ND
921	B6TWH9	Rhicadhesin receptor	ND	ND	ND	ND	ND	ND	ND	ND	ND	ND	4	14.74	57.94	14	0.942226	0.662573	0.966099	0.794358	0.957149	0.739848
922	B6T903	Nascent polypeptide-associated complex alpha subunit-like protein	ND	ND	ND	ND	ND	ND	ND	ND	ND	ND	4	6	32.35	5	ND	ND	ND	ND	ND	ND
923	C0PLV4	Putative uncharacterized protein	ND	ND	ND	ND	ND	ND	ND	ND	ND	ND	4	4.03	16.76	2	1.05751	0.831599	1.05634	0.889679	1.04851	0.882509
924	B8A043	Putative uncharacterized protein	ND	ND	ND	ND	ND	ND	ND	ND	ND	ND	4	4	16.91	2	1.16297	ND	0.957069	ND	1.06088	ND
925	B6SS48	Outer mitochondrial membrane protein porin OS	ND	ND	ND	ND	ND	ND	ND	ND	ND	ND	4	4	29.82	2	0.903114	0.513158	1.15183	0.673757	1.09322	0.789913
926	B4G0T3	Putative uncharacterized protein	ND	ND	ND	ND	ND	ND	ND	ND	ND	ND	4	4	12.41	2	0.969753	0.810684	0.894395	0.464841	0.916995	0.545166
927	B4F9R4	60S ribosomal protein L2	ND	ND	ND	ND	ND	ND	ND	ND	ND	ND	4	4	23.85	2	0.957069	0.735314	0.958997	0.746234	0.92782	0.589276
928	B6T1N1	SKP1-like protein 1A	ND	ND	ND	ND	ND	ND	ND	ND	ND	ND	4	4	38.64	4	0.966261	0.787707	0.815672	0.288258	0.898068	0.474115
929	B6SJC8	Ribosomal protein L18	ND	ND	ND	ND	ND	ND	ND	ND	ND	ND	4	4	22.46	2	1.00573	0.963554	1.02789	0.912457	1.09572	0.715995
930	C4JA40	Phosphoribosylformylglycinamidine cyclo-ligase	ND	ND	ND	ND	ND	ND	ND	ND	ND	ND	4	4	16.8	2	0.919787	0.555232	0.919667	0.555441	0.975186	0.843487
931	C4J9J4	Putative uncharacterized protein	ND	ND	ND	ND	ND	ND	ND	ND	ND	ND	4	4	10.91	2	1.04184	ND	0.555425	ND	0.50489	ND
932	B4FHK5	NPL4 family protein	ND	ND	ND	ND	ND	ND	ND	ND	ND	ND	4	4	19.42	2	1.15298	ND	0.815005	ND	1.16856	ND
933	C0PK55	Putative uncharacterized protein	ND	ND	ND	ND	ND	ND	ND	ND	ND	ND	4	4	32.14	2	0.932922	0.758572	1.3122	0.427194	1.27362	0.478735
934	B6T291	Actin-depolymerizing factor 3	ND	ND	ND	ND	ND	ND	ND	ND	ND	ND	4	4	31.65	3	ND	ND	ND	ND	ND	ND
935	Q9SPD8	Voltage-dependent anion channel protein 1b	ND	ND	ND	ND	ND	ND	ND	ND	ND	ND	4	4	9.058	2	1.0681	0.6737	1.38271	0.340214	1.30402	0.630579
936	B6TTP1	Non-specific lipid-transfer protein	ND	ND	ND	ND	ND	ND	ND	ND	ND	ND	4	4	30.83	2	ND	ND	ND	ND	ND	ND
937	B6TTI7	26S proteasome non-ATPase regulatory subunit 8	ND	ND	ND	ND	ND	ND	ND	ND	ND	ND	4	4	13.48	2	1.06835	0.648419	1.05475	0.705401	1.03684	0.792574
938	B6SWR9	Cytochrome c1, heme protein	ND	ND	ND	ND	ND	ND	ND	ND	ND	ND	4	4	17.43	2	1.11729	ND	1.15522	ND	1.30513	ND
939	B6SII7	40S ribosomal protein S15	ND	ND	ND	ND	ND	ND	ND	ND	ND	ND	4	4	30.72	4	1.06511	0.674437	1.09198	0.578247	1.00889	0.968386
940	C0P2E9	Putative uncharacterized protein	ND	ND	ND	ND	ND	ND	ND	ND	ND	ND	4	4	9.77	2	1.02724	0.831437	1.14307	0.406369	1.18925	0.330846
941	B6UFZ9	Mitochondrial glycoprotein	ND	ND	ND	ND	ND	ND	ND	ND	ND	ND	4	4	13.26	2	0.963638	0.773783	0.950665	0.701511	0.946341	0.678842
942	Q49HD7	12-oxo-phytodienoic acid reductase	ND	ND	ND	ND	ND	ND	ND	ND	ND	ND	3.92	3.92	13.78	4	1.02864	0.832267	1.0843	0.813957	1.30003	0.241736
943	B6TE13	Spliceosome RNA helicase BAT1	ND	ND	ND	ND	ND	ND	ND	ND	ND	ND	3.75	3.75	13.78	2	0.939432	0.537207	0.940551	0.543308	0.914062	0.398221
944	C0PH23	Putative uncharacterized protein	ND	ND	ND	ND	ND	ND	ND	ND	ND	ND	3.62	3.62	20.7	2	1.12963	ND	1.05024	ND	0.969003	ND
945	B4FLU9	Putative uncharacterized protein	ND	ND	ND	ND	ND	ND	ND	ND	ND	ND	3.6	7.35	17.33	5	1.46553	0.431059	1.0316	0.80663	1.08038	0.578832
946	B8A0Q6	Putative uncharacterized protein	ND	ND	ND	ND	ND	ND	ND	ND	ND	ND	3.55	3.55	17.12	3	1.01588	0.935446	1.2273	0.163766	1.16457	0.239739
947	B8A0E6	Putative uncharacterized protein	ND	ND	ND	ND	ND	ND	ND	ND	ND	ND	3.44	3.44	10.44	2	0.978375	0.899158	1.25091	0.307531	1.06857	0.889637
948	B6TAQ5	40S ribosomal protein S3a	ND	ND	ND	ND	ND	ND	ND	ND	ND	ND	3.42	3.42	27.31	2	0.975539	0.84718	0.869517	0.398927	0.875766	0.414766
949	B6T7B2	40S ribosomal protein S9	ND	ND	ND	ND	ND	ND	ND	ND	ND	ND	3.33	3.33	24.23	2	0.99665	0.978538	0.764607	0.225844	0.830982	0.313727
950	C0PHP3	Putative uncharacterized protein	ND	ND	ND	ND	ND	ND	ND	ND	ND	ND	3.21	3.23	22.33	2	1.00153	0.983792	1.05524	0.487381	1.07588	0.360448
951	C4IYE1	Putative uncharacterized protein	ND	ND	ND	ND	ND	ND	ND	ND	ND	ND	3.2	3.2	12.83	2	1.09428	0.737995	0.893644	0.485629	0.915992	0.625607
952	C5JA67	BETL-9 protein	ND	ND	ND	ND	ND	ND	ND	ND	ND	ND	3.19	3.19	29.91	1	0.977509	0.806161	0.353107	0.00608498	0.360328	0.00631699
953	B4FVL1	26S proteasome non-ATPase regulatory subunit 6	ND	ND	ND	ND	ND	ND	ND	ND	ND	ND	3.1	3.1	9.769	2	0.933005	0.480814	0.92265	0.423634	0.899349	0.319175
954	B6U973	NADH ubiquinone oxidoreductase B22-like subunit	ND	ND	ND	ND	ND	ND	ND	ND	ND	ND	3.08	3.08	17.54	2	1.01309	0.91999	0.921196	0.571272	0.905826	0.511862
955	C0PI81	Proteasome subunit alpha type	ND	ND	ND	ND	ND	ND	ND	ND	ND	ND	3.07	3.07	19.28	2	0.879943	0.493816	1.13634	0.59905	1.04868	0.887967
956	C0PBR4	Putative uncharacterized protein	ND	ND	ND	ND	ND	ND	ND	ND	ND	ND	3.07	3.07	13.44	2	1.12443	0.748088	0.972099	0.843142	0.981347	0.940757
957	B4F9B5	Putative uncharacterized protein	ND	ND	ND	ND	ND	ND	ND	ND	ND	ND	2.99	3	17.78	3	1.02401	0.850191	1.00156	0.992296	1.02344	0.867126
958	B7ZYH3	Putative uncharacterized protein	ND	ND	ND	ND	ND	ND	ND	ND	ND	ND	2.99	2.99	10.98	2	0.943396	ND	1.23371	ND	1.2949	ND
959	B4FWC4	Putative uncharacterized protein	ND	ND	ND	ND	ND	ND	ND	ND	ND	ND	2.97	2.97	12.85	2	1.05172	ND	0.963096	ND	0.88031	ND
960	B6TS73	60S ribosomal protein L9	ND	ND	ND	ND	ND	ND	ND	ND	ND	ND	2.91	2.91	32.11	2	0.941616	0.507508	0.877678	0.200982	0.910449	0.325674
961	C0PFJ2	Putative uncharacterized protein	ND	ND	ND	ND	ND	ND	ND	ND	ND	ND	2.82	2.82	12.29	2	0.993405	0.960163	1.06233	0.707604	1.08467	0.71921
962	B4FID1	Putative uncharacterized protein	ND	ND	ND	ND	ND	ND	ND	ND	ND	ND	2.7	2.7	28.17	2	1.02529	0.864495	0.951688	0.741468	1.01656	0.910206
963	B6T7X9	Profilin	ND	ND	ND	ND	ND	ND	ND	ND	ND	ND	2.64	6.84	38.93	3	1.08186	0.461288	0.91388	0.409209	0.930509	0.494472
964	B6TYF9	Xylose isomerase	ND	ND	ND	ND	ND	ND	ND	ND	ND	ND	2.51	2.51	9.091	2	ND	ND	ND	ND	ND	ND
965	C0P3Z8	Putative uncharacterized protein	ND	ND	ND	ND	ND	ND	ND	ND	ND	ND	2.5	2.5	33.78	3	1.01204	0.960459	1.06981	0.671919	1.09551	0.615446
966	B6TDA9	2-cys peroxiredoxin BAS1	ND	ND	ND	ND	ND	ND	ND	ND	ND	ND	2.46	2.46	34.23	1	1.01736	0.891397	1.076	0.59766	1.04632	0.730043
967	B4F817	Putative uncharacterized protein	ND	ND	ND	ND	ND	ND	ND	ND	ND	ND	2.4	12.38	43.46	6	1.05753	ND	1.21683	ND	1.06176	ND
968	B6T8E7	40S ribosomal protein S10	ND	ND	ND	ND	ND	ND	ND	ND	ND	ND	2.39	2.39	41.34	1	1.04316	0.657427	1.0528	0.593365	1.07586	0.4659
969	B6T4Q3	Plasminogen activator inhibitor 1 RNA-binding protein	ND	ND	ND	ND	ND	ND	ND	ND	ND	ND	2.35	4.04	15.93	2	ND	ND	ND	ND	ND	ND
970	Q8RUR9	Mitochondrial aldehyde dehydrogenase RF2B	ND	ND	ND	ND	ND	ND	ND	ND	ND	ND	2.35	2.85	18.91	1	1.23652	ND	1.63491	ND	1.3275	ND
971	B6SGF4	Nonspecific lipid-transfer protein	ND	ND	ND	ND	ND	ND	ND	ND	ND	ND	2.32	2.32	27.84	1	0.999732	ND	0.100635	ND	0.100506	ND
972	O04288	Endosperm specific protein	ND	ND	ND	ND	ND	ND	ND	ND	ND	ND	2.3	2.3	22.64	2	0.987031	ND	0.874425	ND	0.816724	ND
973	B8A2C6	Putative uncharacterized protein	ND	ND	ND	ND	ND	ND	ND	ND	ND	ND	2.27	2.27	16	1	1.03493	0.796435	1.07511	0.61165	1.05588	0.692004
974	Q36283	Putative uncharacterized protein	ND	ND	ND	ND	ND	ND	ND	ND	ND	ND	2.25	2.25	16.29	2	0.990884	0.94146	0.815704	0.288817	0.895308	0.465718
975	Q41772	Cytosolic ascorbate peroxidase	ND	ND	ND	ND	ND	ND	ND	ND	ND	ND	2.21	14.19	48.8	14	1.05489	ND	1.28409	ND	1.11212	ND
976	C0HH60	Putative uncharacterized protein	ND	ND	ND	ND	ND	ND	ND	ND	ND	ND	2.2	2.2	8.766	1	0.967318	0.793559	0.795759	0.260207	0.797902	0.263006
977	B4FJF0	Putative uncharacterized protein	ND	ND	ND	ND	ND	ND	ND	ND	ND	ND	2.18	2.18	15.08	2	0.929649	0.608861	0.8379	0.519977	0.809402	0.28924
978	B6T3G6	C-1-tetrahydrofolate synthase, cytoplasmic	ND	ND	ND	ND	ND	ND	ND	ND	ND	ND	2.15	4	46.58	2	0.91004	ND	0.883533	ND	0.713173	ND
979	C0HIU5	Putative uncharacterized protein	ND	ND	ND	ND	ND	ND	ND	ND	ND	ND	2.15	2.15	19.33	1	1.02939	0.818478	1.03256	0.800409	1.07927	0.581548
980	B4G1X4	Putative uncharacterized protein	ND	ND	ND	ND	ND	ND	ND	ND	ND	ND	2.15	2.15	11.89	1	0.857616	ND	2.29889	ND	2.21939	ND
981	C0P9S2	Putative uncharacterized protein	ND	ND	ND	ND	ND	ND	ND	ND	ND	ND	2.14	2.14	21.22	1	1.05264	0.697741	0.973414	0.832007	1.0115	0.927249
982	B6TVG1	Malic enzyme	ND	ND	ND	ND	ND	ND	ND	ND	ND	ND	2.14	2.14	8.596	2	0.961627	0.777201	0.955044	0.740788	1.03549	0.799515
983	C0PG74	Putative uncharacterized protein	ND	ND	ND	ND	ND	ND	ND	ND	ND	ND	2.14	2.14	6.444	1	1.06784	0.748087	1.05576	0.764408	0.937417	0.690718
984	C4J0Z0	Putative uncharacterized protein	ND	ND	ND	ND	ND	ND	ND	ND	ND	ND	2.13	2.13	23.5	1	0.948472	0.689042	1.44389	0.168276	1.53723	0.144778
985	C0P618	Putative uncharacterized protein	ND	ND	ND	ND	ND	ND	ND	ND	ND	ND	2.12	2.12	15.02	2	1.23912	0.661048	0.996745	0.991015	0.968381	0.936706
986	C0PFT6	Putative uncharacterized protein	ND	ND	ND	ND	ND	ND	ND	ND	ND	ND	2.11	6.18	11.55	3	0.928571	0.771964	1.20171	0.369595	1.14229	0.46972
987	Q941P2	Glucose-1-phosphate adenylyltransferase	ND	ND	ND	ND	ND	ND	ND	ND	ND	ND	2.11	2.11	11.18	1	0.881417	0.576768	0.812814	0.315905	0.941482	0.810879
988	B4G1K3	Calcyclin-binding protein	ND	ND	ND	ND	ND	ND	ND	ND	ND	ND	2.11	2.11	13.7	1	0.99898	0.993932	0.853684	0.475884	0.858253	0.390297
989	B6TKC8	Gibberellin receptor GID1L2	ND	ND	ND	ND	ND	ND	ND	ND	ND	ND	2.1	2.1	14.76	1	0.923294	ND	0.748908	ND	0.833104	ND
990	O23887	Aldehyde oxidase	ND	ND	ND	ND	ND	ND	ND	ND	ND	ND	2.09	2.09	3.24	1	1.01854	0.883022	1.63421	0.36757	1.62564	0.399983
991	B6SIM7	Proteasome subunit beta type	ND	ND	ND	ND	ND	ND	ND	ND	ND	ND	2.08	2.08	21.43	2	0.948419	ND	1.00463	ND	0.997332	ND
992	B6TC62	Alcohol dehydrogenase class 3	ND	ND	ND	ND	ND	ND	ND	ND	ND	ND	2.07	4.1	14.7	3	ND	ND	ND	ND	ND	ND
993	C0HEA9	Putative uncharacterized protein	ND	ND	ND	ND	ND	ND	ND	ND	ND	ND	2.06	6.09	25.78	3	0.959661	0.755461	0.985071	0.906796	0.952195	0.715243
994	Q9M640	Delta-COP	ND	ND	ND	ND	ND	ND	ND	ND	ND	ND	2.06	2.06	5.354	1	0.879483	0.486086	0.872372	0.467252	0.771167	0.280375
995	Q4FZ49	Putative cystatin	ND	ND	ND	ND	ND	ND	ND	ND	ND	ND	2.06	2.06	34.11	1	0.965643	ND	0.597725	ND	0.604658	ND
996	B8A2K5	Putative uncharacterized protein	ND	ND	ND	ND	ND	ND	ND	ND	ND	ND	2.06	2.06	18.66	1	0.961332	0.769699	1.03487	0.797588	0.916989	0.55857
997	B2ZG28	Trehalose-6-phosphate synthase	ND	ND	ND	ND	ND	ND	ND	ND	ND	ND	2.05	2.05	7.668	1	0.940425	ND	0.934886	ND	0.87754	ND
998	B6UG30	Triosephosphate isomerase	ND	ND	ND	ND	ND	ND	ND	ND	ND	ND	2.04	3.22	28.62	2	0.995639	0.982027	1.05819	0.835185	1.20622	0.334251
999	B4FSW8	Grx_S17-glutaredoxin subgroup II	ND	ND	ND	ND	ND	ND	ND	ND	ND	ND	2.04	2.05	12.63	1	1.38613	ND	1.17515	ND	1.06189	ND
1000	C0HGD8	Putative uncharacterized protein	ND	ND	ND	ND	ND	ND	ND	ND	ND	ND	2.04	2.04	35.03	1	1.2322	ND	1.53661	ND	1.50121	ND
1001	Q6JAD3	Putative uncharacterized protein	ND	ND	ND	ND	ND	ND	ND	ND	ND	ND	2.04	2.04	21.68	1	1.0907	ND	1.13654	ND	1.17262	ND
1002	B6SID3	Putative uncharacterized protein	ND	ND	ND	ND	ND	ND	ND	ND	ND	ND	2.04	2.04	19.83	2	0.844867	ND	0.657002	ND	0.739939	ND
1003	C0PHF3	Putative uncharacterized protein	ND	ND	ND	ND	ND	ND	ND	ND	ND	ND	2.02	2.02	11.67	1	1.02629	0.851869	0.99034	0.943534	0.848305	0.435936
1004	B4FR09	Putative uncharacterized protein	ND	ND	ND	ND	ND	ND	ND	ND	ND	ND	2.02	2.02	15.45	1	1.24807	0.546138	1.1548	0.554548	1.20488	0.477139
1005	C0HHT2	Putative uncharacterized protein	ND	ND	ND	ND	ND	ND	ND	ND	ND	ND	2.02	2.02	8.103	1	1.02401	0.86753	0.889141	0.817272	0.865767	0.764254
1006	B6TA81	GDP-mannose 4,6 dehydratase 2	ND	ND	ND	ND	ND	ND	ND	ND	ND	ND	2.02	2.02	16.71	1	0.914087	ND	1.15254	ND	1.16372	ND
1007	B4FTB5	Proteasome subunit beta type	ND	ND	ND	ND	ND	ND	ND	ND	ND	ND	2.02	2.02	12.09	1	0.961334	ND	1.11068	ND	1.03144	ND
1008	B4FSV8	Oligosaccharide transporter	ND	ND	ND	ND	ND	ND	ND	ND	ND	ND	2.02	2.02	11.18	1	0.855988	ND	0.764432	ND	0.811825	ND
1009	B6T766	60S ribosomal protein L21	ND	ND	ND	ND	ND	ND	ND	ND	ND	ND	2.02	2.02	10.98	1	0.9603	0.888452	0.821455	0.369282	0.91527	0.61678
1010	C4J6D2	Putative uncharacterized protein	ND	ND	ND	ND	ND	ND	ND	ND	ND	ND	2.01	2.01	33.56	1	1.39639	ND	2.77753	ND	1.55203	ND
1011	B6T3R6	Serine-threonine kinase receptor-associated protein	ND	ND	ND	ND	ND	ND	ND	ND	ND	ND	2.01	2.01	19.41	1	0.829379	ND	0.780262	ND	0.690971	ND
1012	B7ZYZ3	Putative uncharacterized protein	ND	ND	ND	ND	ND	ND	ND	ND	ND	ND	2.01	2.01	7.143	1	1.00251	ND	0.963905	ND	0.959275	ND
1013	B4FEB2	Putative uncharacterized protein	ND	ND	ND	ND	ND	ND	ND	ND	ND	ND	2.01	2.01	7.478	1	0.957546	ND	0.988903	ND	0.972503	ND
1014	C0P537	Putative uncharacterized protein	ND	ND	ND	ND	ND	ND	ND	ND	ND	ND	2.01	2.01	5.348	1	1.00623	ND	0.885104	ND	0.906788	ND
1015	B6SI11	Actin-2	ND	ND	ND	ND	ND	ND	ND	ND	ND	ND	2	28.5	59.68	28	0.942455	ND	0.898996	ND	0.873799	ND
1016	B4FNW1	Triosephosphate isomerase	ND	ND	ND	ND	ND	ND	ND	ND	ND	ND	2	13.64	40.71	9	ND	ND	ND	ND	ND	ND
1017	B4FRH5	Succinyl-CoA ligase beta-chain	ND	ND	ND	ND	ND	ND	ND	ND	ND	ND	2	10.71	31.52	5	1.09621	ND	1.01137	ND	0.956763	ND
1018	B6T878	Histone H2B	ND	ND	ND	ND	ND	ND	ND	ND	ND	ND	2	9.02	46.05	8	1.05237	ND	0.990031	ND	1.06363	ND
1019	B4FXR6	Putative uncharacterized protein	ND	ND	ND	ND	ND	ND	ND	ND	ND	ND	2	6	41.58	3	ND	ND	ND	ND	ND	ND
1020	B4FB55	Ras-related protein ARA-3	ND	ND	ND	ND	ND	ND	ND	ND	ND	ND	2	6	28.84	4	1.0508	ND	0.586866	ND	0.653718	ND
1021	Q9FER8	HMGI/Y protein	ND	ND	ND	ND	ND	ND	ND	ND	ND	ND	2	6	37.17	3	1.20699	ND	0.500629	ND	0.588036	ND
1022	B6T361	60S acidic ribosomal protein P1	ND	ND	ND	ND	ND	ND	ND	ND	ND	ND	2	5.73	73.39	3	1.21512	ND	0.967441	ND	0.889174	ND
1023	B4FRJ3	Proteasome subunit beta type	ND	ND	ND	ND	ND	ND	ND	ND	ND	ND	2	4.34	48.77	3	ND	ND	ND	ND	ND	ND
1024	Q6VWJ0	Caffeoyl-CoA 3-O-methyltransferase 1	ND	ND	ND	ND	ND	ND	ND	ND	ND	ND	2	4	30.23	4	1.23502	ND	1.30698	ND	1.41088	ND
1025	C0HIV2	Serine hydroxymethyltransferase	ND	ND	ND	ND	ND	ND	ND	ND	ND	ND	2	4	13.95	4	0.905628	ND	0.885862	ND	1.19483	ND
1026	B6TYM4	C2 domain containing protein	ND	ND	ND	ND	ND	ND	ND	ND	ND	ND	2	4	13.29	2	1.06336	ND	1.14209	ND	1.2075	ND
1027	B6TXQ4	Glutathione S-transferase, C-terminal domain containing protein	ND	ND	ND	ND	ND	ND	ND	ND	ND	ND	2	2.12	21.97	2	1.1211	ND	1.42134	ND	1.30191	ND
1028	C0PH06	Putative uncharacterized protein	ND	ND	ND	ND	ND	ND	ND	ND	ND	ND	2	2.07	12.85	1	1.28669	ND	1.29963	ND	1.20279	ND
1029	B6T616	Seed maturation protein	ND	ND	ND	ND	ND	ND	ND	ND	ND	ND	2	2.07	12.2	1	ND	ND	ND	ND	ND	ND
1030	B4FKV2	Putative uncharacterized protein	ND	ND	ND	ND	ND	ND	ND	ND	ND	ND	2	2.03	13.4	1	1.64759	ND	0.901608	ND	1.07834	ND
1031	C0PH29	Putative uncharacterized protein	ND	ND	ND	ND	ND	ND	ND	ND	ND	ND	2	2	22.95	1	0.976098	ND	1.04371	ND	0.940684	ND
1032	B6TPG0	Elongation factor Tu	ND	ND	ND	ND	ND	ND	ND	ND	ND	ND	2	2	22.8	1	1.02378	ND	1.1633	ND	1.23123	ND
1033	B4FY87	Putative uncharacterized protein	ND	ND	ND	ND	ND	ND	ND	ND	ND	ND	2	2	17.07	1	1.13792	ND	1.15944	ND	1.19214	ND
1034	C0P531	Putative uncharacterized protein	ND	ND	ND	ND	ND	ND	ND	ND	ND	ND	2	2	13.03	1	0.975269	ND	0.783067	ND	0.827877	ND
1035	C0P3W9	Putative uncharacterized protein	ND	ND	ND	ND	ND	ND	ND	ND	ND	ND	2	2	9.445	1	0.90418	ND	0.818455	ND	0.671498	ND
1036	B8A367	Cysteine synthase	ND	ND	ND	ND	ND	ND	ND	ND	ND	ND	2	2	12.56	2	0.988375	ND	0.836175	ND	1.44583	ND
1037	B6U0P5	Ubiquitin family protein	ND	ND	ND	ND	ND	ND	ND	ND	ND	ND	2	2	6.937	1	1.02821	ND	0.910019	ND	0.637946	ND
1038	B6TK06	Lymphoid organ expressed yellow head virus receptor protein	ND	ND	ND	ND	ND	ND	ND	ND	ND	ND	2	2	17.8	1	ND	ND	ND	ND	ND	ND
1039	Q42361	Transcribed sequence 1087 protein (Fragment)	ND	ND	ND	ND	ND	ND	ND	ND	ND	ND	2	2	30.7	1	0.988462	ND	0.891491	ND	0.790639	ND
1040	O22499	Cysteine proteinase Mir2	ND	ND	ND	ND	ND	ND	ND	ND	ND	ND	2	2	8.114	1	1.03195	ND	1.04324	ND	1.04868	ND
1041	C4JBL9	Putative uncharacterized protein	ND	ND	ND	ND	ND	ND	ND	ND	ND	ND	2	2	34.38	1	0.983292	ND	1.34399	ND	1.28231	ND
1042	C0PHQ7	Putative uncharacterized protein	ND	ND	ND	ND	ND	ND	ND	ND	ND	ND	2	2	7.124	1	ND	ND	ND	ND	ND	ND
1043	C0P4V0	Putative uncharacterized protein	ND	ND	ND	ND	ND	ND	ND	ND	ND	ND	2	2	7.351	1	ND	ND	ND	ND	ND	ND
1044	B8A1V8	Putative uncharacterized protein	ND	ND	ND	ND	ND	ND	ND	ND	ND	ND	2	2	17.99	1	1.0884	ND	1.32151	ND	1.24033	ND
1045	B7ZY36	Putative uncharacterized protein	ND	ND	ND	ND	ND	ND	ND	ND	ND	ND	2	2	48.35	1	0.93608	ND	0.904505	ND	0.878342	ND
1046	B6TCZ1	Spermidine synthase 1	ND	ND	ND	ND	ND	ND	ND	ND	ND	ND	2	2	11.37	1	0.988697	ND	0.993149	ND	1.05955	ND
1047	B6SR40	Putative uncharacterized protein	ND	ND	ND	ND	ND	ND	ND	ND	ND	ND	2	2	46.72	1	1.10064	ND	1.14427	ND	1.11001	ND
1048	B6SKB7	Methylcrotonoyl-CoA carboxylase subunit alpha	ND	ND	ND	ND	ND	ND	ND	ND	ND	ND	2	2	8.256	1	ND	ND	ND	ND	ND	ND
1049	B4FY80	Putative uncharacterized protein	ND	ND	ND	ND	ND	ND	ND	ND	ND	ND	2	2	28.74	1	1.03862	ND	0.853697	ND	0.894438	ND
1050	B4FFZ6	60S ribosomal protein L3	ND	ND	ND	ND	ND	ND	ND	ND	ND	ND	2	2	14.14	1	1.02257	ND	1.19343	ND	1.08891	ND
1051	C4J8Y3	Putative uncharacterized protein	ND	ND	ND	ND	ND	ND	ND	ND	ND	ND	2	2	16.13	1	ND	ND	ND	ND	ND	ND
1052	C4J643	Putative uncharacterized protein	ND	ND	ND	ND	ND	ND	ND	ND	ND	ND	2	2	11.74	1	1.17066	ND	0.865158	ND	1.35908	ND
1053	C0PG83	Putative uncharacterized protein	ND	ND	ND	ND	ND	ND	ND	ND	ND	ND	2	2	10	1	ND	ND	ND	ND	ND	ND
1054	C0PG82	Putative uncharacterized protein	ND	ND	ND	ND	ND	ND	ND	ND	ND	ND	2	2	12.92	1	0.699391	ND	0.432271	ND	0.652749	ND
1055	C0PFA7	Putative uncharacterized protein	ND	ND	ND	ND	ND	ND	ND	ND	ND	ND	2	2	7.986	1	1.18417	ND	0.967713	ND	0.968038	ND
1056	C0PEZ4	Putative uncharacterized protein	ND	ND	ND	ND	ND	ND	ND	ND	ND	ND	2	2	7.654	1	1.12441	ND	1.12653	ND	1.05189	ND
1057	C0P547	Putative uncharacterized protein	ND	ND	ND	ND	ND	ND	ND	ND	ND	ND	2	2	9.288	1	ND	ND	ND	ND	ND	ND
1058	C0HGZ0	Putative uncharacterized protein	ND	ND	ND	ND	ND	ND	ND	ND	ND	ND	2	2	6.125	1	1.07082	ND	1.0877	ND	1.23347	ND
1059	B7ZXD9	Putative uncharacterized protein	ND	ND	ND	ND	ND	ND	ND	ND	ND	ND	2	2	13.23	1	0.9701	ND	0.949461	ND	0.954292	ND
1060	B6UG58	DREPP4 protein	ND	ND	ND	ND	ND	ND	ND	ND	ND	ND	2	2	13.27	1	0.947185	ND	2.78455	ND	2.78826	ND
1061	B6TVR5	PP2A regulatory subunit TAP46	ND	ND	ND	ND	ND	ND	ND	ND	ND	ND	2	2	14.42	1	ND	ND	ND	ND	ND	ND
1062	B6TS72	U2 small nuclear ribonucleoprotein A	ND	ND	ND	ND	ND	ND	ND	ND	ND	ND	2	2	23.78	1	1.50314	ND	1.20255	ND	1.81225	ND
1063	B6TD62	Membrane steroid-binding protein 1	ND	ND	ND	ND	ND	ND	ND	ND	ND	ND	2	2	30.6	1	1.0667	ND	0.962651	ND	0.947137	ND
1064	B6T8S7	Putative uncharacterized protein	ND	ND	ND	ND	ND	ND	ND	ND	ND	ND	2	2	17.12	1	1.43155	ND	1.01867	ND	1.00978	ND
1065	B6SZL3	Pectinesterase	ND	ND	ND	ND	ND	ND	ND	ND	ND	ND	2	2	6.92	1	0.768575	ND	0.985814	ND	1.00519	ND
1066	B4FYA3	Putative uncharacterized protein	ND	ND	ND	ND	ND	ND	ND	ND	ND	ND	2	2	10	1	ND	ND	ND	ND	ND	ND
1067	B4FNE5	Putative uncharacterized protein	ND	ND	ND	ND	ND	ND	ND	ND	ND	ND	2	2	9.949	2	0.947939	ND	1.32313	ND	1.06457	ND
1068	C0PCY1	Ubiquitin carboxyl-terminal hydrolase	ND	ND	ND	ND	ND	ND	ND	ND	ND	ND	2	2	5.409	1	0.882429	ND	1.08593	ND	0.991747	ND
1069	B8XVR6	Autophagy-related protein 3	ND	ND	ND	ND	ND	ND	ND	ND	ND	ND	2	2	9.968	1	1.18514	ND	1.15594	ND	0.912591	ND
1070	B6U4D9	Protein SEY1	ND	ND	ND	ND	ND	ND	ND	ND	ND	ND	2	2	2.967	1	0.986167	ND	0.79676	ND	0.776438	ND
1071	B6TV58	Heterogeneous nuclear ribonucleoprotein A3-like protein 2	ND	ND	ND	ND	ND	ND	ND	ND	ND	ND	2	2	12.3	1	2.42913	ND	1.25889	ND	2.50779	ND
1072	B6TR34	Methionine aminopeptidase	ND	ND	ND	ND	ND	ND	ND	ND	ND	ND	2	2	6.935	1	ND	ND	ND	ND	ND	ND
1073	B6TNK2	Putative uncharacterized protein	ND	ND	ND	ND	ND	ND	ND	ND	ND	ND	2	2	9.831	1	0.875026	ND	1.0153	ND	0.929247	ND
1074	B6TJF0	Universal stress protein	ND	ND	ND	ND	ND	ND	ND	ND	ND	ND	2	2	14.37	1	1.07743	ND	0.60152	ND	0.55097	ND
1075	B6TJ76	Nucleic acid binding protein	ND	ND	ND	ND	ND	ND	ND	ND	ND	ND	2	2	11.16	1	1.15224	ND	1.12152	ND	1.15004	ND
1076	B6TFN9	Galactose-1-phosphate uridyl transferase-like protein	ND	ND	ND	ND	ND	ND	ND	ND	ND	ND	2	2	10.5	1	1.36541	ND	1.85068	ND	1.97733	ND
1077	B6TCC3	DNA-directed RNA polymerase II 36 kDa polypeptide A	ND	ND	ND	ND	ND	ND	ND	ND	ND	ND	2	2	7.927	1	0.833527	ND	1.61753	ND	1.08911	ND
1078	B6T4W8	Leucine carboxyl methyltransferase 1	ND	ND	ND	ND	ND	ND	ND	ND	ND	ND	2	2	13.13	1	0.92249	ND	0.904255	ND	0.763554	ND
1079	B6SZD1	Mitochondrial import receptor subunit TOM20	ND	ND	ND	ND	ND	ND	ND	ND	ND	ND	2	2	18.23	1	ND	ND	ND	ND	ND	ND
1080	B6SSX2	Gamma-glutamyltranspeptidase 1	ND	ND	ND	ND	ND	ND	ND	ND	ND	ND	2	2	7.586	1	0.92758	ND	1.0874	ND	1.10474	ND
1081	B4FVU4	Putative uncharacterized protein	ND	ND	ND	ND	ND	ND	ND	ND	ND	ND	2	2	16.05	1	0.947447	ND	1.42558	ND	1.23033	ND
1082	B4FNK8	Putative uncharacterized protein	ND	ND	ND	ND	ND	ND	ND	ND	ND	ND	2	2	13.78	1	1.04085	ND	1.19274	ND	1.12077	ND
1083	B4FIB2	Ras-related protein RIC2	ND	ND	ND	ND	ND	ND	ND	ND	ND	ND	2	2	10.14	1	1.29441	ND	1.11063	ND	1.02749	ND
1084	B4FBL3	Putative uncharacterized protein	ND	ND	ND	ND	ND	ND	ND	ND	ND	ND	2	2	7.453	1	0.942255	ND	1.04317	ND	1.00527	ND
1085	B4F8S4	Putative uncharacterized protein	ND	ND	ND	ND	ND	ND	ND	ND	ND	ND	2	2	9.524	1	1.49918	ND	1.31268	ND	1.18681	ND
1086	Q9SXM0	Sucrose Transporter	ND	ND	ND	ND	ND	ND	ND	ND	ND	ND	2	2	4.99	1	1.06257	ND	0.659396	ND	0.59355	ND
1087	Q9FUL7	40S ribosomal protein S24	ND	ND	ND	ND	ND	ND	ND	ND	ND	ND	2	2	25.55	1	1.03075	ND	0.957757	ND	1.06101	ND
1088	Q5GAR2	Putative uncharacterized protein	ND	ND	ND	ND	ND	ND	ND	ND	ND	ND	2	2	8.746	1	1.25699	ND	1.07528	ND	0.76143	ND
1089	D0EM57	Chitinase	ND	ND	ND	ND	ND	ND	ND	ND	ND	ND	2	2	11.15	1	ND	ND	ND	ND	ND	ND
1090	C0PMS5	Putative uncharacterized protein	ND	ND	ND	ND	ND	ND	ND	ND	ND	ND	2	2	23.57	1	0.777084	ND	1.04055	ND	1.05433	ND
1091	C0PF88	Putative uncharacterized protein	ND	ND	ND	ND	ND	ND	ND	ND	ND	ND	2	2	5.631	1	0.936439	ND	0.907674	ND	0.881092	ND
1092	C0PDS6	Putative uncharacterized protein	ND	ND	ND	ND	ND	ND	ND	ND	ND	ND	2	2	16.95	1	0.964678	ND	1.31609	ND	1.22204	ND
1093	C0P5A7	Putative uncharacterized protein	ND	ND	ND	ND	ND	ND	ND	ND	ND	ND	2	2	28.03	1	1.09971	ND	0.986873	ND	1.18703	ND
1094	C0P555	Putative uncharacterized protein	ND	ND	ND	ND	ND	ND	ND	ND	ND	ND	2	2	15	1	0.892125	ND	1.06461	ND	1.03558	ND
1095	B8A0C1	Putative uncharacterized protein	ND	ND	ND	ND	ND	ND	ND	ND	ND	ND	2	2	4.01	1	1.35307	ND	1.1209	ND	1.21897	ND
1096	B7ZZ71	Putative uncharacterized protein	ND	ND	ND	ND	ND	ND	ND	ND	ND	ND	2	2	11.11	1	0.833661	ND	0.929338	ND	0.88033	ND
1097	B7ZYH5	Putative uncharacterized protein	ND	ND	ND	ND	ND	ND	ND	ND	ND	ND	2	2	2.645	1	0.984055	ND	1.2626	ND	1.22119	ND
1098	B6UG51	Cytochrome b5	ND	ND	ND	ND	ND	ND	ND	ND	ND	ND	2	2	20.9	1	1.04861	ND	0.966842	ND	0.951696	ND
1099	B6UAR9	Ran-binding protein 9	ND	ND	ND	ND	ND	ND	ND	ND	ND	ND	2	2	8.584	1	0.92951	ND	0.897796	ND	0.747379	ND
1100	B6U8P6	ABA-responsive protein	ND	ND	ND	ND	ND	ND	ND	ND	ND	ND	2	2	8.456	1	ND	ND	ND	ND	ND	ND
1101	B6THH7	Isoamyl acetate-hydrolyzing esterase	ND	ND	ND	ND	ND	ND	ND	ND	ND	ND	2	2	10.74	1	0.887246	ND	1.05768	ND	0.94232	ND
1102	B6TGD4	Putative uncharacterized protein	ND	ND	ND	ND	ND	ND	ND	ND	ND	ND	2	2	24.58	1	1.09006	ND	1.18106	ND	1.14538	ND
1103	B6TG01	Reticulon	ND	ND	ND	ND	ND	ND	ND	ND	ND	ND	2	2	5.859	1	0.927366	ND	1.20059	ND	1.15283	ND
1104	B6TEX6	Ubiquinol-cytochrome c reductase complex 14 kDa protein	ND	ND	ND	ND	ND	ND	ND	ND	ND	ND	2	2	29.37	1	1.06068	ND	0.779738	ND	0.81819	ND
1105	B6TEQ6	Peptidyl-prolyl cis-trans isomerase	ND	ND	ND	ND	ND	ND	ND	ND	ND	ND	2	2	17.14	1	ND	ND	ND	ND	ND	ND
1106	B6T8X4	Thioredoxin family Trp26	ND	ND	ND	ND	ND	ND	ND	ND	ND	ND	2	2	13.73	1	0.850434	ND	0.728683	ND	0.755122	ND
1107	B6T5U0	Putative uncharacterized protein	ND	ND	ND	ND	ND	ND	ND	ND	ND	ND	2	2	29.66	1	1.10076	ND	1.30602	ND	1.18881	ND
1108	B6T450	Eukaryotic translation initiation factor 4E type 3	ND	ND	ND	ND	ND	ND	ND	ND	ND	ND	2	2	14.41	1	1.70519	ND	0.574786	ND	0.671354	ND
1109	B6T3Z9	Small nuclear ribonucleoprotein-associated protein B	ND	ND	ND	ND	ND	ND	ND	ND	ND	ND	2	2	13.69	1	0.936352	ND	1.18394	ND	0.921695	ND
1110	B6T1H8	B12D protein	ND	ND	ND	ND	ND	ND	ND	ND	ND	ND	2	2	25.29	1	1.01432	ND	0.888459	ND	0.945305	ND
1111	B6STE5	FK506-binding protein 2-1	ND	ND	ND	ND	ND	ND	ND	ND	ND	ND	2	2	9.677	1	ND	ND	ND	ND	ND	ND
1112	B6SLM7	Putative uncharacterized protein	ND	ND	ND	ND	ND	ND	ND	ND	ND	ND	2	2	25.23	1	0.976602	ND	0.899832	ND	0.955954	ND
1113	B6SJB3	Peroxiredoxin	ND	ND	ND	ND	ND	ND	ND	ND	ND	ND	2	2	13.97	1	1.26421	ND	1.20109	ND	1.23052	ND
1114	B4FV79	Suppressor/enhancer of lin-12 protein 9	ND	ND	ND	ND	ND	ND	ND	ND	ND	ND	2	2	8.451	1	0.95838	ND	0.88219	ND	0.863492	ND
1115	B4FSU2	Putative uncharacterized protein	ND	ND	ND	ND	ND	ND	ND	ND	ND	ND	2	2	11.26	1	0.979039	ND	1.07893	ND	0.938272	ND
1116	B4FFI2	Nitrilase-associated protein	ND	ND	ND	ND	ND	ND	ND	ND	ND	ND	2	2	20.2	1	ND	ND	ND	ND	ND	ND
1117	B4F9N8	Putative uncharacterized protein	ND	ND	ND	ND	ND	ND	ND	ND	ND	ND	2	2	6.21	1	1.06378	ND	1.10686	ND	1.00016	ND
1118	Q9ZRF5	Acidic ribosomal protein P2a-4 (Fragment)	ND	ND	ND	ND	ND	ND	ND	ND	ND	ND	2	2	10.53	1	ND	ND	ND	ND	ND	ND
1119	Q4TZJ2	Pyrroline-5-carboxylate reductase	ND	ND	ND	ND	ND	ND	ND	ND	ND	ND	2	2	4.878	1	0.922322	ND	0.912874	ND	0.99584	ND
1120	C0PNH1	Putative uncharacterized protein	ND	ND	ND	ND	ND	ND	ND	ND	ND	ND	2	2	10.05	1	1.22984	ND	1.30203	ND	1.24111	ND
1121	C0P6C9	Putative uncharacterized protein	ND	ND	ND	ND	ND	ND	ND	ND	ND	ND	2	2	6.936	1	1.00901	ND	1.13332	ND	1.22713	ND
1122	C0HGH7	Putative uncharacterized protein	ND	ND	ND	ND	ND	ND	ND	ND	ND	ND	2	2	7.143	1	ND	ND	ND	ND	ND	ND
1123	B8A0L6	Putative uncharacterized protein	ND	ND	ND	ND	ND	ND	ND	ND	ND	ND	2	2	18.37	1	0.86888	ND	0.951385	ND	0.924216	ND
1124	B7ZXN1	Ferritin	ND	ND	ND	ND	ND	ND	ND	ND	ND	ND	2	2	14.41	1	0.993889	ND	0.836082	ND	0.943514	ND
1125	B7ZXI0	Putative uncharacterized protein	ND	ND	ND	ND	ND	ND	ND	ND	ND	ND	2	2	4.844	1	0.921112	ND	0.640027	ND	0.800675	ND
1126	B6UHT1	Putative uncharacterized protein	ND	ND	ND	ND	ND	ND	ND	ND	ND	ND	2	2	3.17	1	1.05965	ND	1.16998	ND	1.12779	ND
1127	B6UGK8	3-isopropylmalate dehydratase small subunit 2	ND	ND	ND	ND	ND	ND	ND	ND	ND	ND	2	2	5.221	1	1.00807	ND	0.774282	ND	0.776709	ND
1128	B6UEA6	40S ribosomal protein S28	ND	ND	ND	ND	ND	ND	ND	ND	ND	ND	2	2	18.46	1	1.04036	ND	1.11464	ND	1.04029	ND
1129	B6U346	DSBA-like thioredoxin domain containing protein	ND	ND	ND	ND	ND	ND	ND	ND	ND	ND	2	2	7.175	1	1.09084	ND	1.24542	ND	1.26428	ND
1130	B6U0C2	Phenazine biosynthesis protein	ND	ND	ND	ND	ND	ND	ND	ND	ND	ND	2	2	4.73	1	0.981356	ND	1.05032	ND	1.0776	ND
1131	B6TVH7	Chaperonin	ND	ND	ND	ND	ND	ND	ND	ND	ND	ND	2	2	5.691	1	0.99726	ND	1.36105	ND	1.33265	ND
1132	B6T7Z2	Cytochrome b5	ND	ND	ND	ND	ND	ND	ND	ND	ND	ND	2	2	13.53	1	1.01785	ND	1.08647	ND	1.07878	ND
1133	B6T2A6	Stem-specific protein TSJT1	ND	ND	ND	ND	ND	ND	ND	ND	ND	ND	2	2	4.906	1	1.04231	ND	1.18951	ND	1.14983	ND
1134	B6SZF0	Metal-dependent phosphohydrolase, HD subdomain	ND	ND	ND	ND	ND	ND	ND	ND	ND	ND	2	2	7.658	1	1.07019	ND	0.987289	ND	0.940398	ND
1135	B6SYW6	Putative uncharacterized protein	ND	ND	ND	ND	ND	ND	ND	ND	ND	ND	2	2	21.51	1	ND	ND	ND	ND	ND	ND
1136	B6SX86	Putative uncharacterized protein	ND	ND	ND	ND	ND	ND	ND	ND	ND	ND	2	2	20.51	1	0.982568	ND	1.16113	ND	1.0171	ND
1137	B6SPR5	Fb14	ND	ND	ND	ND	ND	ND	ND	ND	ND	ND	2	2	17.44	1	1.00152	ND	1.10565	ND	0.943751	ND
1138	B6SJR3	Mitochondrial import receptor subunit TOM7-1	ND	ND	ND	ND	ND	ND	ND	ND	ND	ND	2	2	20.25	1	1.15519	ND	0.926716	ND	0.925943	ND
1139	B4FPM1	Putative uncharacterized protein	ND	ND	ND	ND	ND	ND	ND	ND	ND	ND	2	2	4.348	1	0.963668	ND	0.962871	ND	0.94893	ND
1140	B4FPE0	Cytidine/deoxycytidylate deaminase family protein	ND	ND	ND	ND	ND	ND	ND	ND	ND	ND	2	2	7.527	1	0.969983	ND	1.46087	ND	1.39498	ND
1141	B4FL61	Putative uncharacterized protein	ND	ND	ND	ND	ND	ND	ND	ND	ND	ND	2	2	12.38	1	0.876759	ND	0.595225	ND	0.554383	ND
1142	B4FGK8	Eukaryotic translation initiation factor 2 alpha subunit	ND	ND	ND	ND	ND	ND	ND	ND	ND	ND	2	2	5.31	1	0.953654	ND	1.02416	ND	1.01182	ND
1143	B4FCM3	Putative uncharacterized protein	ND	ND	ND	ND	ND	ND	ND	ND	ND	ND	2	2	4.658	1	1.20494	ND	0.810882	ND	0.968214	ND
1144	B4FCA4	COP9 signalosome complex subunit 4 OS	ND	ND	ND	ND	ND	ND	ND	ND	ND	ND	2	2	3.258	1	0.999156	ND	0.506512	ND	0.468375	ND
1145	C4JA36	Putative uncharacterized protein	ND	ND	ND	ND	ND	ND	ND	ND	ND	ND	1.96	2	4.833	1	0.95286	ND	0.838879	ND	0.757374	ND
1146	C4JAW0	Putative uncharacterized protein	ND	ND	ND	ND	ND	ND	ND	ND	ND	ND	1.85	1.85	10.28	1	0.864598	ND	0.743653	ND	0.613333	ND
1147	C5HG86	Sulfite oxidase	ND	ND	ND	ND	ND	ND	ND	ND	ND	ND	1.82	1.82	9.32	1	1.16568	ND	1.03903	ND	1.30483	ND
1148	B8A003	Putative uncharacterized protein	ND	ND	ND	ND	ND	ND	ND	ND	ND	ND	1.82	1.82	5.58	1	0.820028	ND	0.638735	ND	0.711671	ND
1149	B6UE01	40S ribosomal protein S29	ND	ND	ND	ND	ND	ND	ND	ND	ND	ND	1.81	1.81	48.21	1	0.989412	0.967771	1.0681	0.691021	1.05463	0.827398
1150	B7ZYL8	Putative uncharacterized protein	ND	ND	ND	ND	ND	ND	ND	ND	ND	ND	1.8	1.8	5.15	1	0.910357	ND	1.05484	ND	0.972052	ND
1151	C0PBL7	Putative uncharacterized protein	ND	ND	ND	ND	ND	ND	ND	ND	ND	ND	1.79	1.79	16.26	2	1.15118	ND	1.52968	ND	1.52788	ND
1152	B6UEK3	Putative uncharacterized protein	ND	ND	ND	ND	ND	ND	ND	ND	ND	ND	1.77	1.77	5.725	1	0.959514	ND	1.16084	ND	0.993025	ND
1153	C0PGT1	Putative uncharacterized protein	ND	ND	ND	ND	ND	ND	ND	ND	ND	ND	1.75	1.75	6.718	1	1.10431	ND	1.20085	ND	1.08261	ND
1154	B4FFX7	Proteasome subunit alpha type	ND	ND	ND	ND	ND	ND	ND	ND	ND	ND	1.73	1.73	14.89	1	0.925189	0.632749	1.04886	0.759202	1.05033	0.752735
1155	B6UFN8	ALG2-interacting protein X	ND	ND	ND	ND	ND	ND	ND	ND	ND	ND	1.7	1.7	9.227	1	0.928269	ND	0.97992	ND	0.972134	ND
1156	C0PLD2	Proteasome subunit beta type	ND	ND	ND	ND	ND	ND	ND	ND	ND	ND	1.64	6.43	28.05	3	1.0596	ND	1.10482	ND	1.16839	ND
1157	B6T6B3	PCI domain containing protein	ND	ND	ND	ND	ND	ND	ND	ND	ND	ND	1.62	1.62	11.81	1	0.699228	ND	0.911264	ND	0.797101	ND
1158	B6T1W9	60S ribosomal protein L12	ND	ND	ND	ND	ND	ND	ND	ND	ND	ND	1.59	1.59	33.13	1	1.01045	ND	0.992738	ND	1.06023	ND
1159	B6UHH3	Eukaryotic translation initiation factor 3 subunit 12	ND	ND	ND	ND	ND	ND	ND	ND	ND	ND	1.57	1.57	6.341	1	0.915417	ND	0.898968	ND	0.829346	ND
1160	B6TJW3	Cytidine deaminase	ND	ND	ND	ND	ND	ND	ND	ND	ND	ND	1.57	1.57	3.822	1	1.38371	ND	1.13224	ND	1.18701	ND
1161	C0PAS3	Serine/threonine-protein phosphatase	ND	ND	ND	ND	ND	ND	ND	ND	ND	ND	1.54	1.54	8.251	1	1.04186	ND	0.986578	ND	0.891767	ND
1162	B4FRW6	Putative uncharacterized protein	ND	ND	ND	ND	ND	ND	ND	ND	ND	ND	1.51	1.51	3.873	1	1.05661	ND	1.0142	ND	0.897922	ND
1163	B6TPI6	Succinate semialdehyde dehydrogenase	ND	ND	ND	ND	ND	ND	ND	ND	ND	ND	1.42	1.42	4.744	1	1.04385	ND	1.42031	ND	1.4828	ND
1164	B6TPK4	Delta-aminolevulinic acid dehydratase	ND	ND	ND	ND	ND	ND	ND	ND	ND	ND	1.42	1.42	3.756	1	ND	ND	ND	ND	ND	ND
1165	C0PEL3	Putative uncharacterized protein	ND	ND	ND	ND	ND	ND	ND	ND	ND	ND	1.4	1.4	3.593	1	0.943711	ND	1.05463	ND	0.902175	ND
1166	C0P7S8	Putative uncharacterized protein	ND	ND	ND	ND	ND	ND	ND	ND	ND	ND	1.38	3.11	11	3	ND	ND	ND	ND	ND	ND
1167	B4FWJ7	Putative uncharacterized protein	ND	ND	ND	ND	ND	ND	ND	ND	ND	ND	1.36	1.36	3.737	1	ND	ND	ND	ND	ND	ND
1168	C0P2E3	Putative uncharacterized protein	ND	ND	ND	ND	ND	ND	ND	ND	ND	ND	1.35	1.35	16.79	1	0.859721	ND	1.13408	ND	1.15942	ND
1169	C4J038	Putative uncharacterized protein	ND	ND	ND	ND	ND	ND	ND	ND	ND	ND	1.34	1.34	3.955	1	1.24729	ND	1.57637	ND	1.48708	ND
