# Supplementary material for: Proteomic comparison of basal endosperm in maize miniature1 mutant and its wild-type Mn1
Source: Front Plant Sci. 2013 Jun 25;4:211. doi: 10.3389/fpls.2013.00211 (PMC3691554; doi:10.3389/fpls.2013.00211)
Supplement: Table S3 — Total protein ID of cell wall associated proteins. [file DataSheet3.XLSX]

## Sheet: Sheet1
Supplementary Table 3. Total protein ID for CWAP
N	Accession	Name	Unused	Total	%Cov	Peptides(95%)	115:114	PVal 115:114	116:114	PVal 116:114	117:114	PVal 117:114	Unused	Total	%Cov	Peptides(95%)	115:114	PVal 115:114	116:114	PVal 116:114	117:114	PVal 117:114
1	C4J410	Putative uncharacterized protein OS=Zea mays PE=2 SV=1	51.68	51.68	67.13	73	1.1725	0.135034	0.927171	0.334287	0.95756	0.560087	7.91	36.94	57.56	51	0.991686	0.931013	0.875438	0.16705	0.886138	0.197484
2	B4FWP0	Fructose-bisphosphate aldolase OS=Zea mays PE=2 SV=1	51.09	51.09	69.86	47	ND	ND	ND	ND	ND	ND	2.64	43.76	74.65	38	1.00161	0.990614	0.88951	0.605193	0.849805	0.542525
3	Q9SPK0	Cell wall invertase 2 OS=Zea mays GN=Incw2 PE=2 SV=1	50.25	50.25	60.14	64	0.937158	0.526954	0.39198	0.00338044	0.370384	0.0110917	49.29	49.29	58.78	45	1.08338	0.0951012	0.272591	7.28966e-06	0.265582	1.29837e-05
4	A5A5E7	Protein disulfide isomerase OS=Zea mays PE=2 SV=1	47.06	47.06	70.96	57	1.02007	0.829546	0.878646	0.592235	0.885547	0.623057	2.86	47.78	73.49	41	1.04763	ND	2.96202	ND	3.26315	ND
5	C0HF32	ATP synthase subunit beta OS=Zea mays PE=2 SV=1	46.08	46.08	77.03	68	0.970704	0.58545	0.874551	0.00246995	0.862972	0.0160397	49.42	49.42	64.01	54	1.00032	0.993246	0.841911	0.000386152	0.853163	0.000751265
6	C4JBS8	Putative uncharacterized protein OS=Zea mays PE=2 SV=1	44.88	44.88	88.13	36	ND	ND	ND	ND	ND	ND	32.89	32.89	83.09	24	ND	ND	ND	ND	ND	ND
7	B6U0V6	Endoplasmin OS=Zea mays PE=2 SV=1	41.79	41.79	44.11	25	0.924193	0.109886	1.51487	2.98644e-08	1.52161	8.9152e-08	21.56	23.18	41.39	14	1.00361	0.927809	1.37621	0.000624279	1.34554	0.00087338
8	B6UF55	5-methyltetrahydropteroyltriglutamate--homocysteine methyltransferase OS=Zea mays PE=2 SV=1	41.48	41.48	46.14	24	ND	ND	ND	ND	ND	ND	2	32.91	44.71	20	ND	ND	ND	ND	ND	ND
9	F8UV61	Cell division cycle protein 48 (Fragment) OS=Zea mays PE=2 SV=1	38.91	38.91	44.79	19	1.04925	0.212159	1.04514	0.369361	1.08532	0.0429782	29.27	29.27	33.59	18	0.964325	0.422692	1.0924	0.0842248	1.14429	0.0111869
10	C0HF77	Putative uncharacterized protein OS=Zea mays PE=2 SV=1	38.36	38.36	52.44	41	1.06836	0.307461	1.721	1.303e-05	1.66287	2.61679e-05	32.66	32.66	58.87	42	1.00909	0.841359	1.9352	0.000362486	1.80221	0.000613452
11	B6U0S1	Elongation factor 2 OS=Zea mays PE=2 SV=1	36.86	36.86	46.03	27	0.988594	0.779415	0.991496	0.833709	0.952003	0.14929	35.69	35.69	34.76	25	1.00119	0.972389	1.01513	0.662589	1.00091	0.978935
12	B4FWJ8	Putative uncharacterized protein OS=Zea mays PE=2 SV=1	36.18	44.69	56.56	44	0.985933	ND	1.03989	ND	1.0589	ND	43.58	43.58	57.01	35	0.974759	0.578945	1.06274	0.226123	1.04111	0.380943
13	B8A0W7	Enolase OS=Zea mays PE=2 SV=1	34.91	34.91	75.34	40	1.06593	0.359448	1.02986	0.699822	1.0593	0.317689	37.65	37.65	68.61	35	0.999765	0.997282	1.02129	0.761299	1.01323	0.869922
14	B4G0K4	Phosphoglycerate kinase OS=Zea mays PE=2 SV=1	34.51	34.51	65.42	24	0.954377	0.57205	0.99861	0.968419	0.973271	0.462445	34.26	34.26	69.65	21	0.969498	0.431938	0.941948	0.161339	0.908217	0.0250089
15	Q6R987	ATP synthase subunit alpha OS=Zea mays GN=atp1-a2 PE=3 SV=1	33.98	33.98	61.81	27	0.998663	0.981559	1.03121	0.410847	1.02479	0.510604	31.99	31.99	53.15	20	0.962353	0.30174	0.982523	0.662796	1.00839	0.835479
16	C0P6F8	Putative uncharacterized protein OS=Zea mays PE=2 SV=1	32.53	32.53	38.48	26	0.941395	0.509948	0.568662	6.01793e-06	0.567057	3.07097e-06	23.28	23.28	31.86	16	1.00101	0.984538	0.720963	0.0165328	0.70604	0.00664519
17	Q43274	Aldehyde dehydrogenase OS=Zea mays GN=rf2 PE=2 SV=1	31.87	31.87	60.11	26	0.927066	0.190182	0.948901	0.486125	0.948605	0.474645	21.07	21.07	52.09	14	1.04414	0.4486	0.948697	0.282828	0.946531	0.263889
18	C0P820	Putative uncharacterized protein OS=Zea mays PE=2 SV=1	31.58	31.58	53.36	23	1.0967	0.488679	0.977438	0.813369	1.00723	0.947892	29.05	29.05	56.4	23	1.02183	0.684275	0.909259	0.101224	0.929269	0.297412
19	C0PHC0	Putative uncharacterized protein OS=Zea mays PE=2 SV=1	31.27	31.27	53.78	18	1.00694	0.902323	0.788386	1.46689e-05	0.806589	4.20197e-05	20.73	20.73	39.13	17	0.967424	0.444089	0.849682	0.00249963	0.841664	0.00166972
20	C4J5G3	Putative uncharacterized protein OS=Zea mays PE=2 SV=1	31.13	31.13	73.84	24	0.983649	0.794709	0.831471	0.00921689	0.868025	0.16283	24.98	24.98	49.39	19	0.983755	0.787972	0.896475	0.118924	0.869678	0.0373776
21	B6TEC1	Sorbitol dehydrogenase OS=Zea mays PE=2 SV=1	30.95	30.95	78.08	34	0.987564	0.922468	0.83245	0.45074	0.822156	0.306198	26.49	26.49	68.49	29	0.89253	0.484914	0.71046	0.425755	0.732862	0.21406
22	B4FVH1	Malate dehydrogenase OS=Zea mays PE=2 SV=1	30.74	30.74	80.29	27	ND	ND	ND	ND	ND	ND	23.06	23.06	65.59	22	1.12059	ND	0.955562	ND	0.932487	ND
23	Q9SAZ6	Phosphoenolpyruvate carboxylase OS=Zea mays GN=Ppc1C PE=2 SV=1	30.6	30.6	32.5	20	0.98034	0.732697	1.06029	0.179646	1.14297	0.00682332	18.42	18.42	22.08	11	1.10319	0.0966394	1.21681	0.00545728	1.19268	0.023536
24	B4F9U9	Putative uncharacterized protein OS=Zea mays PE=2 SV=1	30.45	30.45	46.43	33	1.08195	0.522691	1.58594	0.00203724	1.60226	0.00505865	14.91	23.87	57.59	21	0.931359	0.267073	1.43521	0.0548392	1.43693	0.0502758
25	Q43864	Annexin p35 OS=Zea mays PE=2 SV=1	29.73	29.73	64.97	26	1.09207	0.244504	0.97989	0.730731	0.999654	0.994902	27.05	27.05	65.61	23	0.995739	0.934937	0.865162	0.126645	0.876449	0.239012
26	B4FAD9	Putative uncharacterized protein OS=Zea mays PE=2 SV=1	29.45	29.52	60.04	18	0.980774	0.628633	1.0117	0.770912	1.00112	0.977613	28.17	28.29	57.29	18	0.984767	0.878864	0.891187	0.323528	0.885165	0.303748
27	B4FAE5	Putative uncharacterized protein OS=Zea mays PE=2 SV=1	28.52	28.52	59.52	19	0.991666	0.829515	0.958154	0.556375	0.969801	0.682838	25.83	25.83	52.49	18	ND	ND	ND	ND	ND	ND
28	C0PB80	Putative uncharacterized protein OS=Zea mays PE=2 SV=1	27.83	27.83	58.81	17	0.913022	0.756648	0.956156	0.638049	0.925744	0.581655	27.46	27.46	55.68	18	1.12932	0.280745	1.06129	0.547388	1.02293	0.810674
29	B6TM55	APx1-Cytosolic Ascorbate Peroxidase OS=Zea mays PE=2 SV=1	27.82	27.82	67.6	25	0.973396	0.799607	0.846264	0.00739847	0.913761	0.350361	22.62	22.62	74	22	0.949901	0.695674	1.01737	0.890784	1.06041	0.660694
30	B8A046	Phenylalanine ammonia-lyase OS=Zea mays PE=2 SV=1	27.46	27.46	42.11	14	0.936028	0.31481	0.823044	0.0125325	0.83431	0.0166024	11.84	11.84	28.17	7	0.957123	0.584465	0.916701	0.314023	0.912025	0.29037
31	E9NQE5	Pyruvate orthophosphate dikinase 1 OS=Zea mays GN=PPDK1 PE=2 SV=1	27.04	27.04	50.26	24	0.962997	0.457841	0.75393	0.00255377	0.78162	0.00830994	22.98	22.98	34.5	23	0.987572	0.823573	0.74646	0.0148774	0.740748	0.0184185
32	C0HHU2	Putative uncharacterized protein OS=Zea mays PE=2 SV=1	26.91	26.91	45.86	16	0.975215	0.798355	1.11332	0.568108	1.02478	0.816493	21.17	21.17	44.78	10	0.942847	0.155321	0.960125	0.314153	0.98379	0.717759
33	B8A0Q6	Putative uncharacterized protein OS=Zea mays PE=2 SV=1	26.74	26.74	39.58	17	1.12036	0.380654	0.892122	0.362675	0.88242	0.279055	18.39	18.42	41.36	13	1.02442	0.750091	0.875634	0.174667	0.850662	0.294719
34	B4FQX1	Putative uncharacterized protein OS=Zea mays PE=2 SV=1	26.26	26.26	61.54	20	0.89825	0.035327	1.04551	0.333493	1.05714	0.290513	19.08	19.08	49.18	15	1.02103	0.747349	1.15294	0.0666877	1.19907	0.0310657
35	B6TIL6	3-ketoacyl-CoA thiolase 2, peroxisomal OS=Zea mays PE=2 SV=1	26.2	28.2	56.83	22	1.17205	0.0584629	1.0675	0.359238	1.04395	0.596589	22.51	27.09	63.12	24	1.01082	0.849856	0.981764	0.835392	0.983965	0.887094
36	C0P406	Putative uncharacterized protein OS=Zea mays PE=2 SV=1	25.95	25.95	30.09	13	1.09096	0.170028	1.27337	0.00459268	1.37729	0.0184325	16.12	16.12	29.01	11	0.997737	0.970923	1.09364	0.180449	1.14815	0.0575722
37	C0PHB0	Putative uncharacterized protein OS=Zea mays PE=2 SV=1	25.91	25.91	44.88	22	0.987707	0.830566	0.977326	0.693481	0.94594	0.354471	30.43	30.43	38.93	22	1.02686	0.645929	0.982038	0.764035	0.960143	0.548133
38	C4J6K9	Putative uncharacterized protein OS=Zea mays PE=2 SV=1	25.06	25.06	42.25	17	1.03118	0.769386	1.06338	0.249205	1.0938	0.107937	23.63	23.63	40.67	13	0.961027	0.777591	1.05261	0.720277	1.10981	0.512802
39	B6SJ21	Guanine nucleotide-binding protein beta subunit-like protein OS=Zea mays PE=2 SV=1	25.02	25.02	60.48	23	0.906438	ND	0.773119	ND	0.740427	ND	21.22	21.22	63.17	18	1.05369	0.539603	0.802167	0.245055	0.776899	0.252314
40	B6TGB2	Elongation factor 1-gamma 3 OS=Zea mays PE=2 SV=1	25	25	42.93	21	1.05334	0.419732	1.09859	0.174859	1.03717	0.656787	7.78	7.78	38.37	11	0.979834	0.704038	0.98565	0.78732	0.907685	0.102374
41	Q43712	Calcium-binding protein OS=Zea mays GN=CRT1 PE=2 SV=1	24.53	24.53	46.08	19	0.908243	0.0589709	1.19914	0.0246245	1.20751	0.0228909	13.38	13.38	34.44	12	0.967853	0.570658	1.3477	0.00348251	1.30183	0.0143816
42	B7ZZY5	Putative uncharacterized protein OS=Zea mays PE=2 SV=1	24.42	24.42	54.46	19	1.08304	0.353091	0.86316	0.0236743	0.866635	0.0418757	15.2	15.2	51.81	11	0.922589	0.585172	0.82121	0.148821	0.776024	0.106226
43	C0HFU7	Phospholipase D OS=Zea mays PE=2 SV=1	24.02	24.02	35.71	12	0.912912	0.391223	1.41589	0.0967309	1.34238	0.0724359	14.59	14.59	27.83	12	1.023	0.715848	1.41295	0.0116532	1.29356	0.0767699
44	B4FQM2	Putative uncharacterized protein OS=Zea mays PE=2 SV=1	23.82	23.82	38.83	14	0.993288	0.924383	0.876252	0.0163781	0.896594	0.0260395	15.2	15.2	28.55	8	1.08365	0.461262	0.924454	0.441122	0.900099	0.328784
45	B6SH83	RuBisCO large subunit-binding protein subunit beta OS=Zea mays PE=2 SV=1	23.11	24.21	38.41	13	0.996253	0.986652	1.11025	0.514852	1.22589	0.0816141	10.64	11.66	38.41	6	1.00734	0.896161	1.09481	0.168946	1.10459	0.163055
46	B7ZXK1	Aspartate aminotransferase OS=Zea mays PE=2 SV=1	22.78	22.85	49.53	19	0.9941	0.941541	0.743111	0.0383081	0.722928	0.00908995	24.31	24.31	53.26	18	0.988797	0.801529	0.770709	0.00475026	0.738259	0.00194565
47	B6TBZ8	Alanine aminotransferase 2 OS=Zea mays PE=2 SV=1	22.66	22.66	39.83	17	0.789672	0.304365	0.901893	0.195286	0.919206	0.275921	18.54	18.54	45.23	12	1.02483	0.797204	0.926465	0.457859	0.95479	0.634846
48	B4FSV6	6-phosphogluconate dehydrogenase, decarboxylating OS=Zea mays PE=2 SV=1	21.95	21.95	52.49	14	1.09054	0.347649	0.999891	0.999017	1.09571	0.289347	13.8	13.8	35.06	8	0.963346	0.717338	1.08738	0.717974	1.00175	0.989648
49	C0PHR4	Adenosylhomocysteinase OS=Zea mays PE=2 SV=1	21.76	21.76	40.41	18	1.03457	0.463271	0.898237	0.0365788	0.9065	0.0519243	18.33	18.33	40.62	16	0.989322	0.811443	0.807672	0.00541958	0.817457	0.00786981
50	Q5EUD7	Protein disulfide isomerase OS=Zea mays GN=PDIL2-1 PE=2 SV=1	21.76	21.76	58.31	12	0.922539	0.261447	1.00563	0.944134	0.987962	0.876702	22.76	22.76	59.4	12	1.06792	0.116796	0.98281	0.663078	1.00846	0.832123
51	B6TCK3	NADH-cytochrome b5 reductase-like protein OS=Zea mays PE=2 SV=1	21.28	21.28	63.34	13	0.991853	0.866258	1.08587	0.108382	1.09045	0.141889	12.73	12.73	48.55	8	0.987317	0.848572	1.07692	0.310184	1.05533	0.400938
52	B4FIH9	Xylose isomerase OS=Zea mays PE=2 SV=1	21.25	21.25	35.89	10	0.9731	ND	1.04391	ND	1.14353	ND	3.25	8.3	33.61	6	1.04109	ND	1.61272	ND	1.47754	ND
53	B4G066	Putative uncharacterized protein OS=Zea mays PE=2 SV=1	21.2	21.2	44.13	11	1.04541	0.687596	0.987488	0.843506	0.919053	0.221226	10.85	10.85	35.01	5	1.03602	0.667805	0.975857	0.764925	1.01364	0.867462
54	B6SXV4	Peroxisomal fatty acid beta-oxidation multifunctional protein OS=Zea mays PE=2 SV=1	21.19	21.19	43.6	23	0.942004	0.286797	1.01431	0.792384	1.0025	0.970892	17.33	17.33	33.56	10	1.00454	0.931991	1.1267	0.0522304	1.08976	0.136455
55	C4J4E4	Putative uncharacterized protein OS=Zea mays PE=2 SV=1	21.11	21.11	45.06	12	0.842979	0.0457692	1.06551	0.320966	1.02663	0.705532	17.82	17.82	53.56	9	1.04658	0.355834	1.15334	0.0703546	1.13794	0.120798
56	Q43863	Annexin p33 OS=Zea mays PE=2 SV=2	21.05	27.06	64.65	24	1.00993	0.847192	0.840928	0.00816794	0.811374	0.00300304	20.68	23.02	62.74	20	0.944148	0.252025	0.827469	0.0203669	0.831492	0.00291643
57	C4J093	Putative uncharacterized protein OS=Zea mays PE=2 SV=1	20.74	20.74	67.63	16	1.01572	ND	1.0039	ND	1.03649	ND	16.9	16.9	53.11	12	0.916404	ND	0.937683	ND	0.882023	ND
58	B6TP75	Pyruvate dehydrogenase E1 component alpha subunit OS=Zea mays PE=2 SV=1	20.19	20.19	40.26	15	1.02271	ND	1.06963	ND	1.16755	ND	2	14.81	39.74	9	1.09415	ND	0.924863	ND	0.974056	ND
59	B6TUA2	Dihydrolipoyllysine-residue acetyltransferase component of pyruvatedehydrogenase complex OS=Zea mays PE=2 SV=1	20.16	20.22	51.39	13	1.0149	0.879498	1.02498	0.800561	1.06562	0.537502	4.24	13.07	37.66	8	0.92191	0.678563	0.951235	0.713205	1.07414	0.771342
60	Q9LLB8	Exoglucanase OS=Zea mays GN=exg1 PE=4 SV=1	20.16	20.23	32.96	12	1.00067	0.993085	1.05977	0.260577	1.03059	0.58501	17.31	17.31	34.73	11	0.975025	0.655009	1.00044	0.993808	1.01166	0.837737
61	B6TJ90	Histone H4 OS=Zea mays PE=2 SV=1	20.07	20.07	63.93	28	0.938028	0.388813	0.793644	0.0136935	0.812019	0.0198069	22.34	22.34	62.3	23	0.92039	0.273894	0.917476	0.259783	0.860658	0.0842178
62	C4J473	Putative uncharacterized protein OS=Zea mays PE=2 SV=1	20.07	20.07	30.04	11	0.973308	0.579332	0.98578	0.80283	0.985047	0.788244	7.5	7.5	21.18	6	0.969267	0.740397	1.12493	0.287506	1.12912	0.27693
63	B4FUH2	Aspartate aminotransferase OS=Zea mays PE=2 SV=1	19.83	19.83	44.44	12	0.980542	0.864892	0.890079	0.347329	0.918826	0.124414	13.82	13.84	39.43	8	1.01587	0.780408	0.926409	0.203418	0.902473	0.100755
64	B6TBM1	Alpha-soluble NSF attachment protein OS=Zea mays PE=2 SV=1	19.65	19.65	46.37	12	1.09724	0.0718952	1.06592	0.197034	1.05453	0.274993	16.77	16.77	50.52	10	0.987635	0.834935	1.14673	0.0627171	1.16309	0.0215489
65	B6TT94	Putative uncharacterized protein OS=Zea mays PE=2 SV=1	19.58	19.58	52.23	19	0.956102	0.596878	1.00467	0.936247	0.996405	0.949642	11.8	11.8	27.56	11	0.918089	0.217682	0.851283	0.0449188	0.897491	0.186232
66	Q5GLJ6	O-methyltransferase OS=Zea mays GN=comt PE=4 SV=1	19.5	19.5	54.12	13	0.923834	0.213855	0.822958	0.0180487	0.819131	0.0127762	15.81	15.81	38.74	9	0.957664	0.487599	0.855313	0.0368621	0.854143	0.0356831
67	B2ZAF9	Malate dehydrogenase OS=Zea mays PE=2 SV=1	19.43	19.43	57.83	16	0.999995	1	1.34249	0.00477953	1.28563	0.0133141	20.04	20.04	66.27	14	0.986491	0.844598	1.20203	0.0475683	1.23167	0.0328717
68	B6TNP4	Histone H1 OS=Zea mays PE=2 SV=1	19.1	19.1	40.66	27	0.947251	0.619015	0.546399	0.136564	0.54424	0.181353	18.22	18.22	40.66	15	0.993973	0.962359	0.639662	0.162894	0.582458	0.115887
69	B6TCR9	Mitochondrial ATP synthase OS=Zea mays PE=2 SV=1	18.97	18.97	68.31	13	1.0467	0.380903	0.87523	0.063714	0.861477	0.0202514	2	15.21	49.79	9	1.02082	ND	0.934297	ND	0.994358	ND
70	C0P4D8	Putative uncharacterized protein OS=Zea mays PE=2 SV=1	18.14	18.14	34.02	9	1.07567	0.15525	1.34372	0.0010132	1.29768	0.00385241	7.41	7.41	24.86	4	1.00989	0.92443	1.32828	0.0316469	1.27297	0.0475365
71	B6TG70	Mitochondrial-processing peptidase beta subunit OS=Zea mays PE=2 SV=1	18.02	18.02	50.19	12	0.946328	0.573004	1.01268	0.893223	1.00156	0.990829	14.19	14.19	41.7	7	0.962715	0.578764	1.26464	0.0166656	1.29177	0.00995358
72	C4J4W3	Putative uncharacterized protein OS=Zea mays PE=2 SV=1	18.01	18.01	32.7	9	1.14574	0.0819238	0.951519	0.432141	0.940757	0.458189	8.26	8.26	21.51	4	1.00146	0.991505	0.86786	0.418317	0.821453	0.324153
73	B8A0E6	Putative uncharacterized protein OS=Zea mays PE=2 SV=1	17.89	17.89	40.36	9	0.976502	0.792421	0.978862	0.755339	0.980835	0.756384	5.72	5.72	30.72	3	0.966197	0.590922	0.960435	0.538383	0.930492	0.282355
74	B6T6D4	Peroxidase 27 OS=Zea mays PE=2 SV=1	17.76	17.76	36.34	13	0.98576	0.926248	0.507809	0.000561061	0.531318	0.00969765	12.74	12.74	37.75	7	0.913087	0.315504	0.534596	0.0111722	0.529944	0.0384711
75	B7ZX17	Putative uncharacterized protein OS=Zea mays PE=2 SV=1	17.73	27.21	64.83	17	1.07667	0.328447	0.890913	0.156069	0.877373	0.119129	15.05	23.14	52.23	14	1.09639	0.332059	0.89965	0.513111	0.898507	0.341152
76	C0HI97	Putative uncharacterized protein OS=Zea mays PE=2 SV=1	17.66	17.66	76.35	13	ND	ND	ND	ND	ND	ND	12.07	12.07	76.35	10	1.03685	ND	0.911469	ND	0.764295	ND
77	C0HER4	Putative uncharacterized protein OS=Zea mays PE=2 SV=1	17.51	17.51	30.66	15	1.08552	0.350174	0.87845	0.180211	0.893538	0.332298	17.38	17.38	33.43	10	0.985607	0.882121	0.893442	0.395001	0.901209	0.348962
78	C0HGV5	Enolase OS=Zea mays PE=2 SV=1	17.29	30.1	66.14	33	0.959567	0.561686	1.08591	0.418932	1.01026	0.91585	14.31	31.35	61.21	25	0.973245	0.80431	0.983429	0.852619	0.945095	0.540378
79	B8A2W6	Putative uncharacterized protein OS=Zea mays PE=2 SV=1	17.2	17.2	44.49	9	0.977823	0.725648	1.04255	0.51891	1.05605	0.60884	11.38	11.38	34.87	8	1.03922	0.666174	1.33712	0.0715302	1.27463	0.122326
80	B6T1U2	Histone H2B OS=Zea mays PE=2 SV=1	17.13	17.13	57.14	26	0.944256	0.554386	0.87387	0.240522	0.964358	0.699742	16.31	16.31	61.69	24	0.944477	0.311226	0.912984	0.12521	0.845838	0.0149244
81	B4F861	Putative uncharacterized protein OS=Zea mays PE=2 SV=1	17.03	17.03	34.89	10	1.02705	0.748809	0.880371	0.338841	0.850172	0.0277562	11.26	11.26	31.56	6	1.0085	0.911903	0.917415	0.308646	0.973954	0.733074
82	B4FNK1	Putative uncharacterized protein OS=Zea mays PE=2 SV=1	16.96	16.96	51.39	9	0.974759	ND	0.876868	ND	0.88644	ND	10.55	10.55	39.49	6	0.959699	0.502625	0.85515	0.0573638	0.855699	0.195968
83	C0P5R8	Putative uncharacterized protein OS=Zea mays PE=2 SV=1	16.86	16.86	41.58	10	1.00291	0.963592	0.850082	0.296062	0.796596	0.0153046	13.19	13.19	33.48	6	0.958335	0.625612	0.797509	0.0431893	0.806432	0.0459839
84	B6SPX4	Tubulin alpha-3 chain OS=Zea mays PE=2 SV=1	16.73	16.73	32.59	9	1.04051	0.464369	1.23598	0.00435453	1.21181	0.00714137	13.68	13.68	36.36	9	0.949803	0.455163	1.12473	0.122816	1.1738	0.0566531
85	B6SIM7	Proteasome subunit beta type OS=Zea mays PE=2 SV=1	16.06	16.06	52.38	10	1.00189	0.98583	1.06011	0.787774	1.07402	0.584646	4.02	4.02	44.29	5	1.19504	0.322898	0.887418	0.829952	0.86254	0.787612
86	B6TB97	40S ribosomal protein S3 OS=Zea mays PE=2 SV=1	15.98	15.98	65.07	8	0.971234	0.622049	1.30688	0.00480804	1.31188	0.00255034	16	16	48.47	11	0.991015	0.92647	1.25955	0.0801086	1.23463	0.111047
87	Q8S4W9	Pyruvate decarboxylase OS=Zea mays GN=pdc3 PE=2 SV=1	15.95	15.95	28.71	10	1.05374	0.704512	1.34902	0.0921661	1.31466	0.0401972	7.49	7.49	15.68	3	0.987125	0.83909	1.13266	0.128702	1.12894	0.101232
88	C0PHK6	Putative uncharacterized protein OS=Zea mays PE=2 SV=1	15.93	15.93	27.5	9	1.1177	0.111133	1.31526	0.0552522	1.43663	0.032465	6	6.85	13.58	4	1.09582	0.543301	1.64455	0.181884	1.95395	0.0946081
89	B4FSI6	Putative uncharacterized protein OS=Zea mays PE=2 SV=1	15.89	15.89	47.64	8	1.06744	0.279892	1.08678	0.180293	1.10995	0.131802	1.72	8.79	42.41	5	1.00129	ND	1.18544	ND	1.20391	ND
90	B6TIP7	Peptidyl-prolyl cis-trans isomerase OS=Zea mays PE=2 SV=1	15.8	15.8	65.58	11	1.00098	0.991429	0.939158	0.511064	0.964079	0.670291	10.07	10.07	55.81	10	1.00898	0.890752	1.02029	0.783483	0.98197	0.798969
91	C0PE24	Triosephosphate isomerase OS=Zea mays PE=2 SV=1	15.74	15.74	45.06	10	0.733964	ND	0.899479	ND	0.78255	ND	11.09	11.09	36.36	7	0.976453	0.797794	0.989308	0.907664	0.95461	0.627777
92	B6T7Q7	Serine hydroxymethyltransferase OS=Zea mays PE=2 SV=1	15.69	15.69	40.74	9	0.929873	0.30551	0.821305	0.0260788	0.865586	0.0795787	13.47	13.47	39.38	9	1.06099	0.207696	0.897572	0.196787	0.933565	0.187616
93	B6T4W6	Aminoacylase-1 OS=Zea mays PE=2 SV=1	15.64	15.64	49.89	10	0.999043	0.991015	1.13382	0.125589	1.16718	0.118143	15.55	15.55	33.04	11	0.969445	0.62274	0.985598	0.817002	1.04108	0.581761
94	B6TPA2	Putative uncharacterized protein OS=Zea mays PE=2 SV=1	15.61	15.61	48.21	13	0.949554	0.391409	0.684274	0.000667227	0.676716	0.000444164	16.07	16.07	38.21	11	1.00901	0.880406	0.576331	0.00288847	0.570612	0.0015765
95	Q5GA23	Alcohol dehydrogenase 1 OS=Zea mays GN=adh1A PE=4 SV=1	15.55	15.55	38.66	11	0.93429	0.584129	0.875225	0.150632	0.875135	0.294735	10.06	10.07	31.44	6	0.976832	0.800604	0.947484	0.575716	0.997703	0.980045
96	B4FSA7	ADP,ATP carrier protein OS=Zea mays PE=2 SV=1	15.49	15.49	27.37	12	0.976015	0.792076	1.41389	0.0978838	1.32481	0.248336	2.35	12.29	33.42	9	0.99205	0.931693	1.258	0.107437	1.20557	0.150548
97	B6SV64	Heat shock 70 kDa protein 4 OS=Zea mays PE=2 SV=1	15.43	15.5	23.65	8	1.01835	0.729873	0.976165	0.711136	0.979976	0.700743	9.4	9.4	17.17	6	0.968797	0.639793	1.01591	0.81369	1.01653	0.806695
98	B6TI78	Peptidyl-prolyl isomerase OS=Zea mays PE=2 SV=1	15.36	15.36	26.94	12	0.982554	0.818127	1.03989	0.520066	1.06908	0.245096	15.66	15.67	22.6	9	0.9193	0.131617	0.94497	0.291297	0.947892	0.315886
99	B4G0N0	Glucose-6-phosphate isomerase OS=Zea mays PE=2 SV=1	15.3	15.3	24.34	7	1.06008	0.334639	0.92367	0.203245	0.995538	0.938623	12.51	12.51	25.57	6	1.00175	0.984197	0.970496	0.697806	0.944783	0.426401
100	B8A2P6	Putative uncharacterized protein OS=Zea mays PE=2 SV=1	15.28	15.28	41.2	13	0.927695	0.249946	1.0071	0.910751	0.99753	0.971356	14.96	14.96	28.46	10	1.04834	0.460415	0.92153	0.274927	0.980522	0.751526
101	C0P5Y3	Putative uncharacterized protein OS=Zea mays PE=2 SV=1	15.25	40.29	47.91	25	0.87188	0.409664	0.949198	0.825229	1.06955	0.544762	40.13	40.13	52.35	25	0.99233	0.896219	0.889093	0.186597	0.869948	0.049057
102	Q548K3	Farnesyl diphosphate synthase OS=Zea mays PE=2 SV=1	15.01	15.01	39.43	10	0.874013	0.198389	1.07646	0.237412	1.0637	0.315621	11.11	11.11	34.57	6	1.02517	0.815019	1.03391	0.576984	1.12473	0.0820044
103	B4FT31	Putative uncharacterized protein OS=Zea mays PE=2 SV=1	14.8	14.8	82.71	8	1.05036	0.446369	0.746118	0.0365187	0.777858	0.0275238	9.73	9.73	67.29	5	0.897938	0.321075	0.736137	0.0645884	0.707142	0.072429
104	B4G0K5	Putative uncharacterized protein OS=Zea mays PE=2 SV=1	14.78	24.14	65.41	33	0.9049	0.371685	1.46203	0.0488678	1.50147	0.100305	25.32	25.32	60.76	22	0.920474	0.448133	1.15579	0.299214	1.22007	0.143985
105	Q7FWR0	Mitochondrial aldehyde dehydrogenase RF2B OS=Zea mays GN=rf2b PE=3 SV=1	14.7	18.9	48.36	12	0.961665	0.696381	0.890547	0.279925	0.883456	0.186237	10.36	10.9	44.36	6	1.12493	0.153059	1.18333	0.0737549	1.17455	0.14686
106	B4FAK8	Putative uncharacterized protein OS=Zea mays PE=2 SV=1	14.54	14.54	26.32	7	1.76976	ND	1.74797	ND	1.70308	ND	12.22	12.22	28.57	6	0.92256	0.564466	1.38272	0.188495	1.47394	0.160289
107	Q5EUD6	Protein disulfide isomerase OS=Zea mays GN=PDIL2-2 PE=2 SV=1	14.54	19.54	50.27	12	0.985804	0.778273	0.967223	0.599844	0.980213	0.815387	12.73	17.1	53.01	9	0.992255	0.882029	1.11326	0.232573	1.08428	0.440695
108	B6UHU1	Catalase OS=Zea mays PE=2 SV=1	14.48	14.48	34.35	11	1.0733	0.324528	1.01518	0.775683	0.967759	0.52273	17.16	17.16	30.28	10	0.986806	0.810402	0.905895	0.10618	0.917554	0.37461
109	B6TLR1	Vignain OS=Zea mays PE=2 SV=1	14.38	14.38	43.77	8	0.951909	0.732576	1.04933	0.651043	1.11995	0.164953	8.68	8.68	21.22	5	1.02366	0.761129	0.904116	0.364153	0.972584	0.749266
110	B8A3M0	Glutamine synthetase OS=Zea mays PE=2 SV=1	14.34	14.34	45.26	12	1.05374	0.556933	1.34632	0.173558	1.33567	0.143114	12.45	12.45	37.67	13	1.08297	0.33957	1.25758	0.0802845	1.25059	0.0500218
111	C4J629	Putative uncharacterized protein OS=Zea mays PE=2 SV=1	14.23	14.23	50.58	7	0.968862	0.744053	0.976176	0.748595	0.972441	0.691419	8.9	8.9	30.7	5	0.993153	0.926192	1.03746	0.641808	1.02255	0.865301
112	B6T7J7	Serine hydroxymethyltransferase OS=Zea mays PE=2 SV=1	14.06	14.06	36.73	10	0.992209	0.950708	1.14881	0.254215	1.11929	0.241256	6.72	6.72	25.9	5	0.921414	0.561173	1.01903	0.896189	1.04876	0.772666
113	B6THA1	Grx_C2.2-glutaredoxin subgroup I OS=Zea mays PE=2 SV=1	14	14	76.34	7	1.20199	0.163535	0.765502	0.0881812	0.92044	0.479362	15.77	15.77	78.63	8	0.941945	0.545087	0.828245	0.276427	0.812542	0.12812
114	Q5GAU1	Putative alanine aminotransferase OS=Zea mays GN=C9009 PE=4 SV=1	13.91	16.67	31.01	11	1.03814	0.489985	0.887666	0.0559735	0.903155	0.216415	12.05	13.84	28.68	7	1.09384	0.226303	0.968219	0.633911	0.993985	0.928043
115	B4FBY6	Putative uncharacterized protein OS=Zea mays PE=2 SV=1	13.74	13.74	40.55	7	0.827793	0.496589	1.20318	0.270439	1.14992	0.235295	14.56	14.56	38.31	7	0.994867	0.948536	1.16546	0.161407	1.05967	0.615733
116	B7ZZ42	Putative uncharacterized protein OS=Zea mays PE=2 SV=1	13.7	50.27	56.7	76	1.01438	0.854344	0.925569	0.360365	0.925578	0.360254	36.66	42.71	60.71	60	0.922101	0.335849	0.909772	0.549261	0.874874	0.357979
117	C0P4T2	Putative uncharacterized protein OS=Zea mays PE=2 SV=1	13.62	13.62	43.61	9	0.943098	0.3734	0.920397	0.246059	0.951116	0.489157	12.34	12.39	40.46	8	0.993806	0.912332	0.869239	0.0414738	0.839647	0.0181454
118	B6THG9	60S ribosomal protein L5-1 OS=Zea mays PE=2 SV=1	13.49	13.49	33.77	9	0.985573	0.833722	0.870095	0.0914707	0.893667	0.194846	13.41	13.41	33.44	9	1.05047	ND	0.985649	ND	0.908357	ND
119	B8A2X5	Pectinesterase OS=Zea mays PE=2 SV=1	13.47	13.47	35.35	9	0.91546	0.346622	0.972274	0.653259	0.995903	0.966353	14.12	14.12	32.5	8	1.03299	0.620229	1.12927	0.639331	1.14151	0.543984
120	C0PHF3	Putative uncharacterized protein OS=Zea mays PE=2 SV=1	13.4	13.4	16.36	8	1.29485	0.0895454	1.5083	0.0394911	1.43981	0.0651439	9.46	9.46	14.07	6	0.912917	0.718537	1.18811	0.386277	1.14619	0.487623
121	B6UBI2	Peroxisomal-coenzyme A synthetase OS=Zea mays PE=2 SV=1	13.39	13.39	26.57	7	ND	ND	ND	ND	ND	ND	2	4.15	15.37	2	ND	ND	ND	ND	ND	ND
122	C0P8C6	Putative uncharacterized protein OS=Zea mays PE=2 SV=1	13.21	13.26	36.68	7	0.971648	0.652543	1.28634	0.00867159	1.11849	0.318805	6.25	6.25	15.15	3	0.964716	0.750839	1.08989	0.441997	1.11662	0.33524
123	C0P451	Putative uncharacterized protein OS=Zea mays PE=2 SV=1	13.15	13.15	41.64	8	0.974367	0.704372	0.949382	0.790957	0.992293	0.971364	13.36	13.36	38.43	10	0.986035	0.840755	0.842824	0.14847	0.824268	0.0425046
124	B7ZX64	Putative uncharacterized protein OS=Zea mays PE=2 SV=1	13.06	13.11	22.39	6	0.987982	0.831085	1.06812	0.271987	1.1085	0.108285	8.82	8.83	17.01	5	1.00827	0.929819	1.00679	0.942193	1.09533	0.515514
125	B7ZXA7	Putative uncharacterized protein OS=Zea mays PE=2 SV=1	12.88	12.93	19.68	7	1.0277	0.739393	1.17625	0.160796	1.21088	0.0703954	1.42	9.79	18.8	8	0.9387	ND	1.29636	ND	1.76399	ND
126	B6T8X5	T-complex protein 1 subunit beta OS=Zea mays PE=2 SV=1	12.86	12.86	31.05	7	1.02179	0.692199	1.09231	0.195366	1.01096	0.90795	6.52	6.52	19.24	4	0.906184	0.199596	1.14154	0.108239	1.07552	0.319817
127	B6TBW2	ATP synthase delta chain OS=Zea mays PE=2 SV=1	12.84	12.84	60.09	9	1.00869	0.896777	1.07691	0.263438	1.05462	0.401679	13.96	13.96	53.65	9	0.934237	0.287183	0.980863	0.751978	0.942374	0.346861
128	B6TF18	Membrane steroid-binding protein 1 OS=Zea mays PE=4 SV=1	12.83	12.83	80.77	6	1.01287	0.909364	0.817464	0.319645	0.9066	0.613613	8.78	8.78	70.19	7	0.938117	0.498941	0.958884	0.6504	0.940501	0.513329
129	Q9AXG8	Lipoxygenase OS=Zea mays PE=2 SV=1	12.8	12.8	28.94	7	0.968782	0.684124	1.27905	0.0216103	1.28897	0.00754395	6.42	6.45	25.12	4	1.0516	0.437139	1.1111	0.136221	1.11088	0.137303
130	B4FAE1	Ras-related protein RIC1 OS=Zea mays PE=2 SV=1	12.56	12.56	56.16	7	0.916473	0.406398	0.826211	0.210666	0.833895	0.297926	8.25	8.25	45.32	8	0.926125	0.356412	0.833727	0.121592	0.855704	0.151375
131	B4G004	Putative uncharacterized protein OS=Zea mays PE=2 SV=1	12.56	12.56	28.29	7	0.927994	0.593522	0.65564	0.00300554	0.603337	0.000626083	7.4	7.4	17.53	4	0.994167	0.923181	0.626854	0.000463607	0.575815	0.000209243
132	Q9FER8	HMGI/Y protein OS=Zea mays GN=hmgi/y PE=2 SV=1	12.54	12.56	79.58	9	0.855054	0.243102	0.56221	0.0577065	0.574991	0.0169699	8.13	8.13	64.4	5	1.0638	ND	0.444979	ND	0.432391	ND
133	Q5EUD5	Protein disulfide isomerase OS=Zea mays GN=PDIL2-3 PE=2 SV=1	12.39	12.39	34.62	10	1.0185	0.83032	1.36461	0.00942868	1.41526	0.029109	16.44	16.59	48.75	12	1.04563	0.71279	1.21835	0.0163419	1.23299	0.0467606
134	B6UDP8	Protein CYPRO4 OS=Zea mays PE=2 SV=1	12.33	12.33	31.55	6	1.0525	0.442114	0.964315	0.581844	0.974965	0.65772	8	8	25.08	4	0.871881	0.355342	0.753941	0.0328884	0.766026	0.0436881
135	B6TKL2	DNA repair protein RAD23 OS=Zea mays PE=2 SV=1	12.2	12.2	37.53	6	1.01528	0.808496	1.01589	0.81957	1.00821	0.904494	6.33	6.33	28.4	4	1.04562	ND	0.849749	ND	1.03588	ND
136	B8A3D0	Putative uncharacterized protein OS=Zea mays PE=2 SV=1	12.12	12.14	25.72	8	0.971982	0.790359	1.07888	0.549488	1.11807	0.186703	4.28	8.01	15.27	4	0.952388	ND	1.30545	ND	1.3657	ND
137	B6SHF6	Mitochondrial-processing peptidase alpha subunit OS=Zea mays PE=2 SV=1	12.03	13.59	34.46	8	1.00529	0.969561	1.16099	0.302883	1.17247	0.216197	9.36	9.55	39.01	4	1.05236	0.520069	1.07097	0.439097	1.09479	0.497531
138	B6U4D3	Mitochondrial Rho GTPase OS=Zea mays PE=2 SV=1	11.86	11.86	20.09	8	1.04936	0.758577	1.337	0.10159	1.42817	0.0970443	9.4	9.4	18.24	6	0.986193	0.858254	1.17316	0.19349	1.12512	0.278187
139	O80413	Mitochondrial phosphate transporter OS=Zea mays PE=1 SV=1	11.79	11.79	46.72	7	0.902314	0.177481	1.12017	0.065959	1.08787	0.255086	5.08	5.08	33.88	3	0.983561	0.846909	1.13631	0.194046	1.05187	0.539653
140	B8A0J2	Putative uncharacterized protein OS=Zea mays PE=2 SV=1	11.74	11.79	21.07	7	1.07873	0.270235	1.22773	0.0100219	1.20062	0.0215016	6.16	6.16	17.06	4	1.04062	0.595287	1.14772	0.154606	1.11621	0.182543
141	B6U4J8	Dynamin-related protein 1A OS=Zea mays PE=2 SV=1	11.73	14.63	22	7	1.1502	0.105969	1.59842	0.00502298	1.60388	0.00368161	9.05	9.05	23.65	4	1.02967	0.888291	1.22542	0.33702	1.1621	0.403592
142	C0P2V1	Putative uncharacterized protein OS=Zea mays PE=2 SV=1	11.69	11.69	44.65	7	1.127	0.111652	1.22078	0.0257409	1.24296	0.0533918	4.93	4.93	28.41	5	1.00525	0.960617	1.07038	0.671339	0.988872	0.916247
143	B6TXS9	ATP synthase gamma chain OS=Zea mays PE=2 SV=1	11.67	11.67	61.82	10	0.949311	0.679679	1.06995	0.532919	1.032	0.689783	15.94	15.94	59.09	11	1.02906	0.758172	1.19526	0.159657	1.14828	0.230837
144	B4FFP2	Putative uncharacterized protein OS=Zea mays PE=2 SV=1	11.65	14.19	46.23	7	0.995522	0.952726	0.888089	0.516352	0.890684	0.627528	5.85	8.69	19.95	5	0.923998	0.580052	1.24648	0.27575	1.18141	0.349415
145	B6TYX3	USP family protein OS=Zea mays PE=2 SV=1	11.57	11.57	75	12	0.792701	0.107814	1.37976	0.0418511	1.32659	0.0601119	11.35	11.35	63.41	8	0.963281	0.696074	1.23344	0.214028	1.26017	0.19417
146	B4FQ03	60S ribosomal protein L7-2 OS=Zea mays PE=2 SV=1	11.55	11.58	59.84	11	1.00906	0.892706	0.891793	0.19415	0.870281	0.0522425	6.48	6.48	40.16	4	1.07095	0.318266	0.927901	0.721621	0.939258	0.750202
147	B6TAJ3	Proteasome subunit alpha type OS=Zea mays PE=2 SV=1	11.49	11.49	30.66	6	1.22187	0.146759	1.00195	0.983394	0.998986	0.993211	10.1	10.1	36.13	7	0.948413	0.827592	1.15024	0.555527	1.04697	0.724369
148	B8A045	Phospholipase D OS=Zea mays PE=2 SV=1	11.48	14.93	29.29	8	0.956592	0.668551	1.16823	0.144486	1.18471	0.0582817	12.35	12.35	23.04	7	1.00507	0.948997	1.15888	0.136135	1.2226	0.0745386
149	C0PLN9	Putative uncharacterized protein OS=Zea mays PE=2 SV=1	11.44	11.44	21.9	6	0.926052	0.449401	1.00787	0.901028	1.07013	0.309202	6.95	6.95	19.44	4	0.976086	0.793124	0.927625	0.451036	0.944173	0.551298
150	B6SXW8	RuBisCO large subunit-binding protein subunit alpha OS=Zea mays PE=2 SV=1	11.4	13.17	35.45	9	1.15644	0.189314	1.11929	0.212587	1.2493	0.0780995	15.67	15.67	40.92	8	1.06739	0.476096	1.21273	0.104353	1.19496	0.150366
151	B4F9G6	60S ribosomal protein L6 OS=Zea mays PE=2 SV=1	11.39	11.39	60.73	5	0.865695	0.360255	0.746742	0.0783982	0.797871	0.118742	1.36	5.92	46.58	3	1.00407	0.976929	0.86392	0.419095	0.794522	0.288937
152	C0PH85	Putative uncharacterized protein OS=Zea mays PE=2 SV=1	11.35	11.35	25.9	9	0.971067	0.705538	1.31907	0.0771539	1.32684	0.025347	10.58	10.58	26.35	7	1.04733	0.511689	1.29982	0.0602213	1.35816	0.036033
153	B6TXR8	Phosphoserine aminotransferase OS=Zea mays PE=2 SV=1	11.34	11.34	34.59	7	0.880671	0.324698	0.898763	0.171707	0.87612	0.0525847	5.81	5.81	29.65	4	1.10442	0.196494	1.0441	0.539249	1.00617	0.93987
154	C0P558	Putative uncharacterized protein OS=Zea mays PE=2 SV=1	11.07	11.07	27.46	6	0.840159	ND	0.672769	ND	0.50841	ND	4.23	4.23	16.29	2	0.944337	0.70583	1.0623	0.786809	1.12829	0.663149
155	B8A377	Cysteine synthase OS=Zea mays PE=2 SV=1	10.85	10.85	46.46	5	1.02064	0.769185	1.00483	0.975336	1.08393	0.686887	8.36	8.36	42.77	4	1.00562	0.928958	0.964343	0.568355	0.971898	0.651946
156	B6SRL2	Aconitate hydratase, cytoplasmic OS=Zea mays PE=2 SV=1	10.81	14.58	26.74	9	1.04915	0.728544	1.00264	0.980138	1.06686	0.465832	8.94	11.38	20.22	7	1.0284	0.723342	1.03943	0.637047	1.01753	0.859621
157	B6U0W2	Beta-galactosidase OS=Zea mays PE=2 SV=1	10.79	10.79	19.67	6	0.998238	0.981508	1.08604	0.324279	1.10699	0.242664	10.26	10.26	18.48	9	1.02562	0.872657	1.07717	0.377165	1.00855	0.915427
158	B4FSS8	Putative uncharacterized protein OS=Zea mays PE=2 SV=1	10.78	10.78	29.63	6	1.05804	0.530348	0.551481	0.00116317	0.595913	0.00180091	6.48	6.48	29.32	4	0.988263	0.888008	0.622049	0.265329	0.627289	0.196665
159	B6TBW4	Proliferation-associated protein 2G4 OS=Zea mays PE=2 SV=1	10.72	10.72	34.77	13	1.03762	0.496328	0.927292	0.184821	0.914591	0.124279	8.41	8.41	25.13	7	0.991385	0.899067	0.878388	0.101751	0.882449	0.128106
160	B6TNU0	Eukaryotic translation initiation factor 2 gamma subunit OS=Zea mays PE=2 SV=1	10.66	10.66	35.56	6	0.998675	0.987271	0.982535	0.824518	1.10416	0.322921	11.06	11.06	28.45	6	0.988513	0.836677	1.05195	0.381479	1.0468	0.426257
161	Q6RW09	Allene oxide cyclase OS=Zea mays GN=aoc PE=2 SV=1	10.54	10.54	67.65	6	0.986325	0.919478	1.0932	0.614476	1.03102	0.87572	5.73	5.73	52.1	5	0.997853	0.989418	1.02914	0.863168	1.01349	0.892979
162	C0P5C0	Putative uncharacterized protein OS=Zea mays PE=2 SV=1	10.49	10.49	29.36	6	0.960512	ND	1.07925	ND	0.919537	ND	4	4	9.848	2	0.961066	0.794254	1.0691	0.624551	0.997491	0.98399
163	C0HFV7	Putative uncharacterized protein OS=Zea mays PE=2 SV=1	10.48	10.48	26.94	7	0.89022	0.258677	1.18027	0.0318861	1.18763	0.0808657	9.19	9.19	23.28	5	1.11733	0.164915	1.09979	0.213635	1.0363	0.615995
164	B4FAQ5	Putative uncharacterized protein OS=Zea mays PE=2 SV=1	10.47	10.47	58.42	6	1.11652	0.2183	1.14021	0.485787	1.13006	0.385206	8.1	8.1	56.93	5	0.953328	0.507963	0.995573	0.952243	1.0407	0.623776
165	B6TNI6	DREPP4 protein OS=Zea mays PE=2 SV=1	10.18	10.18	41.71	6	1.06823	0.280007	0.866486	0.12428	0.90383	0.189236	5.31	5.31	24.17	3	0.98923	0.89724	0.838463	0.106413	0.80073	0.163169
166	B4FDR7	Putative uncharacterized protein OS=Zea mays PE=2 SV=1	10.07	10.16	36.65	10	0.730569	0.580499	0.869922	0.395224	0.877151	0.414692	13.38	13.38	39.19	9	1.0475	0.55945	0.934936	0.414357	0.962743	0.663745
167	Q6PLR9	14-3-3-like protein OS=Zea mays PE=2 SV=1	10.07	21.95	66.02	23	0.813928	ND	1.04668	ND	0.777163	ND	23.02	23.02	68.36	17	1.10112	0.508139	0.915779	0.537277	0.93402	0.615267
168	B6EBQ2	Indole-3-acetic acid amido synthetase OS=Zea mays GN=GH3 PE=2 SV=1	10.06	10.06	23.93	5	1.20668	0.0814611	0.869364	0.512388	0.984367	0.954107	3.4	3.4	10.49	3	1.05651	ND	0.690992	ND	0.581255	ND
169	C4J0P7	Putative uncharacterized protein OS=Zea mays PE=2 SV=1	10.06	10.06	21.71	5	1.09027	0.286962	1.14076	0.31528	1.10215	0.347094	3.79	3.79	21.38	2	1.11881	0.501112	0.971711	0.942914	1.42297	0.305535
170	B4F9H6	Superoxide dismutase OS=Zea mays PE=2 SV=1	10.03	10.03	32.19	6	1.01502	ND	0.852094	ND	0.968649	ND	9.35	9.35	45.49	8	0.927201	0.634455	0.990731	0.953825	0.984758	0.953206
171	B6TIQ8	ATP/GTP binding protein OS=Zea mays PE=2 SV=1	10.02	10.06	37.64	7	1.06054	0.6405	0.785144	0.0270393	0.778937	0.0519161	8.11	8.11	30.75	6	1.09916	0.298001	0.887351	0.210873	0.819153	0.11027
172	B6T2Y5	Esterase D OS=Zea mays PE=2 SV=1	10	10	31.72	5	1.36174	0.197464	0.927352	0.909638	0.917571	0.883871	3.75	3.75	21.72	3	1.1349	ND	1.11287	ND	1.25452	ND
173	Q4FZ46	Cystatin OS=Zea mays GN=cc8 PE=2 SV=1	10	10	58.27	6	0.977363	0.755547	0.479808	0.00769317	0.475494	0.0143046	8.24	8.24	42.52	7	0.975996	0.73305	0.554072	0.027507	0.534483	0.0368457
174	Q9M585	Putative uncharacterized protein OS=Zea mays GN=STM1 PE=2 SV=1	10	10.05	29.19	5	1.1141	0.29943	1.65137	0.00659649	1.63372	0.0356361	4.04	4.04	24.62	2	0.948011	0.777285	1.21292	0.543965	1.16002	0.67855
175	B6SHM7	40S ribosomal protein S7 OS=Zea mays PE=2 SV=1	9.95	9.95	34.38	6	1.11379	ND	0.84598	ND	0.728132	ND	12.1	12.1	47.4	8	0.977367	0.778354	0.96131	0.632982	0.938143	0.451766
176	B4FS99	ATP synthase D chain, mitochondrial OS=Zea mays PE=2 SV=1	9.93	9.93	60	8	1.10788	0.342197	0.980367	0.771778	1.03882	0.583904	11.78	11.78	52.94	10	1.0486	0.72482	1.03562	0.523764	0.970128	0.579439
177	B6SHH4	Lysyl-tRNA synthetase OS=Zea mays PE=2 SV=1	9.92	10.72	31.27	8	1.02636	0.74017	0.909493	0.278659	1.03809	0.636334	9.87	10.72	23.45	7	1.0351	0.545934	0.978445	0.700559	0.98748	0.823231
178	B4FFQ0	Thioredoxin OS=Zea mays PE=2 SV=1	9.88	9.88	57.14	23	1.0654	0.700999	2.35148	0.255823	2.17013	0.101719	17.21	17.21	58.73	22	1.14374	0.453067	2.10654	0.256895	2.34252	0.194476
179	B6T883	Multidomain cystatin OS=Zea mays PE=2 SV=1	9.76	9.76	39.92	5	1.07016	0.584144	1.00875	0.96326	0.991911	0.921201	7.58	7.59	29.22	6	0.929579	0.316674	0.919137	0.68017	0.921773	0.673656
180	B4FQ98	NADH-ubiquinone oxidoreductase 51 kDa subunit OS=Zea mays PE=2 SV=1	9.72	9.76	18.85	6	1.01324	0.93878	0.979293	0.871435	1.11078	0.29649	8	8	23.21	5	1.01601	0.850579	1.14361	0.180023	1.10788	0.274021
181	B6TJB6	Proteasome subunit alpha type OS=Zea mays PE=2 SV=1	9.69	9.8	45.15	6	0.990161	0.911207	1.08198	0.339069	1.11625	0.1624	5.31	5.41	24.47	4	1.03153	0.750098	1.26652	0.108375	1.2106	0.165445
182	B4FV87	Jasmonate-induced protein OS=Zea mays PE=2 SV=1	9.63	9.63	44.31	8	0.922358	0.378224	1.43066	0.0492604	1.47624	0.0278478	10.7	10.7	46.15	10	0.966611	0.665442	1.36254	0.114613	1.40746	0.122922
183	B6U1A7	Glutathione S-transferase GSTF2 OS=Zea mays PE=2 SV=1	9.62	9.62	35.05	10	0.940354	0.440832	0.920228	0.411421	0.910471	0.262255	7.44	7.44	32.71	5	0.974876	0.744347	0.816102	0.0646922	0.859505	0.124307
184	B6TPA4	Carnitine racemase/ catalytic OS=Zea mays PE=2 SV=1	9.57	9.57	39.26	6	0.90642	0.652475	1.10036	0.313608	1.01894	0.860167	8.16	8.16	41.74	5	1.04941	0.56015	1.14872	0.244597	1.08266	0.438677
185	B4FIT6	Putative uncharacterized protein OS=Zea mays PE=2 SV=1	9.56	14.49	32.39	8	1.00732	0.925522	0.940001	0.451652	0.935021	0.418602	12.37	14.61	35.75	8	0.988919	ND	1.03722	ND	0.967998	ND
186	B4FAV3	Putative uncharacterized protein OS=Zea mays PE=2 SV=1	9.37	9.37	33.08	6	0.966606	0.870975	1.09035	0.322469	0.975229	0.816881	5.8	5.8	20.77	3	1.0067	0.931151	1.18904	0.0929392	1.13703	0.308041
187	B6TKY3	T-complex protein 1 subunit alpha OS=Zea mays PE=2 SV=1	9.34	9.34	28.07	5	0.969723	0.591027	1.18006	0.0311659	1.20912	0.0141876	2.09	2.11	21.47	1	0.931181	ND	0.857115	ND	0.825105	ND
188	B6U1D7	Sucrose synthase 1 OS=Zea mays PE=2 SV=1	9.31	10.46	25.56	7	1.07698	0.343633	1.11856	0.332232	1.05009	0.515253	2	4.07	10.47	2	1.17785	ND	1.16648	ND	1.03114	ND
189	C0P848	Putative uncharacterized protein OS=Zea mays PE=2 SV=1	9.31	9.41	40.69	5	0.823442	0.0445232	1.00355	0.979117	0.888799	0.264073	4.17	4.17	21.54	2	1.04915	0.518195	0.87797	0.162073	0.861463	0.0870824
190	Q5GA18	Putative uncharacterized protein adh1F OS=Zea mays GN=adh1F PE=4 SV=1	9.28	9.28	32.17	6	0.990554	0.920045	0.849648	0.112167	0.800909	0.0555773	6.29	6.29	25.52	4	0.970862	0.749634	0.893903	0.417776	0.917407	0.398569
191	B6SRH9	Peroxidase 24 OS=Zea mays PE=2 SV=1	9.26	9.26	49.13	7	1.06019	0.556042	0.883449	0.616645	0.861334	0.476674	4.31	4.32	20.81	3	0.900645	ND	0.663746	ND	0.652511	ND
192	A3FMB9	Proteasome subunit alpha type OS=Zea mays GN=PAD1 PE=2 SV=1	9.2	9.2	44.58	6	1.00743	0.933502	1.04447	0.587808	1.04148	0.753619	2	5.6	35.74	3	ND	ND	ND	ND	ND	ND
193	B6SSX2	Gamma-glutamyltranspeptidase 1 OS=Zea mays PE=2 SV=1	9.17	9.17	32.07	5	1.0855	0.326767	1.08841	0.314437	1.03892	0.624702	12.87	12.89	36.72	6	1.01958	0.696811	1.02239	0.657233	1.02587	0.609179
194	B4FUE0	GTP-binding protein PTD004 OS=Zea mays PE=2 SV=1	9.13	9.13	24.17	5	1.03251	0.671056	1.46442	0.00390492	1.44308	0.00721008	7.02	7.02	22.9	4	1.07691	0.693339	1.38389	0.0628083	1.40946	0.12422
195	B4FFZ6	60S ribosomal protein L3 OS=Zea mays PE=2 SV=1	9.1	9.14	24.42	6	0.896758	0.169936	1.19231	0.0614547	1.16209	0.0823377	2.3	2.3	13.37	1	1.02704	0.832917	1.28416	0.316528	1.40161	0.194868
196	B4FY74	Putative uncharacterized protein OS=Zea mays PE=2 SV=1	9.1	9.14	50.76	6	0.996001	0.967073	1.32472	0.220602	1.3027	0.0921261	4.44	4.44	38.64	3	0.963841	0.805538	1.09211	0.589969	1.07173	0.781282
197	B6UHC8	40S ribosomal protein S14 OS=Zea mays PE=2 SV=1	9.04	9.04	44.67	8	1.01786	0.85041	0.903626	0.566252	0.911736	0.479354	10	10	43.33	6	0.993841	0.935249	0.937513	0.424772	0.94124	0.450795
198	Q9ZP62	Glutathione transferase III(A) OS=Zea mays GN=gst3a PE=1 SV=1	9.01	9.01	37.1	5	1.12256	0.197219	0.810339	0.0761814	0.884733	0.281826	5.45	5.45	33.94	4	1.06657	0.439442	0.896455	0.360755	0.912162	0.414377
199	B4G218	Putative uncharacterized protein OS=Zea mays PE=2 SV=1	8.99	8.99	34.56	6	0.984101	0.880383	1.01099	0.962098	1.03557	0.863651	8.18	8.18	28.33	4	1.00218	0.982366	0.959637	0.6853	1.03087	0.762508
200	B6TNR8	40S ribosomal protein S2 OS=Zea mays PE=2 SV=1	8.97	9.01	45.52	5	1.0461	0.730419	1.12495	0.83281	1.14381	0.466232	8.16	8.16	47.31	5	1.21763	0.465348	1.55598	0.18031	1.59153	0.312359
201	B6TWH9	Rhicadhesin receptor OS=Zea mays PE=2 SV=1	8.95	8.95	56.54	9	1.102	0.677742	1.06412	0.661834	1.12238	0.497219	8.21	8.21	40.19	7	0.983412	0.898981	1.03163	0.81576	1.00037	0.997758
202	B6TRI1	Putative uncharacterized protein OS=Zea mays PE=2 SV=1	8.93	8.93	63.01	7	0.941456	0.362954	0.853422	0.0890552	0.868662	0.0955831	6.9	6.9	71.92	6	1.04663	0.526565	0.82424	0.042446	0.809294	0.0329181
203	B6TVI1	Non-specific lipid-transfer protein OS=Zea mays PE=2 SV=1	8.91	8.91	54.92	8	0.941034	0.796924	1.07176	0.632117	1.02431	0.924215	9.72	9.73	64.75	9	1.02227	0.831846	1.10263	0.557356	1.16966	0.438477
204	Q9M588	Prohibitin OS=Zea mays GN=PHB2 PE=2 SV=1	8.9	8.9	39.79	6	1.06918	0.405442	1.28292	0.0781819	1.31799	0.0475159	12.54	12.54	52.11	6	1.06925	0.847826	1.15442	0.438245	1.26176	0.482595
205	B6TGF0	Proteasome subunit alpha type OS=Zea mays PE=2 SV=1	8.88	8.9	45.38	5	0.933152	0.4539	1.2002	0.0452218	1.18247	0.0575539	3.09	3.09	54.22	2	0.93793	0.518517	0.878485	0.404825	0.841556	0.171072
206	B6TS72	U2 small nuclear ribonucleoprotein A OS=Zea mays PE=2 SV=1	8.86	8.86	33.22	4	0.986255	0.846085	0.778363	0.016584	0.74066	0.0228311	7.95	7.95	37.06	4	0.907406	0.276346	0.798903	0.13728	0.776832	0.102988
207	B4FSN1	Putative uncharacterized protein OS=Zea mays PE=2 SV=1	8.8	8.8	49.88	4	1.56364	0.371262	1.06681	0.897723	1.00654	0.973962	2.13	6.58	33.92	4	1.20125	ND	0.966651	ND	1.01656	ND
208	B4FRX8	Putative uncharacterized protein OS=Zea mays PE=2 SV=1	8.72	10.87	36.33	6	0.726679	0.0867988	1.06721	0.421888	1.03786	0.632727	4.88	4.89	29.07	3	1.07122	0.488023	1.17138	0.191673	1.09226	0.391924
209	B6TIF7	Glucan endo-1,3-beta-glucosidase A6 OS=Zea mays PE=2 SV=1	8.69	8.69	27.14	11	1.14665	0.250885	1.05691	0.603418	1.03695	0.711976	9.96	9.96	13.36	7	0.9615	0.686324	0.73958	0.0696359	0.773054	0.0913104
210	B4FI86	Proteasome subunit beta type OS=Zea mays PE=2 SV=1	8.66	8.66	39.29	5	0.893431	0.484351	1.15007	0.422411	1.11541	0.475371	5.65	5.65	25.71	3	1.02287	0.789597	1.02295	0.859971	0.997254	0.986852
211	B6TZG5	Fasciclin-like arabinogalactan protein 10 OS=Zea mays PE=2 SV=1	8.63	8.63	28.9	5	0.945961	0.4382	0.833847	0.048797	0.840877	0.0554688	5.21	5.21	10.49	3	1.04298	0.753403	0.934337	0.627969	0.823957	0.310372
212	B8A293	Putative uncharacterized protein OS=Zea mays PE=2 SV=1	8.48	17.03	58.64	16	1.16974	0.0780731	0.888728	0.164444	0.930161	0.377151	8.73	17.17	46.96	13	0.959036	0.897011	0.95046	0.860408	0.885158	0.604033
213	B4G286	40S ribosomal protein S18 OS=Zea mays PE=2 SV=1	8.45	8.45	50.66	5	0.878867	0.481339	0.929144	0.372915	0.898274	0.22528	5.31	5.31	51.32	4	1.05134	0.533485	0.977118	0.807437	0.982859	0.864927
214	C0PFA1	Adenylosuccinate synthetase OS=Zea mays PE=2 SV=1	8.42	8.42	26.65	4	1.05124	0.788801	0.933794	0.494036	0.934367	0.674262	5.89	5.89	18.6	3	0.951274	0.616297	1.09533	0.525177	1.12234	0.306523
215	B4F9X6	Putative uncharacterized protein OS=Zea mays PE=2 SV=1	8.38	8.38	33.66	4	1.09275	0.757622	1.2394	0.149718	1.38364	0.084264	6.11	6.11	20.34	3	1.1402	0.470992	1.0636	0.622981	1.24994	0.124606
216	B6TDW7	Secretory protein OS=Zea mays PE=2 SV=1	8.35	8.35	32.02	6	1.03819	ND	0.63871	ND	0.675998	ND	4.61	4.62	25	3	0.918962	0.421899	0.580107	0.0236157	0.607366	0.0276321
217	C4J409	Putative uncharacterized protein OS=Zea mays PE=2 SV=1	8.31	8.31	15.5	4	1.00623	0.912838	1.69775	0.0163076	1.64023	0.037258	10.52	10.52	18.78	6	0.980242	0.82651	1.75042	0.127439	2.04206	0.0613862
218	B4FZZ2	Peptidyl-prolyl cis-trans isomerase OS=Zea mays PE=2 SV=1	8.3	9.21	57.56	12	1.02301	0.769923	1.16111	0.126986	1.07643	0.462699	8.39	8.5	55.23	16	1.01667	0.876406	1.0881	0.419427	1.16326	0.213146
219	C0PIH6	Putative uncharacterized protein OS=Zea mays PE=2 SV=1	8.29	8.3	38.85	6	0.97325	0.924002	1.18825	0.4838	1.14116	0.615259	10.22	10.22	38.06	5	1.12507	0.367021	1.15122	0.402394	1.05955	0.606354
220	B4FJ16	Putative uncharacterized protein OS=Zea mays PE=2 SV=1	8.27	8.27	39.5	7	0.964591	0.785802	0.834933	0.0706297	0.795887	0.0118956	4.48	4.48	23.49	4	1.02804	0.76679	0.834756	0.156414	0.812352	0.125398
221	B4F9T3	Putative uncharacterized protein OS=Zea mays PE=2 SV=1	8.22	8.28	41.48	4	0.92235	0.67666	1.07667	0.677682	0.904265	0.510948	2.03	4.08	27.65	3	1.11817	ND	1.28199	ND	1.17214	ND
222	B6TQU8	Putative uncharacterized protein OS=Zea mays PE=2 SV=1	8.22	8.22	65.84	5	0.946521	0.447363	0.870591	0.0716116	0.824389	0.0650177	5.87	5.87	53.42	3	1.01365	0.862636	0.829687	0.0972893	0.822544	0.0800616
223	Q19VG6	Major latex protein 22 OS=Zea mays PE=2 SV=1	8.21	8.22	51.95	5	1.05141	0.531643	0.450656	0.00192087	0.445813	0.00461028	11.85	11.85	55.19	7	0.943943	0.373649	0.521836	0.000207911	0.497596	0.000154393
224	C0PF85	Putative uncharacterized protein OS=Zea mays PE=2 SV=1	8.2	8.27	15.2	4	1.09369	0.314399	0.981506	0.817565	1.04888	0.700866	11.28	11.36	17.51	6	0.951585	0.530988	0.983066	0.811901	0.979715	0.794796
225	B6TE01	Myosin-like protein OS=Zea mays PE=2 SV=1	8.19	8.19	27.71	4	1.05419	0.715909	0.754242	0.0119058	0.853639	0.0909029	10.08	10.08	26	5	1.04203	0.525183	0.751302	0.0320086	0.77065	0.0084962
226	C4JC55	Putative uncharacterized protein OS=Zea mays PE=2 SV=1	8.17	8.17	30.7	5	1.05957	0.757042	0.991424	0.911385	0.987789	0.873697	2	2	2.483	1	0.876599	ND	0.948789	ND	0.864696	ND
227	C0PLF0	Putative uncharacterized protein OS=Zea mays PE=2 SV=1	8.13	37.31	71.48	27	0.962597	0.710235	0.832375	0.0822421	0.763578	0.0328182	9.51	33.86	69.34	22	1.00164	0.981156	0.946171	0.443156	0.957977	0.544493
228	B4FHA8	Putative uncharacterized protein OS=Zea mays PE=2 SV=1	8.11	8.11	31.02	5	0.776356	ND	0.711064	ND	0.663448	ND	6.92	6.96	20.79	6	0.975425	0.788392	0.844393	0.225048	0.679874	0.0449715
229	B4FNM4	Putative uncharacterized protein OS=Zea mays PE=2 SV=1	8.1	8.56	27.59	4	1.10227	0.275883	1.20321	0.115101	1.15911	0.13538	6.8	8.87	35.11	7	0.997719	0.985507	1.34382	0.107043	1.35318	0.0326033
230	B6UE79	Ubiquitin-fold modifier 1 OS=Zea mays PE=4 SV=1	8.08	8.08	61.22	4	1.38316	0.19189	0.990457	0.947946	1.23209	0.286322	4.24	4.24	64.29	2	1.07855	0.587187	1.14646	0.401657	1.08067	0.579275
231	Q8W2B7	UDP-glucosyltransferase BX8 OS=Zea mays GN=Bx8 PE=3 SV=1	8.05	8.05	27.02	7	1.05987	0.599908	1.04674	0.555923	1.07487	0.367799	8	8	21.79	5	1.11461	0.321123	1.10347	0.389581	1.09556	0.388958
232	B6UC34	Glutaminyl-tRNA synthetase OS=Zea mays PE=2 SV=1	8.04	8.17	19.85	5	0.992921	0.916649	1.11252	0.169983	0.991062	0.894948	6	6	14.07	3	0.999172	0.994878	0.953599	0.754334	1.07132	0.625761
233	B4FKH7	Cytochrome b5 OS=Zea mays PE=2 SV=1	8.03	8.03	39.26	4	1.07311	0.49882	1.99114	0.0157292	2.0772	0.013962	4.04	4.04	31.85	2	0.955541	0.730996	1.78516	0.109372	1.71885	0.116936
234	C0HGE9	Putative uncharacterized protein OS=Zea mays PE=2 SV=1	8.02	8.02	49.37	4	1.04507	0.658609	1.065	0.591826	1.02686	0.787147	5.91	5.94	37.66	4	1.06184	0.467341	0.933815	0.41183	0.950628	0.578628
235	Q6JAH6	Glutathione peroxidase OS=Zea mays GN=Z556K20.6 PE=2 SV=1	8.02	8.02	47.02	5	0.916916	0.305068	1.11713	0.213156	1.11714	0.212966	4.76	4.76	29.76	3	0.999834	0.998269	1.19328	0.194455	1.15789	0.22527
236	B6TD54	ATP-citrate synthase OS=Zea mays PE=2 SV=1	8.01	8.01	24.17	4	0.895551	0.812356	1.1081	0.727537	1.05092	0.712496	4.57	4.57	18.25	3	0.848265	0.532155	0.886875	0.580841	1.0885	0.549451
237	Q4FZ49	Putative cystatin OS=Zea mays GN=cc7 PE=2 SV=1	8.01	8.01	76.74	11	0.988121	0.958708	0.702446	0.00951294	0.674485	0.0777543	6.38	6.38	52.71	8	0.951239	0.562799	0.754347	0.0606971	0.751043	0.0346153
238	B6SXW4	Aldehyde dehydrogenase OS=Zea mays PE=2 SV=1	8	8	16.01	4	1.10351	0.467263	1.76723	0.089434	1.64599	0.0853715	5.53	5.53	15.59	3	1.01475	0.860615	1.19476	0.601763	1.23969	0.534665
239	C0PB60	Putative uncharacterized protein OS=Zea mays PE=2 SV=1	7.83	7.83	36.26	4	1.06447	0.453061	1.14198	0.164194	1.18039	0.119149	4.08	4.08	20.88	2	0.996805	0.989683	0.937713	0.640953	0.905416	0.651844
240	B6TVG1	Malic enzyme OS=Zea mays PE=2 SV=1	7.77	7.77	18.07	5	0.949399	0.692085	1.04547	0.730862	1.09959	0.747327	4.99	4.99	12.98	2	1.02766	ND	0.987312	ND	1.07031	ND
241	B4FSK9	Peroxidase 1 OS=Zea mays PE=2 SV=1	7.72	7.72	17.13	4	1.13944	0.553946	2.13366	0.0869919	2.31647	0.0789519	2.64	2.64	28.45	2	1.06703	0.422572	1.45068	0.00478265	1.5143	0.00314748
242	Q6R9G1	NADH dehydrogenase subunit 7 OS=Zea mays GN=nad7 PE=3 SV=1	7.69	7.69	34.01	5	0.868698	0.219106	1.34447	0.0107642	1.31397	0.0225294	5.96	5.96	19.54	3	0.907054	0.508344	1.10429	0.502316	1.15378	0.388398
243	C0PF66	Putative uncharacterized protein OS=Zea mays PE=2 SV=1	7.68	7.68	20.5	5	0.974046	0.836036	1.06017	0.662939	0.963975	0.775655	5.59	5.59	15.26	3	1.08044	0.578131	1.26727	0.252201	1.30669	0.225925
244	Q6PLR8	Putative ras-like small GTP binding ptotein OS=Zea mays PE=2 SV=1	7.68	7.68	36.27	5	1.24847	0.126368	1.21345	0.54289	1.31297	0.28485	4.05	4.05	32.12	4	0.932882	0.684082	1.20029	0.159422	1.16622	0.20616
245	Q84UX6	Nucleosome/chromatin assembly factor group A OS=Zea mays GN=nfa101 PE=2 SV=1	7.68	7.68	25.26	4	1.47754	ND	1.79936	ND	0.987817	ND	5.27	5.27	29.47	4	0.94832	0.824567	0.99243	0.962373	1.04991	0.720142
246	B6TKL4	CHY1 OS=Zea mays PE=2 SV=1	7.66	7.72	22.2	4	1.11414	0.361526	1.09977	0.27916	1.14463	0.371947	4.02	4.02	9.308	2	1.2653	0.462554	1.25085	0.26616	1.34552	0.36961
247	Q9SPD9	Voltage-dependent anion channel protein 1a OS=Zea mays GN=vdac1a PE=2 SV=1	7.6	7.6	28.26	4	0.833664	ND	0.853266	ND	0.856891	ND	4.09	4.09	18.12	2	1.0369	0.722563	1.38449	0.0821662	1.36263	0.0995105
248	C0P5P9	Glycylpeptide N-tetradecanoyltransferase OS=Zea mays PE=2 SV=1	7.58	7.58	42.49	4	0.960018	0.577121	0.769587	0.0176345	0.79433	0.0269411	2.04	2.04	15.01	1	ND	ND	ND	ND	ND	ND
249	B4FER8	Acyl-CoA-binding protein OS=Zea mays PE=4 SV=1	7.57	7.57	65.17	5	1.14998	0.173324	1.15346	0.06098	1.11147	0.13535	4.27	4.27	51.69	4	0.997142	0.969043	1.19515	0.137617	1.25887	0.0299531
250	B4FW06	Putative uncharacterized protein OS=Zea mays PE=2 SV=1	7.48	7.48	36.31	4	1.02011	0.898032	0.713717	0.395161	0.769543	0.50448	5.07	5.08	39.11	3	0.950135	0.734994	0.761789	0.232884	0.765393	0.236999
251	B6UE05	60S ribosomal protein L7a OS=Zea mays PE=2 SV=1	7.44	7.44	31.76	4	0.976054	0.713514	0.886496	0.243183	0.905398	0.406356	7.51	7.51	21.57	4	1.04803	0.619913	1.09572	0.477916	0.973736	0.816573
252	B7ZZM5	Putative uncharacterized protein OS=Zea mays PE=2 SV=1	7.44	16.37	41.19	10	1.20339	0.156912	0.933249	0.49488	0.837226	0.166579	4.07	8.79	28.31	4	0.97576	ND	0.819798	ND	0.880206	ND
253	C0PBZ6	Non-specific lipid-transfer protein OS=Zea mays PE=2 SV=1	7.39	7.39	42.62	4	0.910295	0.724813	1.06162	0.733329	1.10686	0.443416	3.68	3.68	27	3	1.23366	ND	1.16079	ND	1.15191	ND
254	C4J9Y2	Putative uncharacterized protein OS=Zea mays PE=2 SV=1	7.39	7.39	33.19	6	0.956792	0.732523	1.01927	0.878713	1.06932	0.687719	4	4	15.13	3	1.09684	ND	1.01348	ND	0.981165	ND
255	B6TC62	Alcohol dehydrogenase class 3 OS=Zea mays PE=2 SV=1	7.35	7.35	21.78	5	0.965304	0.732447	0.998315	0.983278	1.0779	0.383941	8	8	21	4	1.10932	0.338972	1.04265	0.666268	0.981703	0.845405
256	C0P8K0	Putative uncharacterized protein OS=Zea mays PE=2 SV=1	7.34	7.34	26.39	4	0.856026	0.552674	0.748375	0.178681	0.747159	0.0372711	2	2	4.833	1	1.15479	ND	0.730054	ND	0.806616	ND
257	B4FML8	40S ribosomal protein S13 OS=Zea mays PE=2 SV=1	7.28	7.28	33.77	4	0.965469	0.859818	0.739779	0.290835	0.742718	0.213841	2.85	2.85	18.54	2	1.07364	ND	0.877223	ND	0.767046	ND
258	B6TKT8	Esterase OS=Zea mays PE=2 SV=1	7.28	7.28	16.62	6	0.946347	0.446553	0.740706	0.0153567	0.773121	0.0309932	7.97	7.97	17.63	5	1.00302	0.969224	0.738519	0.129972	0.699073	0.0915079
259	B4FTP4	Putative uncharacterized protein OS=Zea mays PE=2 SV=1	7.25	7.25	23.76	5	0.818848	0.116631	1.26544	0.333853	1.25467	0.367302	6	6	25.33	3	0.956191	0.713028	1.68097	0.0302433	1.61227	0.0447701
260	B6TDJ0	60S ribosomal protein L12 OS=Zea mays PE=2 SV=1	7.17	7.17	44.58	5	0.883461	0.21653	1.00681	0.95941	1.06906	0.445708	5.83	5.83	43.98	3	1.05807	0.598001	1.07907	0.704144	1.02536	0.872715
261	C0P539	Putative uncharacterized protein OS=Zea mays PE=2 SV=1	7.13	7.13	31.02	5	ND	ND	ND	ND	ND	ND	2	3.77	8.796	2	ND	ND	ND	ND	ND	ND
262	B6TFF6	Enoyl-[acyl-carrier-protein] reductase [NADH] OS=Zea mays PE=2 SV=1	7.05	7.05	34.5	4	1.00177	0.991679	0.907899	0.546539	0.890183	0.779696	7.93	7.93	28.03	4	0.980424	0.85001	0.938346	0.429443	0.952795	0.498688
263	C0HFL3	Putative uncharacterized protein OS=Zea mays PE=2 SV=1	7.03	7.03	17.92	4	1.14888	0.485621	1.1754	0.136403	1.09331	0.313132	6.05	6.05	22.01	3	1.06699	0.643815	1.06948	0.535743	1.06054	0.629608
264	B6TPG2	60S ribosomal protein L26-1 OS=Zea mays PE=2 SV=1	6.94	6.94	29.3	4	1.25349	0.861574	1.0139	0.932358	0.98397	0.984006	6	6	36.94	3	1.11054	0.767728	0.912988	0.681201	1.02224	0.952012
265	B4G019	Putative uncharacterized protein OS=Zea mays PE=2 SV=1	6.87	8.51	28.01	5	1.02376	0.909344	1.07189	0.497176	1.13443	0.452273	6	7.8	22.15	4	0.9259	0.584246	1.14213	0.410972	1.25103	0.267849
266	C0PDM6	Putative uncharacterized protein OS=Zea mays PE=2 SV=1	6.78	6.78	13.55	3	1.03525	0.686822	0.979404	0.929832	1.01887	0.849081	6.21	6.21	11.42	3	1.01448	0.877553	1.02566	0.942463	1.05361	0.821063
267	B6TAV8	Putative uncharacterized protein OS=Zea mays PE=2 SV=1	6.77	6.77	35.91	4	1.10155	0.539949	1.02223	0.893084	0.985813	0.935689	6.14	6.14	26.64	3	1.03213	0.761437	0.924683	0.475346	0.993465	0.948717
268	B6TDE0	NADP-dependent oxidoreductase P1 OS=Zea mays PE=2 SV=1	6.77	6.77	31.01	4	0.914687	0.80513	0.9981	0.992539	0.991259	0.932608	6.15	6.15	16.76	3	0.898267	0.240327	0.929583	0.394027	0.966147	0.670241
269	B6TDH5	Ubiquitin-conjugating enzyme E2-17 kDa OS=Zea mays PE=2 SV=1	6.76	6.83	27.86	5	1.21919	ND	1.34054	ND	1.21	ND	1.34	1.51	10.95	1	1.07792	ND	1.01545	ND	1.00975	ND
270	C0HJ53	Putative uncharacterized protein OS=Zea mays PE=2 SV=1	6.76	6.76	36.32	4	1.10807	0.242407	0.911339	0.282051	0.964312	0.723741	4.27	4.27	21.97	2	1.02074	0.801537	0.893273	0.340598	0.925687	0.378132
271	B4G0S0	Putative uncharacterized protein OS=Zea mays PE=2 SV=1	6.74	6.74	18.07	3	0.978937	0.755137	1.21105	0.163868	1.26801	0.169555	2.08	2.08	9.874	1	1.03032	0.752749	1.31505	0.0805883	1.1237	0.294066
272	C0PFT6	Putative uncharacterized protein OS=Zea mays PE=2 SV=1	6.74	19.93	35.01	12	1.07046	0.708961	1.05179	0.619628	1.03927	0.69916	2	11.51	18.92	6	1.03683	ND	0.882478	ND	0.897599	ND
273	B6U062	Early nodulin 20 OS=Zea mays PE=2 SV=1	6.71	6.71	45.45	7	0.560728	0.376413	0.626235	0.598827	0.591709	0.599954	4	4	18.72	2	1.23423	ND	1.30765	ND	1.07657	ND
274	B4FCQ4	Cytochrome c oxidase subunit OS=Zea mays PE=2 SV=1	6.67	6.67	40.12	4	1.11448	0.256897	1.44722	0.0172128	1.48229	0.0176395	6.16	6.16	27.33	3	1.04409	0.667335	1.33487	0.16779	1.30767	0.26917
275	B6THT0	Peroxiredoxin-5 OS=Zea mays PE=2 SV=1	6.61	6.61	40.41	3	0.92974	0.330302	0.982354	0.826548	0.976606	0.797286	2.89	2.89	32.64	2	1.02581	0.89454	1.00636	0.972751	0.90943	0.622151
276	Q8W0Q2	Putative aldehyde dehydrogenase MIS1 OS=Zea mays GN=mis1 PE=2 SV=1	6.59	6.59	40.98	5	1.00867	0.91271	0.871505	0.322408	0.913324	0.302026	5.18	5.18	14.03	3	0.961956	0.652166	1.00605	0.941412	0.981287	0.81579
277	B4FM12	Putative uncharacterized protein OS=Zea mays PE=2 SV=1	6.57	7.08	28.8	5	1.12949	0.296433	0.802239	0.127812	0.836501	0.332327	3.33	3.67	22.01	2	1.06345	0.586246	1.01184	0.898418	0.93301	0.530174
278	B6T1G0	Histone H3 OS=Zea mays PE=2 SV=1	6.56	6.56	33.71	3	1.01318	0.861888	0.836079	0.067143	0.915632	0.280749	8.75	8.75	44.94	5	0.92992	ND	0.896064	ND	0.844118	ND
279	B6U4M0	Polyadenylate-binding protein 2 OS=Zea mays PE=2 SV=1	6.55	6.55	20.15	6	0.95041	0.622987	1.03455	0.834101	1.03023	0.835444	5.48	5.48	24.85	4	1.16699	0.117169	0.955328	0.76696	1.04928	0.771096
280	B4FRG1	14-3-3-like protein OS=Zea mays PE=2 SV=1	6.51	16.5	63.16	11	0.834432	0.349685	1.04609	0.728908	1.04532	0.732899	8.39	13.31	57.14	10	0.960677	0.853848	1.03145	0.808205	1.1521	0.389326
281	B6THU9	Peroxidase 39 OS=Zea mays PE=2 SV=1	6.51	8.14	46.04	5	1.20779	0.165237	0.816593	0.138872	0.796044	0.112258	7.92	7.92	32.93	4	0.996958	0.976728	0.759335	0.0466832	0.766176	0.022625
282	B4G080	Caffeoyl-CoA O-methyltransferase 1 OS=Zea mays PE=2 SV=1	6.49	6.49	26.21	4	1.29065	ND	1.42215	ND	1.43994	ND	4.38	4.38	18.15	3	1.0858	ND	1.10736	ND	1.17594	ND
283	C0HGT5	T-complex protein 1 subunit delta OS=Zea mays PE=2 SV=1	6.49	6.49	28.79	5	1.19625	0.474884	1.61131	0.143547	1.53307	0.160235	4.31	4.31	28.79	2	1.00983	0.918215	0.965642	0.863118	0.952995	0.826322
284	B6TQ06	Aminomethyltransferase OS=Zea mays PE=2 SV=1	6.41	6.41	28.36	5	0.978884	ND	1.05051	ND	0.839574	ND	4	4	21.27	2	1.21656	0.411954	1.16682	0.394075	1.13647	0.631377
285	B6T3N8	Glutaryl-CoA dehydrogenase OS=Zea mays PE=2 SV=1	6.38	6.38	21.02	3	0.969783	0.784592	0.878975	0.427842	0.965981	0.732361	4.43	4.43	23.09	2	1.14152	0.537568	1.19932	0.296674	1.18859	0.341999
286	B6TUB8	Phospho-2-dehydro-3-deoxyheptonate aldolase 1 OS=Zea mays PE=2 SV=1	6.37	6.37	26.02	4	1.01255	0.911674	1.33463	0.133492	1.29269	0.0601127	2	2	13.57	1	ND	ND	ND	ND	ND	ND
287	B6SHZ1	40S ribosomal protein S5 OS=Zea mays PE=2 SV=1	6.31	6.31	39.2	5	0.989607	0.909668	1.05266	0.592841	1.06552	0.517548	6.31	6.31	39.7	4	1.02679	0.738114	0.972153	0.721119	1.08857	0.341551
288	B4FL79	Putative uncharacterized protein OS=Zea mays PE=2 SV=1	6.28	6.28	30.29	5	ND	ND	ND	ND	ND	ND	2.04	9.42	36.06	5	ND	ND	ND	ND	ND	ND
289	B6T4G7	Fibrillarin-2 OS=Zea mays PE=2 SV=1	6.27	6.27	40.26	3	0.918114	0.55915	0.663378	0.0390087	0.694575	0.0471898	9.7	9.7	41.88	5	1.00664	0.92824	0.822658	0.123067	0.823707	0.194535
290	O64960	Heat shock 22 kDa protein OS=Zea mays GN=hsp22 PE=2 SV=1	6.27	6.27	49.54	4	1.08375	0.447464	0.857533	0.138829	0.867155	0.222866	6.14	6.14	35.32	3	1.0105	0.964715	0.742928	0.0597202	0.808935	0.310418
291	C0HHC4	Nucleoside diphosphate kinase OS=Zea mays PE=2 SV=1	6.26	6.26	46.31	5	0.998839	0.990771	1.18427	0.240978	1.24814	0.158165	6.54	6.54	36.24	3	1.09108	0.415669	1.14703	0.250455	1.14994	0.484701
292	B4FH47	Putative uncharacterized protein OS=Zea mays PE=2 SV=1	6.24	6.24	45.51	3	1.03545	0.786774	1.24351	0.320619	1.2545	0.339859	6.93	6.93	43.71	6	0.994872	ND	1.29712	ND	1.24753	ND
293	B8A187	Putative uncharacterized protein OS=Zea mays PE=2 SV=1	6.19	6.19	33.33	4	1.16026	0.209482	0.946764	0.621759	0.964426	0.699435	5.65	5.65	30.68	3	0.987091	0.875965	0.959999	0.762421	0.942975	0.649904
294	B4FUT1	Putative uncharacterized protein OS=Zea mays PE=2 SV=1	6.18	6.18	35.71	3	0.941161	0.721035	1.15569	0.145008	1.22481	0.0702737	6	6	33.33	3	0.882297	0.324321	0.998563	0.987749	1.10097	0.612071
295	B6T2Y1	Peroxiredoxin-5 OS=Zea mays PE=2 SV=1	6.14	6.14	54.51	5	1.08045	0.587471	1.34989	0.707735	1.34262	0.675552	10.18	10.18	66.52	10	0.926609	0.422958	0.82375	0.311864	0.796695	0.103791
296	B6T5S5	RNA binding protein OS=Zea mays PE=2 SV=1	6.14	6.14	29.22	4	0.935356	0.501006	0.855215	0.196476	0.791269	0.104405	6.81	6.81	16.44	3	0.914338	ND	0.829759	ND	0.873873	ND
297	B6UE86	Fructose-bisphosphate aldolase OS=Zea mays PE=2 SV=1	6.14	6.14	30.81	4	0.917626	0.213738	0.920249	0.22831	0.937697	0.335026	6.03	6.03	23.99	5	0.992849	0.955148	0.942765	0.587168	0.810105	0.255533
298	C0PDB6	Putative uncharacterized protein OS=Zea mays PE=2 SV=1	6.08	6.11	20.38	3	0.981355	0.783575	1.27338	0.0193279	1.26958	0.0221392	2	2.02	8.393	1	1.00608	ND	1.44606	ND	1.33987	ND
299	Q06XS2	Lipoxygenase OS=Zea mays GN=LOX11 PE=3 SV=1	6.08	6.12	17.34	3	1.01714	0.793118	0.846904	0.191443	0.8154	0.0532944	6.26	6.29	12.4	3	0.931652	0.427198	0.788484	0.0546601	0.787736	0.0603445
300	B4FDT0	40S ribosomal protein S20 OS=Zea mays PE=2 SV=1	6.07	6.07	50.78	5	1.02095	0.824171	0.800274	0.113089	0.782669	0.0961583	6.08	6.08	32.81	6	0.984917	0.924682	0.811264	0.293706	0.923871	0.699922
301	B4G0V4	Putative uncharacterized protein OS=Zea mays PE=2 SV=1	6.05	6.05	27.52	3	1.09509	0.291738	0.987684	0.931072	0.985728	0.894808	6.29	6.29	23.84	3	1.06877	0.306299	0.972637	0.655201	1.02733	0.68119
302	B6SN99	Translocon-associated protein beta containing protein OS=Zea mays PE=2 SV=1	6.05	6.05	35.08	3	0.953102	ND	1.44016	ND	1.43197	ND	2.75	2.75	26.7	3	0.85605	0.425015	1.41654	0.216512	1.49845	0.187987
303	C0PGU8	Putative uncharacterized protein OS=Zea mays PE=2 SV=1	6.04	6.04	13.94	5	1.07988	0.581725	0.94263	0.745263	1.09578	0.52793	3.36	3.36	8.898	3	0.86165	ND	1.00247	ND	0.973776	ND
304	B6UD77	DAG protein OS=Zea mays PE=2 SV=1	6.02	6.02	25.41	3	1.00597	0.962719	0.93645	0.716419	0.942893	0.759618	2	2	14.34	1	1.20986	ND	1.37743	ND	1.60349	ND
305	B6TDI9	Methionine aminopeptidase OS=Zea mays PE=2 SV=1	6.01	6.01	22.76	3	1.1428	0.241633	0.732563	0.194737	0.795113	0.227665	5.88	5.88	21.74	3	0.968703	0.695335	0.827429	0.332055	0.77528	0.336889
306	C4JC17	Putative uncharacterized protein OS=Zea mays PE=2 SV=1	6.01	6.11	26.93	4	0.832475	0.613798	0.689996	0.180678	0.569412	0.12162	9.71	9.74	21.96	6	0.993061	0.930444	0.654005	0.0103125	0.657026	0.010692
307	B6T9Q1	DnaJ subfamily B member 5 OS=Zea mays PE=2 SV=1	6	6	18.78	3	1.07063	0.649609	0.777979	0.293544	0.779477	0.318928	4	4	23.76	2	0.803791	0.270545	0.946106	0.772498	0.853435	0.355465
308	B6TP60	Glycine-rich protein 2b OS=Zea mays PE=2 SV=1	6	6	35.1	4	1.20918	0.542632	0.945091	0.795897	1.03163	0.806591	4	5.34	47.12	4	1.21939	ND	1.22912	ND	1.19167	ND
309	B6UED6	Early nodulin-like protein 3 OS=Zea mays PE=2 SV=1	6	6	29.49	7	0.935601	0.59852	1.46194	0.313565	1.57509	0.147176	6.02	6.02	29.49	3	1.03432	0.717274	1.43726	0.137091	1.48863	0.0633139
310	C0PHQ7	Putative uncharacterized protein OS=Zea mays PE=2 SV=1	6	6	14.91	4	1.04273	ND	2.03143	ND	2.00327	ND	4.04	4.04	24.01	3	0.845461	ND	1.23139	ND	1.26941	ND
311	D1MPZ7	Chloroplastic Cu/Zn superoxide dismutase (Fragment) OS=Zea mays GN=sodC PE=2 SV=1	6	6	45.65	3	1.13781	0.539183	1.1419	0.490294	0.963215	0.870642	2.89	2.89	13.04	2	0.974226	0.945015	0.827794	0.349718	1.1069	0.814937
312	D4P940	BTF3b OS=Zea mays PE=2 SV=1	6	6	35.5	4	0.964298	ND	0.859264	ND	0.933598	ND	2	4	30.77	2	0.927883	ND	1.06536	ND	0.991362	ND
313	P93800	Superoxide dismutase 4 (Fragment) OS=Zea mays GN=sod4 PE=3 SV=1	6	6	71.77	4	1.01191	0.929484	1.03955	0.778374	1.15506	0.405312	2.13	2.13	34.68	4	1.03936	ND	1.07802	ND	0.996023	ND
314	C0PC62	Putative uncharacterized protein OS=Zea mays PE=2 SV=1	5.96	5.96	26.1	5	0.973156	0.706829	1.38844	0.442332	1.3789	0.483782	8.92	8.92	34.48	8	0.970971	0.816709	1.70823	0.561389	1.76871	0.542367
315	C0PK55	Putative uncharacterized protein OS=Zea mays PE=3 SV=1	5.96	5.96	41.07	3	0.912812	0.843641	0.774051	0.69135	0.818443	0.783345	4.13	4.13	41.07	4	0.97244	0.858225	0.775063	0.59214	0.744653	0.539467
316	C0PFG6	Putative uncharacterized protein OS=Zea mays PE=2 SV=1	5.92	5.96	38.24	4	0.902593	0.722207	1.02658	0.779238	1.1273	0.280149	6	6	49.26	4	0.884297	0.27983	0.762895	0.0844071	0.879047	0.265546
317	B6SK03	Ubiquitin-conjugating enzyme spm2 OS=Zea mays PE=2 SV=1	5.87	5.88	37.84	4	0.960286	0.780354	0.985764	0.863438	1.09914	0.286273	5.51	5.53	33.11	3	1.07189	0.610132	0.918927	0.549467	1.12031	0.455816
318	C0PBL7	Putative uncharacterized protein OS=Zea mays PE=2 SV=1	5.87	5.87	32.21	4	1.02134	0.8661	0.871918	0.447565	0.848756	0.345542	3.86	4.08	25.77	3	1.08938	0.402892	0.929067	0.460341	0.940966	0.531531
319	B6T1R0	60S ribosomal protein L22-2 OS=Zea mays PE=2 SV=1	5.86	5.87	43.08	4	0.889213	0.289552	0.862916	0.214739	0.826868	0.147681	7.46	7.46	60	6	1.01894	0.846617	0.937069	0.525286	0.937421	0.528522
320	B4FTB5	Proteasome subunit beta type OS=Zea mays PE=2 SV=1	5.85	5.88	27.47	4	0.9211	0.671815	1.07728	0.464984	1.13084	0.562592	1.51	1.55	15.75	1	1.053	0.696899	1.12442	0.450746	1.23859	0.348516
321	B6T3J2	Eukaryotic translation initiation factor 2 beta subunit OS=Zea mays PE=2 SV=1	5.83	6.03	38.6	4	0.962001	0.700079	0.858263	0.0352503	0.837396	0.0349162	8.32	8.32	40.44	4	1.0461	0.734623	0.896487	0.476808	1.05373	0.69753
322	C4J4W6	Putative uncharacterized protein OS=Zea mays PE=2 SV=1	5.8	5.8	30.42	3	0.889901	0.318069	0.708549	0.0604431	0.702848	0.0708918	4	4	20.17	2	1.02087	0.876692	0.924093	0.894287	1.06481	0.89883
323	Q71RX2	Isopentenyl pyrophosphate isomerase OS=Zea mays PE=2 SV=1	5.75	5.75	30.8	3	1.01005	0.935891	0.823307	0.30012	0.804299	0.27193	4	4	21.52	2	0.893058	ND	0.297301	ND	0.46603	ND
324	C0PMR3	Glucose-6-phosphate 1-dehydrogenase OS=Zea mays PE=2 SV=1	5.71	5.71	17.79	3	0.973882	0.786498	1.18677	0.122562	1.16114	0.123634	4.2	4.2	19.54	2	1.04455	0.722191	1.0889	0.425072	1.12125	0.313076
325	B4FX16	Macrophage migration inhibitory factor OS=Zea mays PE=4 SV=1	5.69	5.69	56.52	5	0.979578	ND	0.825893	ND	0.838527	ND	4.01	4.01	51.3	3	1.10597	ND	0.93415	ND	0.923424	ND
326	B6T7Z2	Cytochrome b5 OS=Zea mays PE=2 SV=1	5.6	5.6	46.62	3	1.09012	0.560647	1.61258	0.246569	1.62459	0.256672	2.01	3.46	25.56	2	1.04033	ND	1.58623	ND	1.64025	ND
327	B6TCE9	Peptidyl-prolyl cis-trans isomerase OS=Zea mays PE=2 SV=1	5.6	6.47	47.98	3	0.996218	0.968331	0.967411	0.807054	0.904515	0.637838	3.83	3.89	49.6	3	1.34145	0.214147	0.838949	0.712224	0.750644	0.218909
328	B4FMA8	SNF2 transcription factor OS=Zea mays PE=2 SV=1	5.57	5.57	38.12	3	1.28721	0.0907445	0.808571	0.12147	0.820473	0.136414	3.44	3.44	27.94	2	0.844592	ND	0.830902	ND	0.816549	ND
329	B4FX40	Putative uncharacterized protein OS=Zea mays PE=2 SV=1	5.54	5.54	6.199	3	0.81327	0.290735	1.61385	0.0305954	1.62365	0.0296909	3.9	3.9	14.56	2	0.760989	ND	1.5733	ND	1.54104	ND
330	B4FRJ1	Malate dehydrogenase OS=Zea mays PE=2 SV=1	5.52	25.18	69.12	23	1.14479	ND	1.0082	ND	1.03507	ND	2.01	12.76	55.59	15	ND	ND	ND	ND	ND	ND
331	B6TM52	Hsp20/alpha crystallin family protein OS=Zea mays PE=2 SV=1	5.49	5.49	34.13	3	0.930891	0.611042	0.987993	0.924771	0.970256	0.816021	4	4	34.13	2	1.04795	0.719038	0.960091	0.789112	1.04119	0.795242
332	B6U7D8	Cinnamyl alcohol dehydrogenase OS=Zea mays PE=2 SV=1	5.47	5.48	17.44	3	0.935044	ND	0.673949	ND	0.683484	ND	7.47	7.47	17.17	4	1.01993	0.874612	0.868685	0.467841	0.807905	0.27637
333	C0P4T5	Putative uncharacterized protein OS=Zea mays PE=2 SV=1	5.46	5.46	30.95	5	1.08476	0.565955	1.16891	0.620744	1.23392	0.407502	5.1	5.1	16.3	3	1.02975	0.753776	1.21944	0.136208	1.22494	0.192948
334	B8A2Q4	Putative uncharacterized protein OS=Zea mays PE=2 SV=1	5.45	5.45	16.23	3	1.01957	0.806409	1.1128	0.236033	1.1065	0.258511	6.22	6.22	15.67	3	1.00157	0.990993	1.09755	0.717429	1.14526	0.653305
335	B6TPI6	Succinate semialdehyde dehydrogenase OS=Zea mays PE=2 SV=1	5.44	5.44	15.94	4	1.02785	0.851725	1.00832	0.943563	1.02227	0.875067	5.09	5.09	21.82	3	1.06309	0.647805	1.28456	0.350138	1.12635	0.44165
336	B6T1K2	60S acidic ribosomal protein P1 OS=Zea mays PE=4 SV=1	5.43	5.43	77.98	5	1.06017	0.809256	0.882072	0.528557	0.920286	0.585816	4.94	4.94	50.46	2	1.19926	ND	0.982775	ND	0.943916	ND
337	B4FN73	Putative uncharacterized protein OS=Zea mays PE=2 SV=1	5.42	5.42	22	3	1.04185	0.847941	0.816011	0.195636	0.86225	0.312455	7.59	7.59	28.33	4	0.887545	0.283275	0.847861	0.182832	0.895723	0.3123
338	B6T437	DnaJ subfamily C member 7 OS=Zea mays PE=2 SV=1	5.42	5.43	20.97	3	0.894707	0.222519	0.869993	0.151259	0.888467	0.201491	2.02	2.05	13.77	1	0.940802	ND	0.930695	ND	0.832214	ND
339	B6SIL7	Eukaryotic translation initiation factor 5A OS=Zea mays PE=2 SV=1	5.41	5.43	35	4	0.962781	0.636259	0.829504	0.0488911	0.859847	0.0866319	4.27	4.27	31.87	2	0.987065	0.871936	0.857861	0.132577	0.827466	0.084493
340	B6SQI8	Density-regulated protein OS=Zea mays PE=2 SV=1	5.41	5.41	21.39	3	1.00874	0.944922	0.892972	0.569026	0.911318	0.524309	4	4	21.89	2	1.17206	ND	1.19979	ND	0.890365	ND
341	C0HEE6	Putative uncharacterized protein OS=Zea mays PE=2 SV=1	5.4	5.41	39.48	4	1.02859	0.816693	1.18483	0.321934	1.13013	0.275834	4.95	4.95	16.43	3	1.07445	0.730122	0.930034	0.60791	1.00552	0.969429
342	C0PMJ0	Phenylalanine ammonia-lyase OS=Zea mays PE=2 SV=1	5.36	14.57	42.73	9	0.973941	0.846395	0.93527	0.497578	0.991681	0.927471	2.06	6.15	19.93	3	0.892676	0.464017	0.853539	0.363674	1.01705	0.895099
343	B6T6V5	Ubiquitin carboxyl-terminal hydrolase OS=Zea mays PE=2 SV=1	5.34	5.34	18.2	4	0.914269	0.62713	0.965628	0.715045	1.00722	0.946004	7.26	7.26	19.25	4	1.05628	0.677972	0.91189	0.765984	1.23502	0.278801
344	B6U1Y5	Transaminase/ transferase, transferring nitrogenous groups OS=Zea mays PE=2 SV=1	5.31	5.31	23.35	5	1.06286	0.58063	0.961456	0.647459	0.952465	0.572387	12	12	24.87	6	1.06966	0.377729	1.06854	0.34832	1.13693	0.170069
345	B8A034	Putative uncharacterized protein OS=Zea mays PE=2 SV=1	5.28	5.28	9.951	3	0.960562	0.741012	1.2323	0.441907	1.24783	0.299095	2.95	2.95	14.68	2	0.975762	0.836015	1.15977	0.141037	1.11653	0.527885
346	B4FIP7	Putative uncharacterized protein OS=Zea mays PE=2 SV=1	5.26	5.26	30.32	6	1.00272	0.983473	1.17134	0.523606	1.18204	0.627841	2.02	2.02	12.54	2	0.892512	ND	1.0679	ND	1.17756	ND
347	B6TN41	Regulator of ribonuclease activity A OS=Zea mays PE=2 SV=1	5.25	5.25	36.9	4	0.989208	0.951985	1.18104	0.368171	1.11987	0.484277	6.34	6.34	39.29	5	1.09331	0.495439	1.08212	0.638187	1.11591	0.536941
348	C4J9S6	Putative uncharacterized protein OS=Zea mays PE=2 SV=1	5.19	5.19	16.33	2	0.99419	0.957179	0.895692	0.334545	0.934375	0.517081	6.8	6.8	23.67	4	0.915196	0.633027	1.05999	0.664492	0.96919	0.807316
349	B4FFB8	5a2 protein OS=Zea mays GN=al-9 PE=4 SV=1	5.17	5.17	39.64	4	1.0879	0.551017	0.653105	0.476493	0.597728	0.435465	2.42	2.42	34.23	1	1.0406	0.781388	0.715311	0.410058	0.650903	0.422465
350	B4FQK0	Putative uncharacterized protein OS=Zea mays PE=2 SV=1	5.15	5.15	28.86	4	1.06045	0.641446	0.683833	0.247652	0.685019	0.186317	5.96	5.96	12.42	3	0.814698	0.360071	0.718146	0.199808	0.73613	0.215172
351	B4FK49	Nucleoside diphosphate kinase OS=Zea mays PE=2 SV=1	5.14	5.18	39.6	3	1.0089	0.923668	0.926737	0.452329	0.881597	0.264391	4.28	5.95	26.17	3	0.8996	0.494883	0.803627	0.418885	0.823465	0.311222
352	C0PL33	6-phosphogluconate dehydrogenase, decarboxylating OS=Zea mays PE=2 SV=1	5.13	18.54	48.75	12	0.976295	0.936977	1.09739	0.421827	1.08617	0.56023	4	12.35	33.96	6	1.05823	0.683225	1.09381	0.548317	1.01302	0.921425
353	B6TZE6	Pectinesterase-1 OS=Zea mays PE=2 SV=1	5.11	5.11	20.99	3	1.12027	0.65997	1.27483	0.559817	1.29706	0.588468	4	4	16.36	3	0.826903	0.452731	1.0719	0.623456	1.18866	0.343586
354	C0PL35	Putative uncharacterized protein OS=Zea mays PE=2 SV=1	5	6.94	26.56	4	1.09283	0.729608	1.04492	0.720514	0.984781	0.864501	5.01	5.01	13.83	3	1.04532	0.665874	1.03457	0.747985	0.946488	0.656248
355	B8A0F1	Putative uncharacterized protein OS=Zea mays PE=2 SV=1	4.99	5	14.61	4	1.08331	0.512123	0.962124	0.699721	0.99409	0.951425	2.96	2.96	5.049	2	1.08845	0.548708	1.07779	0.58716	1.0057	0.963441
356	B6T8L0	40S ribosomal protein S9 OS=Zea mays PE=2 SV=1	4.86	4.86	28.35	3	0.978156	0.787411	1.17884	0.301677	1.14736	0.236355	3.36	3.36	25.26	2	0.983027	0.897777	1.10239	0.527598	1.11625	0.48937
357	C0P5F2	Putative uncharacterized protein OS=Zea mays PE=2 SV=1	4.84	4.9	16.33	2	0.965469	0.765962	0.980127	0.851446	1.03817	0.804403	3.58	3.61	18	2	1.16695	ND	0.993596	ND	1.37904	ND
358	B6TRV0	Membrane steroid-binding protein 1 OS=Zea mays PE=2 SV=1	4.82	4.82	35.57	5	1.02458	0.907296	0.97514	0.883301	0.897812	0.758756	4.65	4.65	30.93	3	1.0285	0.769409	1.08772	0.423667	0.975575	0.797263
359	B6SGF4	Nonspecific lipid-transfer protein OS=Zea mays PE=4 SV=1	4.79	4.79	56.7	5	1.18523	ND	0.953372	ND	0.786573	ND	4.62	4.62	70.1	5	1.01186	0.943988	0.772104	0.233614	0.757247	0.219043
360	B6SLX1	Chaperonin OS=Zea mays PE=3 SV=1	4.79	4.95	78.57	4	0.81886	0.367371	0.825037	0.158617	0.875191	0.310922	6.27	6.27	70.41	3	0.954823	0.461334	0.778268	0.0257039	0.802426	0.0163262
361	B6TKQ3	Cysteine proteinase inhibitor 2 OS=Zea mays PE=2 SV=1	4.79	4.86	39.49	6	0.937845	0.684305	1.02208	0.907536	0.882398	0.513459	4.74	4.74	43.95	5	1.06814	0.629347	1.27505	0.261441	1.15248	0.429675
362	B6TXZ8	Alanine aminotransferase 2 OS=Zea mays PE=2 SV=1	4.75	4.75	17.36	3	1.00831	0.943684	1.02492	0.790306	1.00186	0.983815	5.5	5.5	16.11	3	1.03975	0.763993	0.894339	0.465387	0.970997	0.818001
363	B4FWR7	60S ribosomal protein L13 OS=Zea mays PE=2 SV=2	4.74	4.78	39.9	3	1.1208	0.454584	0.962446	0.764765	1.04597	0.728281	6.77	6.77	34.62	3	1.00206	0.97916	0.953775	0.560217	0.939441	0.706073
364	B6SQA2	60S ribosomal protein L28 OS=Zea mays PE=2 SV=1	4.72	4.72	30.82	3	0.992709	0.954079	0.950283	0.766577	0.923322	0.57436	2.04	4	43.84	2	0.987926	ND	0.819331	ND	0.699437	ND
365	B4FNF8	Putative uncharacterized protein OS=Zea mays PE=2 SV=1	4.7	4.7	25.96	3	0.987228	0.889191	0.873841	0.244301	0.921959	0.425631	3.85	3.85	22.11	2	0.883948	0.438815	0.955493	0.813174	0.948836	0.84143
366	B6SZL3	Pectinesterase OS=Zea mays PE=2 SV=1	4.7	4.7	7.958	2	1.01866	0.841959	1.48076	0.131372	1.50021	0.109415	2.6	2.6	15.4	2	1.02669	0.834742	1.23567	0.279172	1.36538	0.219138
367	B8A305	Putative uncharacterized protein OS=Zea mays PE=2 SV=1	4.68	4.68	18.98	2	1.10901	0.246097	0.936584	0.433165	0.956472	0.58269	2	2	20.97	1	0.874893	ND	0.736555	ND	0.784553	ND
368	B4FTQ1	Putative uncharacterized protein OS=Zea mays PE=2 SV=1	4.67	4.67	25	2	1.18797	0.338189	0.926169	0.586441	0.958838	0.749035	2.01	2.01	13.24	1	0.994792	ND	0.94816	ND	0.9403	ND
369	B6SJA0	60S ribosomal protein L13a OS=Zea mays PE=2 SV=1	4.65	4.65	27.18	3	0.891734	0.699187	1.1103	0.339037	1.13139	0.279111	2	2	9.709	1	1.0476	ND	1.3695	ND	1.49687	ND
370	B6TVM7	4-methyl-5-thiazole monophosphate biosynthesis protein OS=Zea mays PE=2 SV=1	4.65	4.65	24.3	2	1.0197	0.952736	1.11996	0.756562	1.16165	0.629221	9	9	31.78	6	0.975844	0.6939	1.19809	0.110964	1.22336	0.0891923
371	Q94F77	Nucleosome/chromatin assembly factor C OS=Zea mays GN=nfc102 PE=2 SV=1	4.61	4.61	16.56	2	0.74844	0.424097	0.676853	0.169738	0.66555	0.24629	4	4	20.53	2	ND	ND	ND	ND	ND	ND
372	Q5EUD8	PDIL1-4-Zea mays protein disulfide isomerase OS=Zea mays GN=PDIL1-4 PE=2 SV=1	4.57	4.57	12.66	2	0.975136	0.850075	1.53753	0.38992	1.4254	0.469532	2	2	15.69	1	1.26913	ND	1.51488	ND	1.85184	ND
373	B4FS87	Putative uncharacterized protein OS=Zea mays PE=2 SV=1	4.55	44.51	88.13	33	1.13659	0.749267	0.950886	0.716736	0.857851	0.382353	2.11	30.49	79.53	24	ND	ND	ND	ND	ND	ND
374	B6TE04	Purple acid phosphatase 1 OS=Zea mays PE=2 SV=1	4.55	4.58	23.78	3	1.02494	0.76922	1.03811	0.658076	1.06269	0.611401	2.9	2.9	16.33	2	1.01844	ND	1.02193	ND	0.984572	ND
375	C4J6W6	Putative uncharacterized protein OS=Zea mays PE=2 SV=1	4.54	4.54	11.76	3	0.965501	0.671993	0.874795	0.481112	0.846717	0.327738	1.56	1.56	8.021	1	1.21253	0.175428	1.13658	0.739928	1.11647	0.357604
376	B4G1Z4	Putative uncharacterized protein OS=Zea mays PE=2 SV=1	4.53	4.53	18.41	3	1.02331	0.925917	1.01213	0.895352	1.0185	0.900355	2.92	2.92	11.76	2	1.0096	0.917038	0.88022	0.755384	0.831138	0.66143
377	D2JSQ3	ATP synthase subunit 8 OS=Zea mays GN=atp8 PE=2 SV=1	4.53	4.53	28.1	3	1.08468	0.348169	1.13134	0.333922	1.09423	0.307893	1.39	1.39	16.34	1	ND	ND	ND	ND	ND	ND
378	B4FF84	Putative uncharacterized protein OS=Zea mays PE=2 SV=1	4.52	4.52	21.7	2	0.959789	0.701366	1.49205	0.110865	1.50405	0.0817733	2	2	7.233	2	1.67269	ND	1.85177	ND	2.04165	ND
379	B6TJJ4	RNA binding protein OS=Zea mays PE=2 SV=1	4.52	6.76	23.08	5	1.08764	0.41062	0.826769	0.145828	0.817956	0.321138	2.2	2.2	12.97	2	1.09621	0.380344	0.815563	0.131325	0.821037	0.139573
380	B4FB95	Putative uncharacterized protein OS=Zea mays PE=2 SV=1	4.51	4.51	26.32	2	0.887781	0.206823	1.069	0.726486	1.08883	0.629326	3.27	3.27	11.99	2	0.857087	0.375529	1.23466	0.289782	1.2627	0.365453
381	B6TG61	40S ribosomal protein S16 OS=Zea mays PE=2 SV=1	4.51	4.51	33.78	4	0.962017	0.77154	0.987617	0.929746	0.999081	0.996539	4.66	4.66	33.11	2	1.03251	0.801731	1.1695	0.360176	1.13812	0.564568
382	C0PHD8	Putative uncharacterized protein OS=Zea mays PE=2 SV=1	4.5	4.5	24.75	2	0.881787	ND	0.942048	ND	0.944241	ND	3.76	3.76	22.59	3	0.940221	0.535922	0.906964	0.505194	0.866144	0.265094
383	Q5I204	Brain acid soluble protein 1 OS=Zea mays PE=2 SV=1	4.5	4.53	25.82	2	1.18245	0.18214	0.897929	0.469871	1.03584	0.809271	4.02	4.02	20.33	2	1.00966	0.947345	0.960148	0.665703	1.01502	0.871145
384	B4FFH7	Putative uncharacterized protein OS=Zea mays PE=2 SV=1	4.4	4.4	20.43	3	0.901328	0.659786	1.45324	0.301392	1.44013	0.510587	2	2	22.84	1	1.33326	ND	0.954072	ND	0.740173	ND
385	B4G058	Putative uncharacterized protein OS=Zea mays PE=2 SV=1	4.4	4.4	29.58	2	1.05536	0.584459	1.07375	0.484146	1.17771	0.204534	4	4	14.88	2	0.873401	0.541453	1.36786	0.581087	1.42881	0.211327
386	C0P861	Putative uncharacterized protein OS=Zea mays PE=2 SV=1	4.4	4.4	12.91	3	0.88754	0.460027	1.01086	0.955609	1.03408	0.888996	2	2	4.636	1	0.962261	ND	1.10923	ND	0.980725	ND
387	B5AMJ9	Phosphorylase OS=Zea mays PE=2 SV=1	4.39	4.39	9.187	2	1.1509	0.835533	1.93548	0.76362	1.04297	0.926681	6.16	6.16	10.13	3	1.01946	0.916554	1.13882	0.803828	0.921119	0.387753
388	B6UG32	FK506-binding protein 2-1 OS=Zea mays PE=2 SV=1	4.39	6.54	38.03	3	0.913855	ND	1.16314	ND	1.09809	ND	6.35	6.35	38.03	5	0.947961	0.593672	1.04177	0.781634	1.07295	0.715581
389	Q6VWJ0	Caffeoyl-CoA 3-O-methyltransferase 1 OS=Zea mays GN=ccoaomt1 PE=4 SV=1	4.38	9.58	70.16	7	0.722072	ND	1.11164	ND	1.20247	ND	2	6	31.4	3	0.975048	ND	1.00319	ND	1.00952	ND
390	B6T543	Histone H2A OS=Zea mays PE=2 SV=1	4.37	6.64	35.77	5	0.762281	ND	1.04014	ND	0.916708	ND	2	4	37.96	2	0.95436	0.755713	0.983023	0.922787	0.891643	0.607789
391	B6T6D1	Putative uncharacterized protein OS=Zea mays PE=2 SV=1	4.37	4.37	37.68	2	0.937459	0.6836	1.05288	0.739822	1.07213	0.521409	2	2	40.58	1	1.00608	ND	0.918743	ND	0.841864	ND
392	B6TRV8	Eukaryotic initiation factor 5C CG2922-PF, isoform F OS=Zea mays PE=2 SV=1	4.37	4.37	19.71	2	1.01389	0.860133	1.17386	0.111083	1.21921	0.0697166	5.22	5.22	17.52	2	1.00346	0.961182	1.22899	0.0367347	1.14843	0.10722
393	C0P3Q1	Putative uncharacterized protein OS=Zea mays PE=2 SV=1	4.34	4.34	11.36	2	1.46158	0.32923	1.06397	0.694724	1.10396	0.803493	4.04	4.04	9.943	2	1.02592	0.793214	0.948871	0.610524	0.961225	0.690784
394	B4FN17	Putative uncharacterized protein OS=Zea mays PE=2 SV=1	4.28	6	44.31	5	0.867353	ND	0.766157	ND	0.81832	ND	2.15	3.83	46.11	2	0.950504	ND	0.97584	ND	1.01235	ND
395	Q6JAD3	Putative uncharacterized protein OS=Zea mays GN=Z477F24.14 PE=4 SV=1	4.27	4.27	42.66	2	1.18884	0.194637	1.13633	0.357495	1.09672	0.419096	4.01	4.01	37.76	2	1.16829	0.465187	1.07029	0.631316	1.12397	0.462319
396	B6TIA5	Gibberellin receptor GID1L2 OS=Zea mays PE=2 SV=1	4.26	4.26	16.36	2	1.16489	0.374974	1.20134	0.322697	1.16113	0.381546	8	8	32.42	4	1.20328	0.314584	1.03663	0.842284	1.25177	0.271578
397	B6UCS3	60S ribosomal protein L36 OS=Zea mays PE=3 SV=1	4.21	4.21	40	2	0.907036	0.680441	0.840872	0.166757	0.82354	0.139818	1.83	1.83	28.89	1	0.953478	0.714367	0.934931	0.69241	0.890073	0.642908
398	C0PD71	Putative uncharacterized protein OS=Zea mays PE=2 SV=1	4.21	6.26	40.78	5	0.905591	ND	1.14749	ND	1.25803	ND	4.72	5.09	47.57	4	1.02569	0.882941	1.2437	0.321778	1.0979	0.648695
399	B6SSZ0	Proline oxidase OS=Zea mays PE=2 SV=1	4.2	4.2	22.15	2	1.05342	0.599288	1.08009	0.642898	1.19043	0.176344	4.7	4.7	20.12	2	1.04059	0.713462	0.939328	0.573475	0.977303	0.82749
400	B4FVD5	Putative uncharacterized protein OS=Zea mays PE=2 SV=1	4.19	4.2	18.26	2	1.00544	0.943578	1.00258	0.977549	0.904603	0.250061	5.38	5.38	21.3	3	0.929222	0.462562	0.920585	0.417153	0.913671	0.383303
401	B6SLK4	Elongation factor 1-beta OS=Zea mays PE=2 SV=1	4.19	7.46	45.21	5	1.12261	0.450211	0.847227	0.342525	0.89312	0.540361	8	8	54.34	6	1.04519	0.735752	0.90081	0.48621	0.987685	0.921914
402	Q9XGD8	BETL4 protein OS=Zea mays GN=betl4 PE=4 SV=1	4.19	4.19	33.33	3	1.12423	ND	0.684428	ND	0.58319	ND	6	6	33.33	4	0.837636	ND	0.752039	ND	0.494848	ND
403	B8A0V4	Beta-galactosidase OS=Zea mays PE=2 SV=1	4.18	4.18	8.803	3	1.0577	0.62343	1.37642	0.26459	1.19209	0.382272	2	2	6.103	1	ND	ND	ND	ND	ND	ND
404	Q8L8G5	Nucleosome/chromatin assembly factor group A OS=Zea mays GN=nfa102 PE=2 SV=1	4.18	6.98	23.24	5	0.980638	0.845977	0.919139	0.4461	0.968004	0.751306	3	5.16	18.65	3	ND	ND	ND	ND	ND	ND
405	B6SJU3	Histone H2A OS=Zea mays PE=2 SV=1	4.14	11.99	49.36	11	1.00614	ND	0.527755	ND	0.793578	ND	6.04	16.4	48.08	17	ND	ND	ND	ND	ND	ND
406	C4J9M7	Putative uncharacterized protein OS=Zea mays PE=2 SV=1	4.12	4.12	28.85	2	1.05962	ND	0.725333	ND	0.795217	ND	6.18	6.18	43.46	3	1.07564	0.452278	1.05958	0.619071	1.05835	0.745396
407	B6TDH1	DAG protein OS=Zea mays PE=2 SV=1	4.07	4.07	20.71	3	1.14805	0.396126	0.81077	0.280545	0.873031	0.400736	5.52	5.52	20	3	0.922506	0.566249	0.856373	0.363617	0.990734	0.940645
408	C0P618	Putative uncharacterized protein OS=Zea mays PE=2 SV=1	4.07	4.08	29.42	3	0.947971	ND	1.20702	ND	1.23753	ND	4.01	4.01	19.34	2	1.37995	0.443633	1.41538	0.234388	1.38241	0.199094
409	C0P638	Putative uncharacterized protein OS=Zea mays PE=2 SV=1	4.06	4.06	24.05	2	1.26144	0.263779	1.24554	0.537121	1.47949	0.211502	2.21	2.21	22.14	2	0.862045	ND	1.02121	ND	0.57997	ND
410	C0PFM8	Putative uncharacterized protein OS=Zea mays PE=2 SV=1	4.04	4.04	23.98	3	1.0852	ND	1.09553	ND	0.956426	ND	2.01	2.01	25.15	1	1.22765	ND	1.33157	ND	1.29642	ND
411	B6T8U9	Anthocyanidin 3-O-glucosyltransferase OS=Zea mays PE=2 SV=1	4.03	4.03	9.524	2	0.856618	0.361796	1.36392	0.211366	1.31548	0.220401	5.28	5.28	14.7	3	0.952592	0.620677	1.07106	0.637346	1.04108	0.707577
412	B4F9B2	Acetyl-CoA acetyltransferase, cytosolic 1 OS=Zea mays PE=2 SV=1	4.02	5.86	42.39	3	1.06551	0.878641	0.889319	0.741824	1.17574	0.367206	8	8	29.68	5	0.948218	0.73429	1.02539	0.91307	0.997829	0.986848
413	B6T346	Putative uncharacterized protein OS=Zea mays PE=2 SV=1	4.02	4.1	45.45	2	1.01096	ND	0.841416	ND	0.927337	ND	12.9	12.9	62.45	7	1.00186	0.978613	0.907124	0.207941	0.863174	0.086633
414	B6UF43	Calcium-dependent protein kinase, isoform 2 OS=Zea mays PE=2 SV=1	4.02	4.02	22.08	2	1.23534	0.172464	1.1848	0.318095	1.11255	0.36936	6.13	6.13	12.45	3	1.00605	0.950183	1.08298	0.513676	1.05152	0.78188
415	B7ZYB4	Putative uncharacterized protein OS=Zea mays PE=2 SV=1	4.02	4.02	26.4	2	0.938933	0.643804	1.13029	0.554248	1.18319	0.342329	6.09	6.09	23.91	3	0.972369	0.738211	0.978883	0.866379	1.03459	0.796379
416	B8A0F9	Putative uncharacterized protein OS=Zea mays PE=2 SV=1	4.02	4.02	19.08	2	1.08627	0.557808	1.05482	0.685345	0.909201	0.513602	6.06	6.06	24	4	0.975703	0.782694	0.930853	0.609665	0.970447	0.71664
417	C0P9V8	Putative uncharacterized protein OS=Zea mays PE=2 SV=1	4.02	4.02	22.83	2	1.26401	0.360771	0.946636	0.863934	0.946674	0.729881	4.14	4.14	33.15	2	1.04517	0.838174	0.952757	0.738079	0.985983	0.919261
418	B4FAJ8	Putative uncharacterized protein OS=Zea mays PE=2 SV=1	4.01	4.02	13.39	3	0.889506	0.286449	0.989609	0.909949	0.899152	0.321885	2	2	9.091	1	1.00301	ND	0.879515	ND	0.817806	ND
419	B6TJC5	Developmentally-regulated GTP-binding protein 2 OS=Zea mays PE=2 SV=1	4.01	4.03	13.03	2	0.991899	0.947732	1.40114	0.495861	1.24135	0.562018	6.02	6.02	17.04	3	0.895671	0.310418	1.39515	0.0550814	1.29239	0.14062
420	C0P3W2	Putative uncharacterized protein OS=Zea mays PE=2 SV=1	4.01	4.04	9.055	2	1.08881	0.576527	0.737215	0.203758	0.751514	0.215482	4	4	10.83	2	1.05163	0.718372	0.760174	0.453869	0.786789	0.697557
421	C0P905	Putative uncharacterized protein OS=Zea mays PE=2 SV=1	4.01	4.01	16.17	3	0.992222	0.952824	0.844144	0.618996	0.624417	0.239308	2	2	3.593	2	1.09531	ND	0.886422	ND	1.01242	ND
422	C0PG78	Putative uncharacterized protein OS=Zea mays PE=2 SV=1	4.01	4.01	14.7	3	1.01785	0.919424	0.867602	0.677916	1.02402	0.863771	2	2	13.85	3	1.58559	ND	0.908109	ND	0.439193	ND
423	B4FNJ3	Putative uncharacterized protein OS=Zea mays PE=2 SV=1	4	4	21.39	3	1.28565	ND	1.54431	ND	0.941311	ND	4	4	25.43	2	0.954721	0.724435	0.651276	0.145933	0.744067	0.207124
424	B4FV68	Profilin OS=Zea mays PE=2 SV=1	4	8	41.98	7	0.897324	0.747062	1.08008	0.587784	1.02276	0.861405	4	9.75	41.98	9	1.04177	0.771091	1.00363	0.978935	0.910326	0.547336
425	B4FXV1	Putative uncharacterized protein OS=Zea mays PE=4 SV=1	4	4	31.91	2	1.04849	0.716221	0.753873	0.214277	0.744161	0.205664	2	2	20.21	1	1.05934	ND	0.803096	ND	0.727641	ND
426	B4FYN0	Mitochondrial import inner membrane translocase subunit Tim13 OS=Zea mays PE=4 SV=1	4	4	32.18	2	0.90485	0.529789	0.949817	0.788292	1.05429	0.847984	4	4	32.18	3	0.988175	0.925886	1.60045	0.135134	1.52113	0.151076
427	B6SGR7	Ubiquitin-conjugating enzyme E2-17 kDa OS=Zea mays PE=2 SV=1	4	4	21.05	2	1.07679	0.779198	1.00366	0.980531	1.01271	0.973717	2.04	2.04	17.76	2	0.933789	ND	0.89515	ND	0.941671	ND
428	B6SHX8	Putative uncharacterized protein OS=Zea mays PE=4 SV=1	4	4	62.16	2	1.57867	ND	1.55613	ND	1.14347	ND	6	6	57.66	4	1.43842	ND	1.41761	ND	1.16701	ND
429	B6SNV1	Putative uncharacterized protein OS=Zea mays PE=4 SV=1	4	4	47.25	5	1.10087	0.510787	0.646489	0.151501	0.650458	0.144562	2.42	2.42	59.34	2	1.00779	0.955674	0.611948	0.142383	0.679107	0.177673
430	B6TDS0	Polygalacturonase OS=Zea mays PE=2 SV=1	4	4	10.99	2	1.11195	0.656789	0.597349	0.415342	0.626215	0.412634	2	2	8.52	1	0.923293	ND	0.42553	ND	0.53352	ND
431	B6TGM9	Cysteine protease 1 OS=Zea mays PE=2 SV=1	4	4	17.06	2	1.10212	0.505261	1.302	0.306967	1.34003	0.442891	2.02	2.02	14.29	2	1.21726	ND	1.01918	ND	1.08712	ND
432	B6TK61	26S proteasome non-ATPase regulatory subunit 4 OS=Zea mays PE=2 SV=1	4	4	11.72	2	0.96351	0.781131	1.1974	0.332156	1.14991	0.406915	2	2	4.988	1	0.944889	ND	1.08578	ND	1.20671	ND
433	B6U3A0	Glycine-rich RNA-binding protein 7 OS=Zea mays PE=2 SV=1	4	4	32.08	2	0.843114	0.553047	0.88496	0.433787	0.850516	0.350519	2.21	2.32	38.91	1	1.0632	0.554352	0.917918	0.476557	0.915584	0.491082
434	B6UIG0	Putative uncharacterized protein OS=Zea mays PE=4 SV=1	4	4	44.44	5	1.13263	0.42729	0.788661	0.520447	0.796845	0.467163	4.01	4.01	44.44	4	0.938593	0.639184	0.599278	0.121824	0.581527	0.115573
435	B7ZX91	Putative uncharacterized protein OS=Zea mays PE=2 SV=1	4	4	27.12	2	1.07957	ND	0.80377	ND	0.848567	ND	2.19	3.52	18.4	2	0.992551	0.954926	1.00581	0.964966	0.915871	0.558338
436	C0PAT3	Putative uncharacterized protein OS=Zea mays PE=2 SV=1	4	4	32.28	2	1.09426	0.532317	0.775434	0.237386	0.774941	0.23673	3.21	3.21	34.81	2	1.09857	ND	0.873459	ND	0.923858	ND
437	C0PCQ6	Putative uncharacterized protein OS=Zea mays PE=2 SV=1	4	7.95	51.09	4	0.931452	0.779799	1.07776	0.612662	1.12677	0.467651	2.16	7.24	42.34	4	0.866581	ND	1.62322	ND	1.46989	ND
438	C4J6C7	Putative uncharacterized protein OS=Zea mays PE=2 SV=1	4	4.02	22.22	2	1.04882	0.715399	0.843308	0.335904	0.822376	0.298712	6	6	26.39	3	0.863392	0.212579	0.814458	0.13731	0.786405	0.0978083
439	Q8W525	Formate tetrahyrofolate ligase (Fragment) OS=Zea mays PE=2 SV=1	4	4	9.459	2	0.739662	ND	1.02084	ND	0.825705	ND	2.02	2.02	11.82	2	0.979727	0.870295	0.942323	0.783416	0.806062	0.274738
440	B6SNQ1	Universal stress protein OS=Zea mays PE=2 SV=1	3.93	3.93	32.73	4	1.00523	ND	0.480565	ND	0.543443	ND	2.82	2.82	19.39	2	1.00639	ND	1.00278	ND	0.94247	ND
441	B6THU5	Elongation factor 1-delta 1 OS=Zea mays PE=2 SV=1	3.93	9.53	53.28	6	0.922408	0.892607	1.12372	0.495079	1.11402	0.755646	4	8.08	65.94	9	1.30135	ND	0.835553	ND	0.790842	ND
442	C0P790	Putative uncharacterized protein OS=Zea mays PE=2 SV=1	3.89	3.89	10.28	3	0.919108	0.412262	1.13945	0.255	1.14851	0.234605	3.96	3.96	6.806	2	1.04353	0.744847	1.00099	0.994895	1.09484	0.608851
443	C0PH28	Putative uncharacterized protein OS=Zea mays PE=2 SV=1	3.88	6.24	37.57	7	1.06507	ND	0.856483	ND	0.804975	ND	2.09	2.18	26.52	3	0.988369	ND	0.691015	ND	0.67712	ND
444	B4FVL1	26S proteasome non-ATPase regulatory subunit 6 OS=Zea mays PE=2 SV=1	3.8	3.82	13.88	2	0.905466	0.499321	1.35925	0.352333	1.26634	0.347472	2	2	8.74	1	ND	ND	ND	ND	ND	ND
445	B4FBP0	Putative uncharacterized protein OS=Zea mays PE=2 SV=1	3.78	3.78	22.14	2	1.00412	0.959594	1.08552	0.272253	1.08563	0.272489	1.68	1.68	19.11	1	ND	ND	ND	ND	ND	ND
446	B6SIG8	60S acidic ribosomal protein P2A OS=Zea mays PE=4 SV=1	3.77	5.07	45.54	3	0.932198	0.756909	1.03075	0.93488	1.02837	0.932013	3.53	5.46	45.54	3	1.03582	0.873937	1.08126	0.775117	0.980275	0.931346
447	C0P930	Putative uncharacterized protein OS=Zea mays PE=2 SV=1	3.77	4.22	76.1	5	0.536205	ND	0.878059	ND	0.95987	ND	4.24	8.04	79.87	5	1.02709	ND	0.938041	ND	0.965384	ND
448	B6T2A5	40S ribosomal protein S11 OS=Zea mays PE=2 SV=1	3.76	3.76	24.53	2	0.982306	0.825523	1.14895	0.175317	1.13844	0.178716	3.68	3.68	14.47	2	1.14577	0.400249	1.76716	0.10945	1.61416	0.129626
449	B6SHY0	ATOZI1 OS=Zea mays PE=4 SV=1	3.73	3.73	43.59	2	0.964193	0.640241	1.16553	0.204026	1.17847	0.242981	2	2	87.18	2	1.02358	ND	0.968047	ND	1.02854	ND
450	B4FT80	OB-fold nucleic acid binding domain containing protein OS=Zea mays PE=2 SV=1	3.7	3.7	30.72	2	0.84959	0.347016	0.828067	0.307188	0.81819	0.291359	2.06	2.06	15.66	1	1.06484	0.640189	0.930123	0.597887	0.886121	0.436424
451	B6T579	Aminotransferase y4uB OS=Zea mays PE=2 SV=1	3.7	3.74	16.11	2	0.999589	0.997358	1.11686	0.517822	1.15545	0.382058	3.94	4.23	25.93	3	1.2484	0.295561	1.11235	0.47632	1.22362	0.289899
452	B6TL91	Hsc70-interacting protein OS=Zea mays PE=2 SV=1	3.7	3.7	22.06	4	0.880539	0.306889	0.814335	0.130796	0.85963	0.207714	2.78	2.78	15.54	3	1.07929	0.595908	0.893565	0.542787	0.883103	0.588545
453	C0P4C1	Putative uncharacterized protein OS=Zea mays PE=2 SV=1	3.7	3.89	18.76	4	1.23295	ND	1.21449	ND	1.2452	ND	6.06	6.06	13.73	4	1.42986	0.203104	0.99787	0.992845	1.43609	0.349963
454	B7ZZR2	Putative uncharacterized protein OS=Zea mays PE=2 SV=1	3.67	3.67	14.42	2	0.965147	0.720578	0.825547	0.159219	0.870525	0.434141	1.81	1.81	10.02	1	0.829018	ND	0.749315	ND	0.843885	ND
455	B6TF15	Xylose isomerase OS=Zea mays PE=2 SV=1	3.63	12.46	33.26	7	1.07869	ND	1.25337	ND	1.1698	ND	10.64	10.64	25.21	6	0.954078	ND	0.948989	ND	1.09785	ND
456	P93626	40S ribosomal protein S21 OS=Zea mays PE=3 SV=1	3.6	3.6	32.1	2	1.05832	0.684915	0.816279	0.305669	0.90469	0.514103	3.85	3.85	53.09	3	1.04443	0.736506	0.872492	0.399804	0.880856	0.421696
457	B6TQ98	Peroxisomal multifunctional enzyme type 2 OS=Zea mays PE=2 SV=1	3.58	3.58	43.44	4	0.97396	0.843281	1.04096	0.766459	1.01574	0.905833	4.03	4.03	40.98	2	0.943835	0.671116	0.999953	0.999689	0.899951	0.488282
458	B6T653	NADPH quinone oxidoreductase 1 OS=Zea mays PE=2 SV=1	3.57	3.57	21.29	2	1.08841	0.55214	0.928428	0.59243	0.920395	0.557644	2.01	2.01	12.87	1	0.928725	ND	1.05608	ND	1.0672	ND
459	C0HGZ0	Putative uncharacterized protein OS=Zea mays PE=2 SV=1	3.57	3.57	13.47	2	1.01094	0.947137	1.15542	0.229868	1.12178	0.340404	4	4	3.786	2	1.19789	0.324389	1.2957	0.236563	1.3602	0.201761
460	B6TDX6	Aspartic proteinase nepenthesin-1 OS=Zea mays PE=2 SV=1	3.55	3.62	20.67	2	0.883914	ND	1.20466	ND	1.09587	ND	2	2	14	1	ND	ND	ND	ND	ND	ND
461	B4FMI5	40S ribosomal protein S4 OS=Zea mays PE=2 SV=1	3.52	3.58	33.96	2	0.981897	0.765841	0.906929	0.155419	0.897509	0.24998	1.43	1.46	25.28	1	1.09936	0.663063	0.827629	0.3094	0.806341	0.277044
462	C4J5Q1	Putative uncharacterized protein OS=Zea mays PE=2 SV=1	3.48	3.48	14.7	2	1.33795	0.260023	1.13221	0.630699	1.3128	0.223291	4.08	4.08	17.29	2	1.16104	0.404765	0.957653	0.762742	0.903318	0.526259
463	B4FP70	Putative uncharacterized protein OS=Zea mays PE=2 SV=1	3.46	3.46	19.39	4	1.22481	0.446941	0.902466	0.529658	0.855012	0.74145	2	2	14.45	2	1.2902	ND	1.06565	ND	1.27826	ND
464	B6SHT0	OB-fold nucleic acid binding domain containing protein OS=Zea mays PE=2 SV=1	3.44	3.44	34.93	2	1.05398	0.691015	0.890847	0.454101	0.826598	0.306904	2.02	2.02	17.81	1	1.01086	0.935657	1.03954	0.77833	0.925076	0.613622
465	B8A2I6	Putative uncharacterized protein OS=Zea mays PE=2 SV=1	3.43	3.43	13.35	2	1.15199	0.708585	0.877344	0.427235	1.03138	0.930319	2.3	2.32	30.12	2	0.9916	ND	1.4509	ND	1.44086	ND
466	C0PHQ1	Putative uncharacterized protein OS=Zea mays PE=2 SV=1	3.42	3.42	20.14	3	1.08185	0.450899	0.919267	0.810365	1.12557	0.455177	2	2	5.526	1	1.00061	ND	1.04696	ND	0.977641	ND
467	B4FPJ2	Putative uncharacterized protein OS=Zea mays PE=4 SV=1	3.41	3.41	43.88	2	1.05328	0.53483	1.02767	0.736723	1.08105	0.354095	2.99	2.99	30.61	2	0.855092	0.361563	1.01714	0.892704	0.938506	0.639385
468	B4FZU8	Malate dehydrogenase OS=Zea mays PE=2 SV=1	3.38	28.59	77.35	27	0.996498	ND	0.871698	ND	0.955296	ND	1.58	23.06	60	21	1.01715	ND	1.03346	ND	1.03277	ND
469	B6T329	Nuclease PA3 OS=Zea mays PE=2 SV=1	3.38	3.38	18.9	2	0.948802	ND	1.31259	ND	1.26921	ND	2.56	2.56	13.4	2	0.927256	ND	1.31324	ND	1.23126	ND
470	B6U454	Putative uncharacterized protein OS=Zea mays PE=4 SV=1	3.35	3.35	37.5	2	1.03511	ND	0.880254	ND	0.871033	ND	2	2	17.86	1	1.04628	ND	1.0615	ND	0.940488	ND
471	C0PEZ5	Putative uncharacterized protein OS=Zea mays PE=2 SV=1	3.33	3.33	28.36	3	1.01343	ND	0.985416	ND	0.903788	ND	4	4	18.66	2	1.02178	ND	0.801686	ND	0.746884	ND
472	B6TX10	6-phosphogluconate dehydrogenase, decarboxylating OS=Zea mays PE=2 SV=1	3.32	5.8	29.19	3	1.09458	0.418231	0.862178	0.240318	0.827625	0.364612	2	2.04	11.83	1	0.963032	ND	0.63657	ND	0.690534	ND
473	B6UHT1	Putative uncharacterized protein OS=Zea mays PE=2 SV=1	3.32	3.33	9.51	2	1.01653	ND	1.04495	ND	1.15432	ND	4	4	13.83	2	1.43991	ND	1.40726	ND	1.39502	ND
474	B6TS21	Succinyl-CoA ligase beta-chain OS=Zea mays PE=2 SV=1	3.31	18.38	54.98	12	0.993566	0.958563	0.975739	0.845379	0.999238	0.99511	16.47	16.47	61.14	11	1.01846	0.693836	0.937171	0.183871	0.941015	0.210333
475	B4FAL9	Fructose-bisphosphate aldolase OS=Zea mays PE=2 SV=1	3.29	48.68	70.14	49	1.00896	0.953026	0.842825	0.347458	0.80451	0.283864	44.27	44.27	74.37	42	0.910017	0.560045	0.739109	0.231596	0.683938	0.185936
476	B6SIP2	Hydrogen-transporting ATP synthase, rotational mechanism OS=Zea mays PE=2 SV=1	3.26	3.26	40.16	2	0.86762	0.140177	0.945493	0.615217	1.02781	0.764091	3.18	3.18	31.15	2	1.0139	0.911665	1.2603	0.257041	1.10733	0.490233
477	B4FXF9	Putative uncharacterized protein OS=Zea mays PE=2 SV=1	3.24	3.24	35.05	3	1.03216	0.751556	0.854064	0.211185	0.784962	0.108082	4.53	4.53	39.72	2	0.986619	0.917781	1.14015	0.799458	1.13579	0.747771
478	C4J9J4	Putative uncharacterized protein OS=Zea mays PE=2 SV=1	3.24	3.24	17.38	2	1.07308	0.539378	1.13338	0.595223	1.21905	0.260101	2.01	2.01	16.45	1	1.19392	ND	1.08231	ND	1.34875	ND
479	C0PH34	60S ribosomal protein L6 OS=Zea mays PE=2 SV=1	3.23	9.55	54.34	6	1.04376	0.704223	0.817537	0.34225	0.753699	0.0993649	7.72	7.72	41.55	4	0.976003	0.818351	0.811552	0.204357	0.799177	0.19445
480	B6TC70	Acid phosphatase OS=Zea mays PE=2 SV=1	3.22	3.22	19.08	2	0.938616	0.535314	1.50053	0.0410063	1.54432	0.0727874	2	2	10.5	1	1.9391	ND	1.93367	ND	1.78157	ND
481	C4J3B1	Pectinesterase OS=Zea mays PE=2 SV=1	3.22	3.22	19.44	2	1.05253	0.59501	0.947674	0.580044	1.02379	0.830424	2.06	2.06	17.06	3	0.932849	ND	0.928054	ND	1.04453	ND
482	B4FVM1	Putative uncharacterized protein OS=Zea mays PE=2 SV=1	3.17	5.32	14.57	3	ND	ND	ND	ND	ND	ND	3.83	3.83	16.78	3	1.0171	0.901935	1.07771	0.620694	1.15589	0.413664
483	B8A1M2	Putative uncharacterized protein OS=Zea mays PE=2 SV=1	3.16	3.16	46.38	2	1.02095	0.789204	0.876784	0.161484	0.865704	0.135644	2.36	2.36	28.99	1	0.955296	0.632827	0.947011	0.575039	0.940931	0.535023
484	C0HFM6	Putative uncharacterized protein OS=Zea mays PE=2 SV=1	3.16	11.29	45.52	8	0.929551	0.614075	0.851973	0.356776	0.858448	0.367194	2	8.17	37.93	5	ND	ND	ND	ND	ND	ND
485	B6T3F4	60S ribosomal protein L11-1 OS=Zea mays PE=2 SV=1	3.15	3.15	24.31	3	0.961617	0.688432	0.960775	0.768748	0.956527	0.748662	3.52	3.52	23.76	2	1.03414	0.669629	1.22213	0.0672444	1.13713	0.168989
486	B4FZR9	Putative uncharacterized protein OS=Zea mays PE=2 SV=1	3.11	3.11	21.73	2	1.42712	ND	1.10594	ND	1.25425	ND	6	6	34.52	3	0.949489	0.664375	0.97997	0.910623	1.17972	0.180016
487	B6SI54	Vacuolar ATP synthase subunit G OS=Zea mays PE=4 SV=1	3.08	3.08	49.09	2	1.02268	ND	0.970665	ND	1.13358	ND	2	2	25.45	1	1.42329	ND	1.16732	ND	1.40446	ND
488	B4FHN0	Putative uncharacterized protein OS=Zea mays PE=2 SV=1	3.04	3.04	12.93	2	1.01395	ND	0.944224	ND	0.916755	ND	3.49	3.49	29.31	3	ND	ND	ND	ND	ND	ND
489	B6SLM7	Putative uncharacterized protein OS=Zea mays PE=4 SV=1	3.02	3.02	39.25	2	0.968322	0.855363	0.994179	0.962438	1.00097	0.993744	2	2	16.82	1	1.36439	ND	1.53757	ND	1.88362	ND
490	B6TVJ4	Thioredoxin H-type OS=Zea mays PE=2 SV=1	3.01	5.35	38.3	5	0.870706	0.403138	1.03094	0.814942	1.06904	0.631073	3.72	3.75	31.91	3	0.962245	ND	1.08024	ND	1.0135	ND
491	B6T828	Grx_C4-glutaredoxin subgroup I OS=Zea mays PE=2 SV=1	2.98	3.01	20.74	2	0.872667	0.543881	0.986866	0.917981	1.03149	0.81336	2	2	17.04	1	1.13659	ND	0.984207	ND	1.45027	ND
492	B6SS27	AMP-binding protein OS=Zea mays PE=2 SV=1	2.97	2.97	14.6	2	1.1246	0.775896	1.05118	0.769233	0.994054	0.961845	5.77	5.77	11.17	4	1.0841	ND	1.18363	ND	0.888395	ND
493	B4FLA3	Putative uncharacterized protein OS=Zea mays PE=4 SV=1	2.95	2.95	44.32	2	ND	ND	ND	ND	ND	ND	3.49	3.49	44.32	2	ND	ND	ND	ND	ND	ND
494	B4FIE5	Putative uncharacterized protein OS=Zea mays PE=2 SV=1	2.94	5.8	33.33	4	0.719932	ND	0.703666	ND	0.6697	ND	4	6	70.91	5	ND	ND	ND	ND	ND	ND
495	C4J3U5	Putative uncharacterized protein OS=Zea mays PE=2 SV=1	2.92	2.92	31.21	2	0.897933	0.767204	1.53564	0.221331	1.6501	0.250951	2	2	24.82	1	1.29836	ND	1.54342	ND	1.93408	ND
496	B4FS35	Putative uncharacterized protein OS=Zea mays PE=2 SV=1	2.91	2.91	28.46	2	0.933449	0.610192	0.893889	0.313639	0.920758	0.489175	4.18	4.18	29.5	3	0.977706	0.857254	0.933254	0.611891	0.919987	0.553958
497	B4FAL8	Putative uncharacterized protein OS=Zea mays PE=2 SV=1	2.9	2.9	18.86	3	1.01381	0.912312	0.91664	0.540447	0.798115	0.263478	6.17	6.17	21.1	3	0.997146	0.973278	0.843853	0.126388	0.922177	0.624137
498	B6SGV9	Lactoylglutathione lyase OS=Zea mays PE=2 SV=1	2.88	2.88	29.28	1	0.862241	0.317853	0.996394	0.970929	1.028	0.801143	2.01	2.01	18.02	1	0.88332	ND	1.23093	ND	1.29254	ND
499	Q9FYS0	40S ribosomal protein S6 OS=Zea mays GN=rps6-2 PE=2 SV=1	2.88	2.89	20.72	1	1.01858	0.846107	0.908771	0.373079	0.891509	0.350715	2	2	9.163	1	1.00307	ND	1.13666	ND	1.18325	ND
500	B6U346	DSBA-like thioredoxin domain containing protein OS=Zea mays PE=2 SV=1	2.86	2.87	11.66	2	0.958454	0.741937	1.66984	0.121355	1.90714	0.0968729	4	4	17.04	2	0.856543	0.548408	1.39733	0.198932	1.38185	0.205276
501	B6U670	SHL1 OS=Zea mays PE=2 SV=1	2.82	2.82	20.55	2	1.08649	0.559446	0.965732	0.787068	0.987661	0.921689	2	2	26.48	1	0.998418	ND	1.00005	ND	0.996028	ND
502	B6TSH8	Chemocyanin OS=Zea mays PE=2 SV=1	2.81	2.81	47.73	2	0.960524	ND	0.625845	ND	0.607351	ND	3.96	4	31.82	2	1.06869	0.66848	0.787934	0.427233	0.811418	0.506352
503	B6UF40	Aminotransferase y4uB OS=Zea mays PE=2 SV=1	2.81	2.86	20.43	2	1.15871	ND	0.852167	ND	0.704505	ND	6.8	6.92	16.15	4	0.93988	ND	0.781705	ND	0.774042	ND
504	B7ZXF6	Putative uncharacterized protein OS=Zea mays PE=2 SV=1	2.81	2.81	10.24	1	1.18797	0.331623	0.818727	0.292391	0.92152	0.560138	4.23	4.23	12.65	2	1.04279	0.604018	1.05181	0.751796	1.05331	0.71373
505	C0PG74	Putative uncharacterized protein OS=Zea mays PE=2 SV=1	2.78	2.85	8.922	3	1.02452	0.872227	1.01153	0.918906	1.02972	0.798472	2.84	2.84	5.328	2	0.981417	0.881313	0.612851	0.199125	0.816335	0.377092
506	B6SKA7	Elongation factor 1-alpha OS=Zea mays PE=2 SV=1	2.76	28.08	48.32	37	1.02772	ND	0.96173	ND	0.858147	ND	2.05	21.47	50.56	30	1.12039	ND	1.20009	ND	1.22937	ND
507	A1JUJ0	Putative inositol-3-phosphate synthase OS=Zea mays GN=mips2 PE=2 SV=1	2.71	2.71	11.57	2	1.00001	1	1.04905	0.758475	1.04622	0.736533	2	2	5.49	1	0.912652	ND	0.925808	ND	0.866963	ND
508	B4FW41	Putative uncharacterized protein OS=Zea mays PE=2 SV=1	2.7	2.72	12.77	1	0.961741	0.764098	0.995133	0.968874	0.96046	0.755475	2.89	2.89	9.783	2	0.973236	0.83027	0.966969	0.792295	0.989053	0.929661
509	B4FFV3	Malate dehydrogenase OS=Zea mays PE=2 SV=1	2.66	4.94	38.29	4	1.00904	0.926199	1.24355	0.293974	1.12957	0.359627	1.84	4.46	25.69	4	0.931749	ND	1.1365	ND	0.870371	ND
510	B4FSU4	Putative uncharacterized protein OS=Zea mays PE=2 SV=1	2.66	2.66	18.06	1	0.96538	0.767936	0.908966	0.796212	0.963899	0.891294	2.01	2.01	17.18	1	1.12014	ND	0.91211	ND	0.770177	ND
511	B6T8U0	Plasminogen activator inhibitor 1 RNA-binding protein OS=Zea mays PE=2 SV=1	2.64	3.32	37.04	2	0.940428	0.626916	0.974199	0.873626	0.971541	0.849615	4.69	4.69	30.69	2	0.778696	ND	0.808073	ND	0.837143	ND
512	B4FUK2	FK506-binding protein 2-1 OS=Zea mays PE=2 SV=1	2.63	6.97	52.9	5	1.25381	ND	0.967152	ND	1.19209	ND	4.07	6.09	44.52	5	1.04422	0.737509	0.926965	0.69433	0.973491	0.834382
513	B6T9H3	Asparate aminotransferase OS=Zea mays PE=2 SV=1	2.6	2.6	14.44	1	1.03219	0.875456	0.962369	0.783393	0.932336	0.669481	2	2	14.88	1	0.987815	ND	0.584028	ND	0.517466	ND
514	C0PHP8	Putative uncharacterized protein OS=Zea mays PE=2 SV=1	2.57	2.57	19.62	1	0.9452	0.569959	1.31001	0.0846472	1.28923	0.092823	2	2	13.44	1	0.986919	ND	1.63483	ND	1.73307	ND
515	B6SJF7	Zinc-binding protein OS=Zea mays PE=2 SV=1	2.53	2.53	34.11	2	1.21593	0.405764	1.02863	0.826337	0.917796	0.718947	2.07	2.07	34.11	1	1.02712	0.831764	1.03271	0.799627	1.03834	0.768523
516	B6SWA1	Dek protein OS=Zea mays PE=2 SV=1	2.53	2.53	22.52	1	1.01349	0.960181	0.839833	0.62513	0.786895	0.37098	4.02	4.02	20.04	3	0.945904	ND	1.06509	ND	0.926633	ND
517	B8A1R8	Putative uncharacterized protein OS=Zea mays PE=2 SV=1	2.48	40.4	50.85	24	ND	ND	ND	ND	ND	ND	11.45	37.86	45.62	21	0.985597	0.918958	1.05674	0.820421	1.01849	0.91531
518	B4FBC9	Putative uncharacterized protein OS=Zea mays PE=2 SV=1	2.45	2.49	20.32	1	0.8711	0.251703	0.875496	0.262623	0.83283	0.168192	2	2.02	14.35	1	1.19136	ND	1.23215	ND	1.20437	ND
519	C4JBB8	Putative uncharacterized protein OS=Zea mays PE=2 SV=1	2.45	14.18	33.19	9	0.638222	ND	1.42956	ND	1.05753	ND	6.02	13.58	40.09	9	0.971128	0.822019	1.1565	0.38921	1.24987	0.272872
520	B4G1B3	60S acidic ribosomal protein P3 OS=Zea mays PE=4 SV=1	2.44	2.44	29.17	2	1.25864	0.276057	0.934725	0.644045	0.840017	0.349899	2	2	22.5	2	ND	ND	ND	ND	ND	ND
521	Q9FQB7	Glutathione S-transferase GST 22 (Fragment) OS=Zea mays PE=2 SV=1	2.36	2.36	16.59	1	1.06197	0.664961	1.28781	0.297432	1.35313	0.240694	4	4	13.97	2	1.14785	ND	1.31606	ND	1.21907	ND
522	B6TSC0	2-C-methyl-D-erythritol 2,4-cyclodiphosphate synthase OS=Zea mays PE=2 SV=1	2.35	2.36	25.66	2	ND	ND	ND	ND	ND	ND	2	2	21.68	1	1.10027	ND	0.949232	ND	1.11621	ND
523	C0PNK2	Putative uncharacterized protein OS=Zea mays PE=2 SV=1	2.34	2.34	33.49	1	1.12042	0.538939	1.03152	0.823146	0.974742	0.852313	2	2	13.88	1	1.01443	ND	0.621024	ND	0.564053	ND
524	B6SZ55	L-ascorbate oxidase OS=Zea mays PE=2 SV=1	2.33	2.33	19.86	2	ND	ND	ND	ND	ND	ND	2	2	11.92	1	ND	ND	ND	ND	ND	ND
525	B6U1T9	2-hydroxyphytanoyl-CoA lyase OS=Zea mays PE=2 SV=1	2.31	2.31	14.78	1	0.777546	ND	0.807554	ND	0.943379	ND	4.14	4.14	15.83	3	1.19074	0.548277	1.01996	0.853414	1.04175	0.848401
526	B4FFV2	Putative uncharacterized protein OS=Zea mays PE=2 SV=1	2.3	2.32	48.51	2	0.829688	0.420465	0.97673	0.851106	1.012	0.923553	2.02	2.02	51.49	1	1.05109	ND	0.784199	ND	0.724574	ND
527	B6T5K6	Actin-1 OS=Zea mays PE=2 SV=1	2.29	7.97	32.71	3	0.926469	ND	1.04837	ND	0.991568	ND	4	4.67	29.26	3	0.932857	ND	0.875845	ND	0.946313	ND
528	B6T9W6	Charged multivesicular body protein 1b OS=Zea mays PE=2 SV=1	2.29	2.29	25	1	1.08651	0.507003	0.921171	0.416064	0.921921	0.419925	4	4	17.65	2	0.985137	0.90775	0.95045	0.707743	1.00437	0.97302
529	C0PM74	Putative uncharacterized protein OS=Zea mays PE=2 SV=1	2.28	20.41	62.66	19	ND	ND	ND	ND	ND	ND	3.19	16.51	53.11	12	0.909753	0.554305	0.65818	0.165728	0.66454	0.317961
530	B4FUR6	Putative uncharacterized protein OS=Zea mays PE=2 SV=1	2.27	2.27	37.74	2	1.13617	0.215915	0.984127	0.901894	1.0333	0.681932	7.64	7.64	38.36	5	1.0016	0.990006	1.02719	0.85233	0.966252	0.793768
531	B6TGB9	Heterogeneous nuclear ribonucleoprotein A3 OS=Zea mays PE=2 SV=1	2.26	3.57	24.74	3	ND	ND	ND	ND	ND	ND	6.17	6.17	22.4	3	2.16235	ND	1.06087	ND	1.19052	ND
532	B8A0M3	Putative uncharacterized protein OS=Zea mays PE=2 SV=1	2.25	2.45	11.4	2	1.49159	ND	0.935941	ND	1.10224	ND	2.55	2.55	14.67	2	0.87744	ND	0.746087	ND	0.73203	ND
533	Q5XPI0	Putative 14-3-3 protein OS=Zea mays PE=2 SV=1	2.25	19.47	57.2	15	ND	ND	ND	ND	ND	ND	2.16	17.8	63.04	12	ND	ND	ND	ND	ND	ND
534	C4JAK7	Putative uncharacterized protein OS=Zea mays PE=2 SV=1	2.24	2.24	35.51	1	1.19887	0.330212	1.00036	0.997926	1.09267	0.549587	2	2	11.68	1	1.70166	ND	1.28171	ND	1.40918	ND
535	Q64HC3	ASF/SF2-like pre-mRNA splicing factor SRP32 OS=Zea mays GN=srp32 PE=2 SV=1	2.23	2.23	25.96	1	1.01914	0.915399	0.940014	0.644428	0.993961	0.961128	2.88	2.88	29.47	2	1.07069	0.615021	1.00901	0.943459	1.03755	0.772706
536	B6TH59	Vacuolar ATP synthase subunit D 1 OS=Zea mays PE=2 SV=1	2.22	2.22	26.77	1	1.10732	0.665705	0.774238	0.242848	0.783517	0.498942	3.96	4	21.56	2	0.988071	0.905259	0.958523	0.682896	0.96277	0.71158
537	B6TIJ2	Acetylornithine deacetylase OS=Zea mays PE=2 SV=1	2.22	2.3	5.369	2	1.03561	0.79026	1.06289	0.656325	0.973504	0.835753	2.02	2.03	4.698	1	1.0023	0.985377	0.985471	0.907032	1.01871	0.882822
538	B8A063	Putative uncharacterized protein OS=Zea mays PE=2 SV=1	2.21	3.33	23.22	2	1.04139	ND	1.44035	ND	2.30607	ND	2.29	4.37	14.45	3	0.975159	0.855246	1.09428	0.761382	1.03455	0.923227
539	B4FK69	Acyl carrier protein OS=Zea mays PE=2 SV=1	2.2	2.2	25.95	1	1.00819	0.958407	0.84364	0.304802	0.856728	0.365835	2.04	2.04	20.61	1	0.987972	0.923471	0.608235	0.374297	0.611828	0.411631
540	B6SMV7	Triosephosphate isomerase OS=Zea mays PE=2 SV=1	2.2	5.5	33.47	3	1.09779	ND	1.04838	ND	0.940388	ND	4.36	5.55	36.02	4	1.05887	0.667088	1.03026	0.81399	1.04681	0.725128
541	B4F989	Actin-97 OS=Zea mays PE=2 SV=1	2.19	18.63	56.76	14	0.94373	ND	1.06178	ND	1.02483	ND	17.05	17.05	57.29	11	0.988414	0.898919	1.15517	0.217719	1.15643	0.215034
542	B4FE73	Putative uncharacterized protein OS=Zea mays PE=2 SV=1	2.17	2.17	15.96	1	0.809965	0.551743	1.4727	0.311127	1.39456	0.515166	2.01	2.01	9.859	1	0.623202	ND	1.21353	ND	0.947904	ND
543	B6TS75	Sucrose phosphate synthase OS=Zea mays PE=2 SV=1	2.17	2.17	17.97	2	ND	ND	ND	ND	ND	ND	4	4	15.13	2	0.96049	ND	0.915987	ND	0.912989	ND
544	B4FVN1	Putative uncharacterized protein OS=Zea mays PE=2 SV=1	2.16	2.16	6.291	1	1.03301	0.800594	1.85623	0.189484	1.61281	0.132452	1.71	1.71	11.26	1	0.996644	ND	1.40118	ND	1.62883	ND
545	Q9SWR9	Dihydrolipoamide S-acetyltransferase OS=Zea mays PE=2 SV=1	2.16	16.7	41.88	11	1.20908	0.415961	1.11693	0.578528	0.967434	0.910929	16.1	16.1	32.84	9	0.968989	0.866655	0.947902	0.753292	0.949582	0.780098
546	B6T887	Salt tolerance protein OS=Zea mays PE=2 SV=1	2.14	2.14	24.45	2	0.797029	0.663038	1.70069	0.137422	1.82503	0.104195	4.87	4.88	15.36	3	0.941024	0.54334	1.80179	0.0277573	1.80918	0.0317372
547	C4JA36	Putative uncharacterized protein OS=Zea mays PE=2 SV=1	2.14	2.14	22.3	2	1.06051	0.831065	1.22327	0.29597	1.16237	0.525289	1.6	1.6	8.178	2	0.971753	ND	1.27809	ND	1.19052	ND
548	B4FBV8	Eukaryotic translation initiation factor 3 subunit G OS=Zea mays PE=2 SV=1	2.13	2.13	34.49	1	1.38842	ND	1.49171	ND	1.78868	ND	2.1	2.1	23	1	1.02246	0.860334	1.18477	0.33931	1.02924	0.821343
549	C0P5B0	Putative uncharacterized protein OS=Zea mays PE=2 SV=1	2.13	2.16	12.3	2	1.07871	0.482237	0.95494	0.668655	0.978536	0.790225	2.02	2.02	10.7	1	0.9572	ND	1.03785	ND	1.28848	ND
550	B4FXY5	Putative uncharacterized protein OS=Zea mays PE=2 SV=1	2.12	2.16	19.65	1	0.909653	0.599678	1.29869	0.112222	1.32758	0.0590481	4	4	21.39	2	1.04668	0.779352	1.37105	0.415074	1.43819	0.184616
551	B6UE19	60S ribosomal protein L38 OS=Zea mays PE=3 SV=1	2.12	2.12	27.54	1	0.788302	0.435548	0.651852	0.153561	0.702416	0.274058	2.02	2.02	28.99	1	1.04225	0.761284	0.783515	0.258259	0.821594	0.309869
552	Q8W2B6	UDP-glucosyltransferase BX9 OS=Zea mays GN=Bx9 PE=4 SV=1	2.11	2.13	11.64	1	0.938934	0.784797	1.10736	0.709071	1.23822	0.655478	7.37	7.37	21.55	4	0.960791	0.637112	1.06416	0.581394	1.12436	0.221102
553	C0P4K4	Putative uncharacterized protein OS=Zea mays PE=2 SV=1	2.1	3.85	19.81	3	ND	ND	ND	ND	ND	ND	2.01	3.02	27.48	2	ND	ND	ND	ND	ND	ND
554	C4J095	Putative uncharacterized protein OS=Zea mays PE=2 SV=1	2.1	2.13	17.84	1	1.28695	0.237694	1.93231	0.0948043	1.92588	0.114583	2	2	8.178	1	0.956444	ND	1.23494	ND	0.967848	ND
555	Q6Y2W9	Atypical receptor-like kinase MARK OS=Zea mays GN=ark PE=2 SV=1	2.1	2.12	13.83	1	0.97411	ND	0.972618	ND	0.907632	ND	2.13	2.13	21.04	1	0.85916	ND	0.794271	ND	0.719518	ND
556	B6TBS1	Ankyrin-1 OS=Zea mays PE=2 SV=1	2.09	2.09	10.96	1	0.981845	ND	0.66101	ND	0.696841	ND	4.77	4.77	19.96	2	1.00632	0.939182	0.974547	0.785691	0.955685	0.591548
557	C0P2G1	Putative uncharacterized protein OS=Zea mays PE=2 SV=1	2.09	2.14	9.036	2	0.937696	ND	0.79962	ND	0.8182	ND	6	6	28.61	3	1.08433	0.694245	0.700884	0.172991	0.762882	0.223124
558	C0P8L5	Putative uncharacterized protein OS=Zea mays PE=2 SV=1	2.09	2.09	11.34	1	0.930414	ND	0.661225	ND	0.689284	ND	1.73	1.73	11.74	2	1.01368	ND	0.636964	ND	0.674068	ND
559	B4FPT7	Polyubiquitin 2 OS=Zea mays PE=2 SV=1	2.08	10.04	69.93	7	0.938971	0.888538	1.01005	0.974107	1.05894	0.808176	2	9.67	62.09	6	0.927409	0.630456	0.962468	0.796138	0.964947	0.807691
560	C0PHK8	Putative uncharacterized protein OS=Zea mays PE=2 SV=1	2.08	2.08	14.08	1	0.967277	0.837128	1.20213	0.395837	1.05625	0.690214	2.01	2.01	10.09	1	1.0326	ND	1.26007	ND	1.50024	ND
561	B6TFB6	Stress responsive protein OS=Zea mays PE=2 SV=1	2.07	5.44	42.21	4	0.735825	ND	0.910678	ND	0.767542	ND	2	5.79	40.7	4	1.00663	ND	1.44368	ND	1.38372	ND
562	B6U8G5	Acyl-CoA binding protein OS=Zea mays PE=2 SV=1	2.06	2.06	12.59	2	0.998743	0.992104	0.632188	0.349382	0.695151	0.439859	4	4	15.17	2	0.84204	ND	0.611674	ND	1.07256	ND
563	Q9SAQ3	Proliferating cell nuclear antigen OS=Zea mays GN=ZmPCNA2 PE=2 SV=1	2.06	2.06	17.11	1	1.07603	0.676275	1.32342	0.300465	1.38339	0.195491	2.38	2.38	14.07	2	1.12822	ND	1.22008	ND	0.886686	ND
564	B4FTC8	Putative uncharacterized protein OS=Zea mays PE=2 SV=1	2.05	2.08	21.38	1	0.914405	0.638742	0.899781	0.532199	0.928225	0.624026	2.03	2.03	20.75	1	1.08834	0.553283	1.02198	0.863932	1.03906	0.766826
565	B4F9I5	ATP synthase delta chain OS=Zea mays PE=2 SV=1	2.04	10.51	67.49	7	0.717767	ND	0.90831	ND	0.96603	ND	1.44	5.41	58.62	5	ND	ND	ND	ND	ND	ND
566	B6SQ91	H/ACA ribonucleoprotein complex subunit 1-like protein 1 OS=Zea mays PE=2 SV=1	2.04	2.04	60.21	2	0.98759	0.923073	0.699896	0.180632	0.752769	0.222296	2.03	2.03	52.36	1	0.885356	ND	0.846217	ND	0.714759	ND
567	C0PBR2	Putative uncharacterized protein OS=Zea mays PE=2 SV=1	2.04	2.07	13.21	1	2.54057	ND	2.60328	ND	2.5305	ND	4.07	4.14	22.52	2	1.01386	0.925337	0.995094	0.98799	0.921257	0.776628
568	C6KEM4	Aminoaldehyde dehydrogenase 2 OS=Zea mays GN=AMADH2 PE=2 SV=1	2.04	3.07	10.67	2	1.09583	ND	1.13105	ND	1.09959	ND	2.05	2.15	9.289	1	1.22427	ND	1.38956	ND	1.41864	ND
569	B6TWH6	Lysosomal Pro-X carboxypeptidase OS=Zea mays PE=2 SV=1	2.03	2.05	8.672	1	1.24318	0.713691	1.30165	0.574735	1.27067	0.630156	2	2	6.273	1	1.07358	ND	1.28947	ND	1.20279	ND
570	B6TWW1	Aspartate-semialdehyde dehydrogenase OS=Zea mays PE=2 SV=1	2.03	2.03	20.27	1	1.45307	ND	0.922018	ND	0.85788	ND	2.36	2.36	23.73	1	1.10316	0.527645	1.03464	0.811356	0.840111	0.350654
571	Q6RW10	Allene oxide synthase OS=Zea mays GN=aos PE=2 SV=1	2.03	2.06	10.58	1	1.04271	ND	1.13288	ND	1.17153	ND	4.42	4.43	16.18	2	1.00011	0.999054	1.07535	0.482432	1.1868	0.27063
572	B6T0Z9	60S ribosomal protein L27a-3 OS=Zea mays PE=2 SV=1	2.02	2.02	33.79	1	1.04869	0.716735	0.992481	0.951983	0.968685	0.842259	1.33	1.33	28.28	1	0.995748	0.97051	1.53325	0.26421	1.42946	0.255549
573	B6T856	L-lactate dehydrogenase OS=Zea mays PE=2 SV=1	2.02	2.02	21.13	1	0.914459	ND	1.47222	ND	1.40048	ND	8.1	8.1	32.96	5	0.986882	0.898286	1.13753	0.695952	1.08627	0.830285
574	B6T9K7	Putative uncharacterized protein OS=Zea mays PE=2 SV=1	2.02	2.02	12.54	1	0.929143	ND	0.961422	ND	0.836657	ND	2.01	2.01	8.464	1	1.16483	ND	1.01956	ND	1.16968	ND
575	B6TTU1	Late embryogenesis abundant protein OS=Zea mays PE=2 SV=1	2.02	2.02	38.71	1	1.3807	0.205904	1.11472	0.497751	1.10773	0.516988	2.02	2.02	20	1	ND	ND	ND	ND	ND	ND
576	P93630	HMGc1 protein OS=Zea mays GN=HMGc1 PE=2 SV=1	2.02	2.02	29.5	2	0.99183	0.948915	1.14698	0.401438	1.16437	0.370996	3.57	3.57	31.65	2	1.02433	0.766381	1.1514	0.151989	0.995337	0.964512
577	B4F9G8	Pyruvate kinase OS=Zea mays PE=2 SV=1	2.01	11.43	39.85	11	1.0898	ND	0.943316	ND	0.931215	ND	8.98	8.98	26.76	5	1.04889	0.559551	1.13648	0.17857	1.0446	0.592934
578	B4FIC0	Citrate synthase OS=Zea mays PE=2 SV=1	2.01	12	37.08	8	1.12421	ND	0.810286	ND	1.04207	ND	2	8.42	32.63	4	1.02309	ND	1.09935	ND	0.944878	ND
579	B6SJB3	Peroxiredoxin OS=Zea mays PE=2 SV=1	2.01	2.01	19.21	2	1.24657	ND	1.33209	ND	1.34328	ND	2.21	2.21	33.19	2	0.935451	0.559383	0.925062	0.436815	0.925461	0.458819
580	B6UHE2	Low-molecular-weight cysteine-rich protein LCR70 OS=Zea mays PE=4 SV=1	2.01	2.01	37.39	1	0.906254	ND	1.23228	ND	1.14444	ND	2	2	35.65	1	0.967754	ND	1.58576	ND	1.57407	ND
581	C0P758	Malic enzyme OS=Zea mays PE=2 SV=1	2.01	2.01	5.17	1	0.847763	ND	0.972195	ND	0.91859	ND	2	2	11.47	1	1.10587	ND	0.946983	ND	1.11997	ND
582	C0PBX1	Non-specific lipid-transfer protein OS=Zea mays PE=3 SV=1	2.01	2.01	67.53	1	ND	ND	ND	ND	ND	ND	2	2	53.25	2	1.03837	ND	1.04321	ND	0.987771	ND
583	Q5EUD1	Protein disulfide isomerase OS=Zea mays GN=PDIL5-4 PE=2 SV=1	2.01	2.01	8.075	1	0.393892	ND	1.73773	ND	1.61213	ND	2	2	5.797	1	ND	ND	ND	ND	ND	ND
584	B4FB81	Putative uncharacterized protein OS=Zea mays PE=2 SV=1	2	2	4.418	1	1.4257	ND	1.24428	ND	1.1878	ND	2	2	17.27	1	1.31818	ND	1.21854	ND	1.08681	ND
585	B4FBH0	Putative uncharacterized protein OS=Zea mays PE=2 SV=1	2	2	7.345	1	1.07723	ND	1.01158	ND	0.994947	ND	2	2	11.3	1	1.09658	ND	0.858225	ND	0.964325	ND
586	B4FER7	Putative uncharacterized protein OS=Zea mays PE=2 SV=1	2	2	21.05	1	ND	ND	ND	ND	ND	ND	2	2	21.05	1	ND	ND	ND	ND	ND	ND
587	B4FHN3	Putative uncharacterized protein OS=Zea mays PE=2 SV=1	2	2	28.61	1	0.92517	ND	0.884311	ND	0.899871	ND	2	2.07	27.73	1	0.819883	ND	0.646965	ND	0.784313	ND
588	B4FNP2	Putative uncharacterized protein OS=Zea mays PE=2 SV=1	2	2	13.19	1	1.31309	ND	0.964052	ND	0.997551	ND	2	2	17.01	1	0.889752	ND	0.883649	ND	0.859016	ND
589	B4FQ57	Histone H2A OS=Zea mays PE=2 SV=1	2	4.01	38.52	4	ND	ND	ND	ND	ND	ND	2.21	6	45.93	3	ND	ND	ND	ND	ND	ND
590	B4FRL5	Ferritin OS=Zea mays PE=2 SV=1	2	2	19.84	1	1.40845	ND	1.20202	ND	1.18922	ND	2	2	29.37	1	1.16281	ND	1.15355	ND	1.18782	ND
591	B4FTL2	Putative uncharacterized protein OS=Zea mays PE=2 SV=1	2	2	16.43	1	0.958261	ND	1.21453	ND	1.17651	ND	2	2	12.86	1	1.09831	ND	0.849044	ND	0.819837	ND
592	B4FTN5	Putative uncharacterized protein OS=Zea mays PE=2 SV=1	2	2	16.41	1	1.15741	ND	1.0587	ND	1.08061	ND	4	4.02	19.53	2	ND	ND	ND	ND	ND	ND
593	B4FYM0	Acetyl-CoA acetyltransferase, cytosolic 2 OS=Zea mays PE=2 SV=1	2	2	19.24	1	0.953914	ND	0.859738	ND	0.968689	ND	2.01	2.01	14.96	1	1.49858	ND	0.981548	ND	1.31535	ND
594	B6SN53	Putative uncharacterized protein OS=Zea mays PE=4 SV=1	2	2	11.24	1	1.07362	ND	0.410632	ND	0.430511	ND	2	2	11.24	1	0.967715	ND	0.583027	ND	0.599895	ND
595	B6SUK9	N-acetyltransferase OS=Zea mays PE=2 SV=1	2	2	12	1	1.10772	ND	0.763893	ND	0.976842	ND	4	4	18.67	2	1.58005	0.135673	1.31022	0.350156	1.17546	0.349673
596	B6T460	Gibberellin receptor GID1L2 OS=Zea mays PE=2 SV=1	2	2	19.68	1	1.13247	ND	1.19334	ND	0.900669	ND	3.92	3.92	11.43	2	0.987193	ND	0.900415	ND	1.06793	ND
597	B6T4U1	Chorismate synthase OS=Zea mays PE=2 SV=1	2	2	22.05	1	1.08175	0.445853	0.929029	0.473481	0.917073	0.40948	2.02	2.02	10.91	1	1.00693	0.955851	0.823779	0.301408	0.823917	0.302175
598	B6T5L1	Putative uncharacterized protein OS=Zea mays PE=4 SV=1	2	2	34.78	1	ND	ND	ND	ND	ND	ND	2	2	32.17	1	1.10748	ND	0.874377	ND	1.07898	ND
599	B6T634	Aquaporin PIP2.1 OS=Zea mays PE=2 SV=1	2	6.01	25.52	3	1.85734	ND	1.33813	ND	1.33313	ND	6.12	6.12	30.69	3	0.984852	0.868365	1.32558	0.444435	1.20423	0.622582
600	B6T903	Nascent polypeptide-associated complex alpha subunit-like protein OS=Zea mays PE=2 SV=1	2	6.28	23.04	5	ND	ND	ND	ND	ND	ND	9.8	9.8	37.75	7	ND	ND	ND	ND	ND	ND
601	B6TAW2	Chaperone protein dnaJ 10 OS=Zea mays PE=2 SV=1	2	2	5.897	1	2.04931	ND	2.23185	ND	1.38506	ND	2	2	12.31	1	0.762337	ND	1.10296	ND	1.04856	ND
602	B6TEA9	Phi-1-like phosphate-induced protein OS=Zea mays PE=2 SV=1	2	2	6.984	1	1.20054	ND	0.697242	ND	0.84973	ND	2	2	8.254	1	1.16895	ND	0.761013	ND	0.810449	ND
603	B6TF82	Src2-like protein OS=Zea mays PE=2 SV=1	2	2	11.93	1	0.701858	ND	1.05768	ND	0.918616	ND	2	2	17.33	1	0.912549	ND	0.899112	ND	0.806377	ND
604	B6TG76	Glyceraldehyde-3-phosphate dehydrogenase, cytosolic 3 OS=Zea mays PE=2 SV=1	2	33.46	85.46	39	ND	ND	ND	ND	ND	ND	15.57	30.08	82.79	25	0.942456	0.593005	0.82886	0.042756	0.804281	0.0642722
605	B6TIR4	Ribulose-phosphate 3-epimerase OS=Zea mays PE=2 SV=1	2	2	4.889	1	1.06014	ND	1.17433	ND	1.26471	ND	2	2	8	1	0.849019	ND	1.00172	ND	1.03645	ND
606	B6TM82	ML domain protein OS=Zea mays PE=2 SV=1	2	2	15.58	1	0.889629	ND	0.886964	ND	1.09812	ND	4	4	12.99	2	0.927706	ND	1.06612	ND	1.08546	ND
607	B6TNT9	Putative uncharacterized protein OS=Zea mays PE=2 SV=1	2	2	12.95	1	ND	ND	ND	ND	ND	ND	3.55	3.55	12.38	3	ND	ND	ND	ND	ND	ND
608	B6TXQ1	Phosphatase DCR2 OS=Zea mays PE=2 SV=1	2	2	6.107	1	1.34254	ND	1.07588	ND	1.01731	ND	2.01	2.01	16.28	1	0.931705	ND	0.905437	ND	1.11567	ND
609	B6U275	Heterogeneous nuclear ribonucleoprotein 27C OS=Zea mays PE=2 SV=1	2	2.03	10.17	1	1.04034	ND	0.5529	ND	0.664802	ND	4	4.14	33.55	2	1.03493	0.788772	0.738837	0.202563	0.713582	0.183394
610	B6U5N9	Small nuclear ribonucleoprotein F OS=Zea mays PE=4 SV=1	2	2	11.21	1	0.480029	ND	1.20304	ND	1.00262	ND	2	2	11.21	1	0.722173	ND	0.816375	ND	0.67928	ND
611	B6U6A9	Caleosin OS=Zea mays PE=2 SV=1	2	2	25.1	1	1.00295	ND	3.94091	ND	3.87965	ND	4	4	15.23	3	1.0291	0.823082	1.30503	0.396526	1.60526	0.261841
612	B6UAQ7	Pectinesterase inhibitor domain containing protein OS=Zea mays PE=2 SV=1	2	2	25.7	1	ND	ND	ND	ND	ND	ND	2.12	2.12	15.08	1	ND	ND	ND	ND	ND	ND
613	B6UAR9	Ran-binding protein 9 OS=Zea mays PE=2 SV=1	2	2	7.296	1	0.933229	ND	0.956385	ND	1.24582	ND	2	2	3.863	1	0.99654	ND	0.699645	ND	0.985115	ND
614	B6UBL7	Prefoldin subunit 2 OS=Zea mays PE=2 SV=1	2	2	9.589	1	0.853991	ND	1.04377	ND	1.08334	ND	2	2	19.86	1	0.947584	ND	1.22179	ND	1.01715	ND
615	B6UDG4	Malic enzyme OS=Zea mays PE=2 SV=1	2	3.31	12.31	2	1.25804	ND	1.04487	ND	1.03022	ND	2.03	2.78	10.79	1	0.930023	ND	0.946604	ND	0.837711	ND
616	B6UHW8	Putative uncharacterized protein OS=Zea mays PE=4 SV=1	2	2	14.02	2	1.06018	ND	1.02923	ND	0.863215	ND	2	2	14.02	3	1.1895	ND	0.927049	ND	0.830445	ND
617	B8A280	Putative uncharacterized protein OS=Zea mays PE=2 SV=1	2	2	49.07	1	0.952496	ND	0.89004	ND	0.691252	ND	1.59	1.59	27.14	1	ND	ND	ND	ND	ND	ND
618	C0HGS7	Putative uncharacterized protein OS=Zea mays PE=2 SV=1	2	2	10.88	1	ND	ND	ND	ND	ND	ND	2.07	2.07	9.97	1	ND	ND	ND	ND	ND	ND
619	C0HIN7	Putative uncharacterized protein OS=Zea mays PE=2 SV=1	2	2	15.92	1	1.14682	ND	0.86096	ND	0.633676	ND	2.09	2.09	22.89	2	1.07219	ND	1.02501	ND	1.10974	ND
620	C0P6Z0	Putative uncharacterized protein OS=Zea mays PE=2 SV=1	2	2	14.16	1	1.12817	ND	0.98922	ND	1.01743	ND	2	2	14.6	1	0.879735	ND	0.903846	ND	0.816421	ND
621	C0P871	Putative uncharacterized protein OS=Zea mays PE=2 SV=1	2	2	18.12	1	1.40693	ND	0.747418	ND	0.752731	ND	2	2	10.36	1	1.10248	ND	0.85724	ND	0.871989	ND
622	C0PAU4	Putative uncharacterized protein OS=Zea mays PE=2 SV=1	2	2.04	16.46	1	ND	ND	ND	ND	ND	ND	4.24	4.24	11.38	2	0.650781	ND	0.653354	ND	0.649067	ND
623	C0PH97	Putative uncharacterized protein OS=Zea mays PE=2 SV=1	2	2	9.504	1	ND	ND	ND	ND	ND	ND	2	2	8.058	1	1.22041	ND	0.675945	ND	0.929856	ND
624	C0PJN3	Putative uncharacterized protein OS=Zea mays PE=2 SV=1	2	2	8.824	1	0.994473	ND	1.00136	ND	1.01432	ND	2	2	13.24	1	1.14337	ND	0.760289	ND	0.655854	ND
625	C4J2K0	Putative uncharacterized protein OS=Zea mays PE=2 SV=1	2	2	7.622	1	1.39243	ND	1.02939	ND	0.945043	ND	2.6	2.6	7.012	1	1.05625	0.722475	0.830268	0.357733	0.919514	0.817399
626	C4J968	Putative uncharacterized protein OS=Zea mays PE=2 SV=1	2	2	9.565	1	1.99392	ND	0.816285	ND	1.04226	ND	2	2	9.565	1	2.03527	ND	1.32033	ND	1.42465	ND
627	C4JAI2	Putative uncharacterized protein OS=Zea mays PE=2 SV=1	2	2	10.73	1	1.16209	ND	1.50466	ND	1.20165	ND	2	2	5.678	1	0.785863	ND	1.51935	ND	1.26131	ND
628	E7DDV3	Peroxisomal-CoA synthetase OS=Zea mays PE=4 SV=1	2	13.39	29.12	9	ND	ND	ND	ND	ND	ND	4.17	4.17	15.04	5	ND	ND	ND	ND	ND	ND
629	O24421	Starch branching enzyme IIa (Fragment) OS=Zea mays GN=Sbe2a PE=2 SV=1	2	2	7.248	1	0.961785	ND	1.11694	ND	1.07898	ND	4.56	4.58	15.72	3	1.10706	0.73192	1.23545	0.698444	1.19174	0.784536
630	Q29SB6	Pathogenesis-related protein 10 OS=Zea mays PE=2 SV=1	2	2	25	1	ND	ND	ND	ND	ND	ND	2.93	2.93	28.75	2	0.96775	0.894351	1.00319	0.979693	1.05806	0.875799
631	Q41897	Cysteine proteinase inhibitor OS=Zea mays GN=zmc-II PE=4 SV=1	2	3.02	31.34	2	1.08599	ND	0.977558	ND	0.793575	ND	2.43	2.43	31.34	1	1.17094	ND	0.766629	ND	0.902815	ND
632	Q4A1K0	Putative cystatin OS=Zea mays GN=cc1 PE=2 SV=1	2	3	18.52	2	1.20438	ND	1.13994	ND	0.849779	ND	2	2.42	49.63	2	0.871061	ND	0.822985	ND	0.999606	ND
633	Q4TZJ2	Pyrroline-5-carboxylate reductase OS=Zea mays GN=p5cr PE=2 SV=1	2	2	8.014	1	1.42782	ND	1.45725	ND	1.16089	ND	2	2	18.47	1	0.778069	ND	0.986222	ND	0.954171	ND
634	Q6QP56	Putative uncharacterized protein OS=Zea mays GN=Z438D03.5 PE=4 SV=1	2	2	7.962	1	0.912017	ND	0.771687	ND	0.804253	ND	1.56	1.56	9.236	1	0.930345	ND	0.999279	ND	0.932769	ND
635	Q8LJR0	Water-stress protein OS=Zea mays GN=ws1 PE=2 SV=1	2	2	15.83	1	ND	ND	ND	ND	ND	ND	4.18	4.18	16.25	2	0.954181	0.744348	0.750295	0.252023	0.683087	0.268838
636	Q94KT3	Alpha-expansin 5 OS=Zea mays PE=2 SV=1	2	2	10.18	1	ND	ND	ND	ND	ND	ND	2.2	2.2	14.16	1	ND	ND	ND	ND	ND	ND
637	B6TKB9	p8MTCP1 OS=Zea mays PE=2 SV=1	1.96	2	37.41	1	0.958773	ND	0.989551	ND	0.863889	ND	2	2	20.86	1	0.903679	ND	1.0457	ND	1.06392	ND
638	B4FAV4	Argininosuccinate lyase OS=Zea mays PE=2 SV=1	1.92	1.92	9.496	1	1.06787	ND	0.955	ND	1.0835	ND	2	2	4.264	1	0.955328	ND	0.949771	ND	0.927103	ND
639	B6T2L5	CDK5RAP3-like protein OS=Zea mays PE=2 SV=1	1.92	1.92	7.295	1	1.06137	ND	1.0915	ND	0.862793	ND	2.05	2.05	9.253	1	1.193	0.335112	1.2642	0.262058	1.31938	0.224496
640	B4G1C1	Putative uncharacterized protein OS=Zea mays PE=2 SV=1	1.9	1.9	31.93	3	1.12146	ND	0.487603	ND	0.465765	ND	2	2	6.627	1	1.02073	ND	0.587252	ND	0.498556	ND
641	C4J9U1	Putative uncharacterized protein OS=Zea mays PE=2 SV=1	1.89	4	23.72	2	0.962888	ND	0.945484	ND	1.01613	ND	2	2.01	16.74	3	1.10654	ND	1.64601	ND	1.32068	ND
642	B2XWS4	Isopentenyl transferase IPT2 OS=Zea mays GN=IPT2 PE=4 SV=1	1.87	1.87	20.81	1	1.02241	0.899357	0.889295	0.309555	0.913696	0.670093	2.43	2.43	17.7	1	1.00195	0.987484	1.24746	0.365091	1.28026	0.242541
643	P93643	Phosphate/phosphoenolpyruvate translocator OS=Zea mays GN=MZPPT4 PE=2 SV=1	1.85	1.89	8.081	1	0.950858	ND	0.859373	ND	0.846523	ND	4	4	7.828	2	1.03181	0.806176	1.35529	0.404186	1.29693	0.436224
644	C0HHG1	Putative uncharacterized protein OS=Zea mays PE=2 SV=1	1.8	8.7	15.73	4	0.992644	0.971179	0.985049	0.939535	0.947886	0.760202	2.41	7.41	15.18	4	0.974142	0.841549	1.00898	0.952582	0.964256	0.78363
645	Q0QWI2	Sorbitol dehydrogenase OS=Zea mays PE=3 SV=1	1.8	22.97	71.58	22	0.925988	ND	0.869976	ND	0.875566	ND	2	20.16	67.21	24	0.890049	ND	0.754498	ND	0.763308	ND
646	B6TNF1	Calnexin OS=Zea mays PE=2 SV=1	1.79	12.85	25.66	6	0.868829	ND	1.51827	ND	1.36676	ND	2.31	8.7	32.4	4	0.953544	0.71718	1.48226	0.157987	1.60097	0.133288
647	C0PKL8	Putative uncharacterized protein OS=Zea mays PE=2 SV=1	1.74	1.74	12.02	2	0.887431	ND	1.02915	ND	1.25697	ND	2.34	2.34	11.82	1	1.04404	0.64941	0.908113	0.357877	0.888721	0.284218
648	B6SIX7	Putative uncharacterized protein OS=Zea mays PE=3 SV=1	1.73	1.73	31.91	1	0.986144	0.946583	1.05535	0.684335	1.08046	0.826588	2	2	25.53	1	1.11205	ND	0.945438	ND	0.964372	ND
649	C4J333	Putative uncharacterized protein OS=Zea mays PE=4 SV=1	1.73	1.75	33.9	2	0.648842	ND	0.700627	ND	0.767369	ND	2	2	25.42	1	0.817077	ND	0.763395	ND	0.719334	ND
650	B6T191	Putative uncharacterized protein OS=Zea mays PE=4 SV=1	1.68	1.68	41.94	2	1.14988	ND	1.29066	ND	1.24577	ND	4	4	33.87	2	1.00195	0.987863	1.19756	0.412824	1.11513	0.708206
651	B4FN58	Protein-L-isoaspartate O-methyltransferase OS=Zea mays PE=2 SV=1	1.66	1.67	13.36	1	1.08779	0.569935	0.906628	0.761201	0.964561	0.875583	2	2	8.19	1	1.0609	ND	0.686208	ND	0.69371	ND
652	O24595	Glutathione transferase OS=Zea mays GN=GST5 PE=2 SV=1	1.66	1.69	12.5	1	1.12295	ND	0.576487	ND	0.702311	ND	1.82	1.82	6.25	1	1.12448	ND	1.2699	ND	1.16455	ND
653	C0PG05	Putative uncharacterized protein OS=Zea mays PE=2 SV=1	1.62	1.62	9.659	1	0.977096	ND	1.07936	ND	1.00556	ND	2.02	2.02	13.92	2	0.746202	ND	0.529569	ND	0.688354	ND
654	B6TCA9	Diphosphomevalonate decarboxylase OS=Zea mays PE=2 SV=1	1.61	1.61	12.62	1	0.969922	ND	0.906696	ND	0.959654	ND	3.69	3.69	11.9	2	1.23032	ND	1.14055	ND	1.0716	ND
655	C4J5B2	Putative uncharacterized protein OS=Zea mays PE=2 SV=1	1.6	1.6	4.989	1	0.940781	ND	1.14844	ND	1.05403	ND	1.49	1.49	5.206	1	0.86818	ND	1.07375	ND	1.33915	ND
656	C0HGT6	Putative uncharacterized protein OS=Zea mays PE=2 SV=1	1.55	1.59	24.9	2	ND	ND	ND	ND	ND	ND	2	2	18.88	1	1.12541	ND	0.962941	ND	0.944072	ND
657	B6TEP3	Mitochondrial import receptor subunit TOM40 OS=Zea mays PE=2 SV=1	1.54	1.54	5.09	2	ND	ND	ND	ND	ND	ND	2.01	2.01	6.886	2	1.33295	ND	2.19818	ND	1.98018	ND
658	C0P3S3	Putative uncharacterized protein OS=Zea mays PE=2 SV=1	1.54	1.54	16.19	1	1.02379	0.853828	1.05006	0.794127	0.942702	0.661987	2.03	2.03	14.52	1	1.33316	0.220306	1.31298	0.231831	1.35201	0.211309
659	B4FQL1	Putative uncharacterized protein OS=Zea mays PE=2 SV=1	1.43	1.43	10.9	1	1.28097	ND	1.03845	ND	0.84585	ND	2.01	2.03	15.69	1	0.854866	0.686417	0.756302	0.579605	0.71347	0.54326
660	B6UE18	Auxin-binding protein 4 OS=Zea mays PE=2 SV=1	1.4	1.4	20.1	2	1.34585	ND	1.06222	ND	1.03394	ND	4	4	19.12	2	1.06586	0.747119	0.871036	0.398963	0.866905	0.661783
661	B8A0J5	Putative uncharacterized protein OS=Zea mays PE=2 SV=1	1.38	1.38	10.99	1	1.02044	ND	1.21947	ND	1.04792	ND	2	2	19.15	1	0.841117	ND	1.17227	ND	1.22516	ND
662	B4FRZ2	Putative uncharacterized protein OS=Zea mays PE=2 SV=1	1.37	1.37	28.71	1	1.0678	0.505948	0.930946	0.473653	0.866953	0.222313	5.34	5.34	29.34	2	1.03475	0.788129	0.842026	0.377693	0.871267	0.396072
663	C0P9K2	Putative uncharacterized protein OS=Zea mays PE=2 SV=1	31.64	31.66	45.2	24	1.08091	0.139443	0.972888	0.535567	0.999444	0.991621	ND	ND	ND	ND	ND	ND	ND	ND	ND	ND
664	C4JA47	Elongation factor 1-alpha OS=Zea mays PE=2 SV=1	28.24	28.32	47.2	35	0.963891	ND	1.18597	ND	1.26359	ND	ND	ND	ND	ND	ND	ND	ND	ND	ND	ND
665	C1K9J1	Heat shock protein 90 OS=Zea mays GN=HSP90-1 PE=2 SV=1	27.91	29.32	37.88	26	0.993346	0.89999	1.16759	0.00390803	1.19442	0.00315809	ND	ND	ND	ND	ND	ND	ND	ND	ND	ND
666	B6TJT5	14-3-3-like protein GF14-6 OS=Zea mays PE=2 SV=1	25.77	25.77	72.89	29	0.973094	0.752749	0.94068	0.416851	0.951005	0.496757	ND	ND	ND	ND	ND	ND	ND	ND	ND	ND
667	B4FFH8	Adenosine kinase 2 OS=Zea mays PE=2 SV=1	24.92	24.92	69.3	15	1.03299	0.638865	0.959243	0.57809	0.895231	0.164655	ND	ND	ND	ND	ND	ND	ND	ND	ND	ND
668	B6SIF5	Putative uncharacterized protein OS=Zea mays PE=2 SV=1	24.83	24.83	92.81	20	0.98914	0.865648	0.898979	0.0760579	0.906218	0.0992578	ND	ND	ND	ND	ND	ND	ND	ND	ND	ND
669	Q948J8	Uncleaved legumin-1 OS=Zea mays GN=LEGUMIN1 PE=2 SV=2	23.67	23.67	49.79	15	0.977697	0.833457	0.651975	0.00809019	0.617309	0.0021114	ND	ND	ND	ND	ND	ND	ND	ND	ND	ND
670	B4G0L9	Putative uncharacterized protein OS=Zea mays PE=2 SV=1	19.69	34.69	86.94	40	1.06711	ND	0.841908	ND	0.876675	ND	ND	ND	ND	ND	ND	ND	ND	ND	ND	ND
671	B6SI11	Actin-2 OS=Zea mays PE=2 SV=1	19.38	19.38	50.93	14	ND	ND	ND	ND	ND	ND	ND	ND	ND	ND	ND	ND	ND	ND	ND	ND
672	B4FUK7	Putative uncharacterized protein OS=Zea mays PE=2 SV=1	19.19	28.85	59.64	35	0.876477	0.468786	1.98925	0.000176461	2.09791	6.86385e-05	ND	ND	ND	ND	ND	ND	ND	ND	ND	ND
673	B6TRW8	Dihydrolipoyllysine-residue succinyltransferase component of 2-oxoglutarate dehydrogenase complex OS=Zea mays PE=2 SV=1	19.05	19.05	47.53	13	1.00727	0.955997	1.02728	0.642402	0.990406	0.841839	ND	ND	ND	ND	ND	ND	ND	ND	ND	ND
674	B6T1A6	Histone H2A OS=Zea mays PE=2 SV=1	18.86	18.86	63.52	18	1.31911	0.269016	1.04921	0.740084	1.0238	0.904684	ND	ND	ND	ND	ND	ND	ND	ND	ND	ND
675	B4FRH5	Succinyl-CoA ligase beta-chain OS=Zea mays PE=2 SV=1	18.53	18.53	53.79	10	0.869454	ND	0.915792	ND	0.866068	ND	ND	ND	ND	ND	ND	ND	ND	ND	ND	ND
676	B6T9C0	Vacuolar ATP synthase subunit B isoform 1 OS=Zea mays PE=2 SV=1	18.15	18.15	52.77	13	1.00384	0.940614	0.944252	0.28327	0.938805	0.240707	ND	ND	ND	ND	ND	ND	ND	ND	ND	ND
677	B7ZYP5	Putative uncharacterized protein OS=Zea mays PE=2 SV=1	17.69	17.69	33.73	10	1.06415	0.617776	0.889982	0.164614	0.919014	0.224416	ND	ND	ND	ND	ND	ND	ND	ND	ND	ND
678	B6TFX9	Legumin-like protein OS=Zea mays PE=2 SV=1	17.3	17.3	56.75	9	1.11141	0.146081	0.940268	0.470804	0.984404	0.869587	ND	ND	ND	ND	ND	ND	ND	ND	ND	ND
679	B6TB29	Fructokinase-2 OS=Zea mays PE=2 SV=1	16.95	17.04	48.96	12	0.881574	0.484337	0.908995	0.81213	0.940439	0.823128	ND	ND	ND	ND	ND	ND	ND	ND	ND	ND
680	C0PK05	Putative uncharacterized protein OS=Zea mays PE=2 SV=1	16.75	16.81	46.9	10	1.07227	0.423711	0.936586	0.225165	0.964198	0.609105	ND	ND	ND	ND	ND	ND	ND	ND	ND	ND
681	Q6LCT7	Putative uncharacterized protein OS=Zea mays PE=2 SV=1	16.57	16.57	75.48	11	1.05944	0.539098	0.854665	0.554112	0.863852	0.187009	ND	ND	ND	ND	ND	ND	ND	ND	ND	ND
682	B4FTD2	Putative uncharacterized protein OS=Zea mays PE=2 SV=1	16.53	16.53	44.16	10	0.970192	0.761685	0.950257	0.42887	0.903467	0.129512	ND	ND	ND	ND	ND	ND	ND	ND	ND	ND
683	B4FVB2	Elongation factor Tu OS=Zea mays PE=2 SV=1	16.24	16.24	39.38	9	1.05876	0.382878	1.10262	0.192777	1.00939	0.888968	ND	ND	ND	ND	ND	ND	ND	ND	ND	ND
684	B6TAE5	Citrate synthase OS=Zea mays PE=2 SV=1	16.14	16.14	40.79	11	1.05672	ND	0.732749	ND	0.66857	ND	ND	ND	ND	ND	ND	ND	ND	ND	ND	ND
685	B6U2J0	NADH-ubiquinone oxidoreductase 75 kDa subunit OS=Zea mays PE=2 SV=1	15.88	15.88	32.03	9	1.00029	0.996665	1.10796	0.250533	1.08081	0.374509	ND	ND	ND	ND	ND	ND	ND	ND	ND	ND
686	B6THJ2	Mitochondrial uncoupling protein 3 OS=Zea mays PE=2 SV=1	15.36	15.36	34.12	8	1.06617	0.52563	1.07376	0.205127	1.07278	0.209069	ND	ND	ND	ND	ND	ND	ND	ND	ND	ND
687	Q9FER4	Proteasome subunit alpha type OS=Zea mays GN=paa PE=2 SV=1	15.33	15.39	52.85	10	0.945406	0.516269	1.0754	0.271684	1.09731	0.289597	ND	ND	ND	ND	ND	ND	ND	ND	ND	ND
688	B4F9J5	Glutamate dehydrogenase OS=Zea mays PE=2 SV=1	14.78	14.78	41.36	8	1.07396	0.506486	0.968841	0.760721	1.14239	0.278977	ND	ND	ND	ND	ND	ND	ND	ND	ND	ND
689	C0PC61	Putative uncharacterized protein OS=Zea mays PE=2 SV=1	14.72	14.72	37.91	7	0.969898	0.677824	0.819516	0.00577383	0.823639	0.00430076	ND	ND	ND	ND	ND	ND	ND	ND	ND	ND
690	B4FQA5	Putative uncharacterized protein OS=Zea mays PE=2 SV=1	14.7	14.7	48.77	11	0.981324	0.786225	0.872965	0.766994	0.865349	0.757326	ND	ND	ND	ND	ND	ND	ND	ND	ND	ND
691	C4J4V5	Putative uncharacterized protein OS=Zea mays PE=2 SV=1	13.89	13.89	26.06	7	1.06114	0.400772	0.820108	0.0786185	0.861696	0.0777782	ND	ND	ND	ND	ND	ND	ND	ND	ND	ND
692	C0PHE3	Putative uncharacterized protein OS=Zea mays PE=2 SV=1	13.87	13.87	36.47	10	ND	ND	ND	ND	ND	ND	ND	ND	ND	ND	ND	ND	ND	ND	ND	ND
693	B4FFJ4	Putative uncharacterized protein OS=Zea mays PE=2 SV=1	13.82	13.82	43.26	10	0.862738	0.141626	0.938421	0.601728	0.937202	0.584197	ND	ND	ND	ND	ND	ND	ND	ND	ND	ND
694	C0PF40	Putative uncharacterized protein OS=Zea mays PE=2 SV=1	13.79	13.79	51.49	9	1.03086	0.668	0.88632	0.273069	0.946987	0.545417	ND	ND	ND	ND	ND	ND	ND	ND	ND	ND
695	B4FE90	40S ribosomal protein S8 OS=Zea mays PE=2 SV=1	13.71	13.71	52.49	9	1.04982	0.448716	0.811652	0.0203132	0.803859	0.0158088	ND	ND	ND	ND	ND	ND	ND	ND	ND	ND
696	Q53CF4	Betaine aldehyde dehydrogenase OS=Zea mays PE=2 SV=1	13.52	13.52	38.22	8	0.856653	0.3457	0.977404	0.766006	1.0541	0.506863	ND	ND	ND	ND	ND	ND	ND	ND	ND	ND
697	B6TBN6	Pyruvate kinase OS=Zea mays PE=2 SV=1	13.51	13.51	36.62	11	ND	ND	ND	ND	ND	ND	ND	ND	ND	ND	ND	ND	ND	ND	ND	ND
698	B4G1Q6	Putative uncharacterized protein OS=Zea mays PE=2 SV=1	12.93	12.93	38.79	8	1.1408	0.114305	1.36084	0.0155386	1.38745	0.00761695	ND	ND	ND	ND	ND	ND	ND	ND	ND	ND
699	B6T8Q5	T-complex protein 1 subunit zeta OS=Zea mays PE=2 SV=1	12.83	12.83	37.57	7	1.05649	0.432999	1.11962	0.371031	1.11839	0.306958	ND	ND	ND	ND	ND	ND	ND	ND	ND	ND
700	B6TC14	Pyruvate dehydrogenase E1 component subunit beta OS=Zea mays PE=2 SV=1	12.7	12.7	37.6	12	1.19291	0.652003	0.931982	0.616244	0.930535	0.620474	ND	ND	ND	ND	ND	ND	ND	ND	ND	ND
701	B4FNT1	Elongation factor 1-delta 1 OS=Zea mays PE=2 SV=1	12.62	12.62	75.11	11	ND	ND	ND	ND	ND	ND	ND	ND	ND	ND	ND	ND	ND	ND	ND	ND
702	C0P928	Putative uncharacterized protein OS=Zea mays PE=2 SV=1	12.32	12.32	29.22	7	0.972967	0.831276	1.07002	0.624575	1.063	0.653133	ND	ND	ND	ND	ND	ND	ND	ND	ND	ND
703	B4FLB0	Putative uncharacterized protein OS=Zea mays PE=2 SV=1	11.53	11.62	22.85	6	0.935001	0.498653	1.27134	0.201341	1.28803	0.0916162	ND	ND	ND	ND	ND	ND	ND	ND	ND	ND
704	C0P5E7	Putative uncharacterized protein OS=Zea mays PE=2 SV=1	10.62	10.62	19.15	6	0.942025	0.747106	1.36941	0.129347	1.31552	0.0478135	ND	ND	ND	ND	ND	ND	ND	ND	ND	ND
705	B6T5J4	Ran GTPase activating protein OS=Zea mays PE=2 SV=1	10.59	10.59	32.16	6	0.888784	0.201644	1.04451	0.588758	0.972932	0.73009	ND	ND	ND	ND	ND	ND	ND	ND	ND	ND
706	B4FG65	Putative uncharacterized protein OS=Zea mays PE=2 SV=1	10.59	10.59	41.11	5	1.04692	0.858337	2.44313	0.0351541	2.3936	0.0459926	ND	ND	ND	ND	ND	ND	ND	ND	ND	ND
707	C0PLD2	Proteasome subunit beta type OS=Zea mays PE=2 SV=1	10.55	10.6	44.8	6	0.991084	0.876892	1.04961	0.640718	1.10141	0.182737	ND	ND	ND	ND	ND	ND	ND	ND	ND	ND
708	B7ZYR6	Putative uncharacterized protein OS=Zea mays PE=2 SV=1	10.43	10.43	26.05	5	1.02073	0.843599	1.14818	0.20049	1.14134	0.11259	ND	ND	ND	ND	ND	ND	ND	ND	ND	ND
709	B6T291	Actin-depolymerizing factor 3 OS=Zea mays PE=2 SV=1	10.28	10.28	64.03	7	0.829266	0.240198	0.927143	0.383864	0.91848	0.333897	ND	ND	ND	ND	ND	ND	ND	ND	ND	ND
710	C4J2M5	Pyruvate kinase OS=Zea mays PE=2 SV=1	10.14	10.14	33.33	7	1.00129	0.990029	1.00843	0.912881	1.03753	0.756379	ND	ND	ND	ND	ND	ND	ND	ND	ND	ND
711	B4FBF6	Putative uncharacterized protein OS=Zea mays PE=2 SV=1	10.04	10.04	32.79	5	0.984789	0.834187	1.12599	0.135376	1.12868	0.128847	ND	ND	ND	ND	ND	ND	ND	ND	ND	ND
712	B6SU81	Putative uncharacterized protein OS=Zea mays PE=2 SV=1	9.9	9.9	40.29	5	0.953886	0.804528	0.886473	0.470737	0.882076	0.18166	ND	ND	ND	ND	ND	ND	ND	ND	ND	ND
713	B4F840	Putative uncharacterized protein OS=Zea mays PE=2 SV=1	9.74	9.74	49.42	6	0.943026	0.53901	0.8526	0.110012	0.853844	0.111828	ND	ND	ND	ND	ND	ND	ND	ND	ND	ND
714	B4FP25	40S ribosomal protein S19 OS=Zea mays PE=2 SV=1	9.68	9.68	61.38	7	0.875702	0.480101	0.691474	0.00854705	0.707024	0.0075074	ND	ND	ND	ND	ND	ND	ND	ND	ND	ND
715	B4FBF2	Putative uncharacterized protein OS=Zea mays PE=2 SV=1	9.51	9.51	20.76	5	0.928426	0.555478	1.04142	0.835352	1.17269	0.454747	ND	ND	ND	ND	ND	ND	ND	ND	ND	ND
716	B4FF24	Putative uncharacterized protein OS=Zea mays PE=2 SV=1	9.36	9.36	31.14	6	0.997923	0.981177	0.86187	0.160526	0.834111	0.358244	ND	ND	ND	ND	ND	ND	ND	ND	ND	ND
717	B4FS49	Putative uncharacterized protein OS=Zea mays PE=2 SV=1	9.34	9.41	26.92	5	0.94431	0.391391	1.10917	0.147046	1.1199	0.120192	ND	ND	ND	ND	ND	ND	ND	ND	ND	ND
718	B9TST3	Glutamate decarboxylase OS=Zea mays GN=GAD PE=2 SV=1	9.12	9.12	29.03	5	1.04648	0.579863	1.05796	0.705117	1.04611	0.600286	ND	ND	ND	ND	ND	ND	ND	ND	ND	ND
719	B6T1N1	SKP1-like protein 1A OS=Zea mays PE=2 SV=1	9.08	9.08	46.02	5	1.03506	0.798403	0.910347	0.297372	0.847584	0.262427	ND	ND	ND	ND	ND	ND	ND	ND	ND	ND
720	B6THG1	Legumin-like protein OS=Zea mays PE=2 SV=1	8.92	13.79	53.06	10	1.05288	0.622203	1.27914	0.17802	1.32758	0.0869626	ND	ND	ND	ND	ND	ND	ND	ND	ND	ND
721	B6UCD0	T-complex protein 1 subunit gamma OS=Zea mays PE=2 SV=1	8.45	8.45	23.84	5	1.02794	0.684573	1.2923	0.0236686	1.23337	0.0291779	ND	ND	ND	ND	ND	ND	ND	ND	ND	ND
722	O24583	Non-specific lipid-transfer protein OS=Zea mays PE=2 SV=1	8.25	8.25	66.94	10	1.23724	0.280342	1.62484	0.129794	1.69847	0.184819	ND	ND	ND	ND	ND	ND	ND	ND	ND	ND
723	C0PBS1	Putative uncharacterized protein OS=Zea mays PE=2 SV=1	8.23	8.23	29.23	4	1.01897	0.890441	1.00599	0.964757	0.974843	0.85165	ND	ND	ND	ND	ND	ND	ND	ND	ND	ND
724	C0PAJ0	Putative uncharacterized protein OS=Zea mays PE=2 SV=1	8.16	8.16	48.62	7	0.87265	0.190575	1.18532	0.250968	1.23861	0.12858	ND	ND	ND	ND	ND	ND	ND	ND	ND	ND
725	B6TH57	Succinyl-CoA ligase alpha-chain 2 OS=Zea mays PE=2 SV=1	8.08	8.13	32.33	7	0.868821	0.639051	0.809803	0.126161	0.953344	0.818576	ND	ND	ND	ND	ND	ND	ND	ND	ND	ND
726	C0P3K6	Putative uncharacterized protein OS=Zea mays PE=2 SV=1	8.04	8.04	21.37	4	0.812391	ND	1.13479	ND	1.06409	ND	ND	ND	ND	ND	ND	ND	ND	ND	ND	ND
727	B6STE5	FK506-binding protein 2-1 OS=Zea mays PE=2 SV=1	8.01	8.01	54.19	6	1.31636	ND	1.31644	ND	1.14712	ND	ND	ND	ND	ND	ND	ND	ND	ND	ND	ND
728	B4FCN0	Putative uncharacterized protein OS=Zea mays PE=2 SV=1	7.96	7.96	25.85	4	ND	ND	ND	ND	ND	ND	ND	ND	ND	ND	ND	ND	ND	ND	ND	ND
729	B6SK79	60S ribosomal protein L4 OS=Zea mays PE=2 SV=1	7.85	7.85	34.41	6	1.1136	0.637274	1.07589	0.647444	1.03427	0.822121	ND	ND	ND	ND	ND	ND	ND	ND	ND	ND
730	C0P992	Putative uncharacterized protein OS=Zea mays PE=2 SV=1	7.75	7.75	36.54	5	1.13848	0.649274	0.71076	0.353779	0.688385	0.179391	ND	ND	ND	ND	ND	ND	ND	ND	ND	ND
731	B4F9K4	Putative uncharacterized protein OS=Zea mays PE=2 SV=1	7.75	7.75	55.15	4	1.0495	0.714735	0.898028	0.506281	0.976688	0.853138	ND	ND	ND	ND	ND	ND	ND	ND	ND	ND
732	B6SY08	Splicing factor U2af 38 kDa subunit OS=Zea mays PE=2 SV=1	7.72	7.72	40.07	4	1.10352	0.351176	0.7051	0.0993771	0.702037	0.158294	ND	ND	ND	ND	ND	ND	ND	ND	ND	ND
733	B4FQK5	Eukaryotic peptide chain release factor subunit 1-1 OS=Zea mays PE=2 SV=1	7.62	7.62	26.77	6	0.995965	0.959206	1.47866	0.0108162	1.46548	0.00814942	ND	ND	ND	ND	ND	ND	ND	ND	ND	ND
734	B6TAE1	NADH-ubiquinone oxidoreductase 39 kDa subunit OS=Zea mays PE=2 SV=1	7.57	7.57	45.95	4	0.956082	0.436883	1.02333	0.764409	1.03431	0.574676	ND	ND	ND	ND	ND	ND	ND	ND	ND	ND
735	B6U5W6	Mitochondrial import inner membrane translocase subunit Tim9 OS=Zea mays PE=4 SV=1	7.54	7.54	50.54	4	0.913848	0.537376	1.19572	0.0841657	1.21211	0.109895	ND	ND	ND	ND	ND	ND	ND	ND	ND	ND
736	B6T4U8	Calmodulin OS=Zea mays PE=2 SV=1	7.45	7.45	55.41	6	1.12468	0.412497	0.995187	0.950046	0.933849	0.405064	ND	ND	ND	ND	ND	ND	ND	ND	ND	ND
737	B6TIQ9	60S ribosomal protein L2 OS=Zea mays PE=2 SV=1	7.45	7.45	49.81	4	0.967935	0.711049	1.09657	0.479252	1.08483	0.602102	ND	ND	ND	ND	ND	ND	ND	ND	ND	ND
738	B6T533	Ribosomal protein OS=Zea mays PE=2 SV=1	7.43	7.43	29.63	4	0.842457	ND	1.00452	ND	0.954145	ND	ND	ND	ND	ND	ND	ND	ND	ND	ND	ND
739	B8A362	Putative uncharacterized protein OS=Zea mays PE=2 SV=1	7.31	7.31	21.48	5	1.15316	0.331865	0.994173	0.954237	0.975086	0.83931	ND	ND	ND	ND	ND	ND	ND	ND	ND	ND
740	B6T1L4	60S ribosomal protein L17 OS=Zea mays PE=2 SV=1	7.31	7.37	30.99	4	1.19229	ND	1.1291	ND	0.815471	ND	ND	ND	ND	ND	ND	ND	ND	ND	ND	ND
741	B6SHX0	5a2 protein OS=Zea mays PE=4 SV=1	7.18	7.18	49.53	6	0.99773	0.972483	0.550737	0.000372336	0.516428	0.00185913	ND	ND	ND	ND	ND	ND	ND	ND	ND	ND
742	B6TSR0	60S ribosomal protein L9 OS=Zea mays PE=2 SV=1	7.13	7.13	44.74	5	0.993898	0.957279	1.13005	0.15544	1.16446	0.186086	ND	ND	ND	ND	ND	ND	ND	ND	ND	ND
743	B6SGF1	40S ribosomal protein S12 OS=Zea mays PE=2 SV=1	7.1	7.21	52.14	6	ND	ND	ND	ND	ND	ND	ND	ND	ND	ND	ND	ND	ND	ND	ND	ND
744	B6T8I6	Putative uncharacterized protein OS=Zea mays PE=2 SV=1	7.07	7.07	26.97	3	0.997454	0.978523	0.788226	0.054674	0.803036	0.179204	ND	ND	ND	ND	ND	ND	ND	ND	ND	ND
745	C0PGQ1	Putative uncharacterized protein OS=Zea mays PE=2 SV=1	6.86	6.86	22.98	4	0.967051	0.584194	1.09524	0.173171	1.01804	0.767615	ND	ND	ND	ND	ND	ND	ND	ND	ND	ND
746	O49010	Herbicide safener binding protein OS=Zea mays GN=SBP1 PE=2 SV=1	6.81	6.81	19.01	4	0.942759	0.474499	0.812211	0.249163	0.753114	0.0291628	ND	ND	ND	ND	ND	ND	ND	ND	ND	ND
747	Q49HD7	12-oxo-phytodienoic acid reductase OS=Zea mays GN=OPR8 PE=2 SV=1	6.76	6.76	36.59	3	0.994154	0.924277	0.93765	0.585406	0.898934	0.222252	ND	ND	ND	ND	ND	ND	ND	ND	ND	ND
748	C0HHC1	Putative uncharacterized protein OS=Zea mays PE=2 SV=1	6.65	6.65	42.2	8	1.03201	0.696222	0.88266	0.187826	0.866954	0.145752	ND	ND	ND	ND	ND	ND	ND	ND	ND	ND
749	C0PM53	Putative uncharacterized protein OS=Zea mays PE=2 SV=1	6.6	6.67	27.56	3	1.06853	0.618972	0.785766	0.130056	0.755351	0.157418	ND	ND	ND	ND	ND	ND	ND	ND	ND	ND
750	B4FPA0	Putative uncharacterized protein OS=Zea mays PE=2 SV=1	6.35	6.35	24.17	3	0.998715	0.988756	0.552238	0.294292	0.536294	0.273421	ND	ND	ND	ND	ND	ND	ND	ND	ND	ND
751	B6U0R8	Subtilisin-like protease OS=Zea mays PE=2 SV=1	6.34	6.34	17.02	3	1.13891	0.284959	0.86606	0.220332	0.915829	0.3955	ND	ND	ND	ND	ND	ND	ND	ND	ND	ND
752	B6TLL8	Argininosuccinate synthase OS=Zea mays PE=2 SV=1	6.34	6.38	26.46	3	1.22053	0.323885	0.977601	0.906843	0.970775	0.731015	ND	ND	ND	ND	ND	ND	ND	ND	ND	ND
753	B6TRQ7	Pre-mRNA-splicing factor 19 OS=Zea mays PE=2 SV=1	6.34	6.69	25.48	4	1.02212	0.836188	0.98907	0.874113	0.946518	0.462931	ND	ND	ND	ND	ND	ND	ND	ND	ND	ND
754	Q9ZR52	Casein kinase II alpha subunit OS=Zea mays GN=CK2 PE=2 SV=1	6.22	6.22	21.32	3	1.09794	0.726647	0.871991	0.385518	1.00126	0.989386	ND	ND	ND	ND	ND	ND	ND	ND	ND	ND
755	B6SHF8	Pyrophosphate--fructose 6-phosphate 1-phosphotransferase alpha subunit OS=Zea mays PE=2 SV=1	6.22	8.16	19.42	4	1.0277	0.789836	0.867876	0.37271	0.901537	0.569917	ND	ND	ND	ND	ND	ND	ND	ND	ND	ND
756	C0PN27	Putative uncharacterized protein OS=Zea mays PE=2 SV=1	6.21	6.21	30.43	4	0.935741	0.419934	0.848749	0.105289	0.880774	0.173259	ND	ND	ND	ND	ND	ND	ND	ND	ND	ND
757	C0P531	Putative uncharacterized protein OS=Zea mays PE=2 SV=1	6.18	6.18	17.31	3	1.12127	0.260543	1.29955	0.0475084	1.37493	0.0508698	ND	ND	ND	ND	ND	ND	ND	ND	ND	ND
758	B6THG0	Peroxidase 12 OS=Zea mays PE=2 SV=1	6.1	6.12	32.41	3	1.09034	0.328689	1.06006	0.518812	1.02049	0.850934	ND	ND	ND	ND	ND	ND	ND	ND	ND	ND
759	B4FU93	Putative uncharacterized protein OS=Zea mays PE=2 SV=1	6.09	6.09	46.75	3	1.09445	0.357681	1.05235	0.717527	1.02663	0.768922	ND	ND	ND	ND	ND	ND	ND	ND	ND	ND
760	B4FN24	Peroxiredoxin-5 OS=Zea mays PE=2 SV=1	6.09	6.09	45.06	3	0.949578	0.720718	0.787532	0.276291	0.732499	0.292309	ND	ND	ND	ND	ND	ND	ND	ND	ND	ND
761	B4FAD4	Putative uncharacterized protein OS=Zea mays PE=2 SV=1	6.07	6.07	33.15	4	1.19105	0.162875	1.14401	0.238432	1.26715	0.10666	ND	ND	ND	ND	ND	ND	ND	ND	ND	ND
762	B6T6U2	Nucleic acid binding protein OS=Zea mays PE=2 SV=1	6.06	6.06	16.55	3	1.09148	0.326548	0.79165	0.0529694	0.829819	0.212846	ND	ND	ND	ND	ND	ND	ND	ND	ND	ND
763	B6T8F0	NADH-ubiquinone oxidoreductase 23 kDa subunit OS=Zea mays PE=2 SV=1	6.04	6.04	34.53	3	0.959212	0.672751	1.19156	0.174312	1.27577	0.102311	ND	ND	ND	ND	ND	ND	ND	ND	ND	ND
764	Q8W4W3	Putative gamma-glutamylcysteine synthetase OS=Zea mays GN=gsh1 PE=2 SV=1	6.02	6.02	20.09	4	0.913138	0.756818	0.80834	0.637778	0.726522	0.520504	ND	ND	ND	ND	ND	ND	ND	ND	ND	ND
765	D2JSQ1	ATP synthase subunit 4 OS=Zea mays GN=atp4 PE=2 SV=1	6	6	28.31	3	0.9057	0.324158	1.05344	0.559592	1.00035	0.996201	ND	ND	ND	ND	ND	ND	ND	ND	ND	ND
766	B6TKI9	Rae1-like protein OS=Zea mays PE=2 SV=1	6	6	21.87	3	1.22543	0.422573	0.922504	0.678957	0.731911	0.498934	ND	ND	ND	ND	ND	ND	ND	ND	ND	ND
767	B6UEZ8	Vacuolar protein sorting 26 OS=Zea mays PE=2 SV=1	6	6	26.97	3	1.09408	0.771701	1.10747	0.510988	1.18123	0.362228	ND	ND	ND	ND	ND	ND	ND	ND	ND	ND
768	B6T574	Pyruvate kinase OS=Zea mays PE=2 SV=1	5.97	8.01	33.2	6	0.843386	0.552311	0.888618	0.402304	0.894688	0.6821	ND	ND	ND	ND	ND	ND	ND	ND	ND	ND
769	B4FZW5	Malate dehydrogenase OS=Zea mays PE=2 SV=1	5.88	12.84	54.72	9	1.06074	0.721713	0.972269	0.918447	1.00504	0.980991	ND	ND	ND	ND	ND	ND	ND	ND	ND	ND
770	B4FWU6	Putative uncharacterized protein OS=Zea mays PE=2 SV=1	5.85	5.85	25.45	3	1.0828	0.571086	1.06914	0.625429	1.17732	0.458638	ND	ND	ND	ND	ND	ND	ND	ND	ND	ND
771	B6TR21	Ferredoxin OS=Zea mays PE=2 SV=1	5.8	5.8	38.27	3	1.10124	0.414687	0.812863	0.286202	0.870598	0.240066	ND	ND	ND	ND	ND	ND	ND	ND	ND	ND
772	B6T7K3	Putative uncharacterized protein OS=Zea mays PE=2 SV=1	5.8	5.8	40.26	3	0.980123	0.828015	0.851196	0.186005	0.883977	0.268703	ND	ND	ND	ND	ND	ND	ND	ND	ND	ND
773	Q9FQD0	Glutathione S-transferase 6 OS=Zea mays PE=2 SV=1	5.71	5.71	19.47	3	1.01402	ND	1.24896	ND	1.40121	ND	ND	ND	ND	ND	ND	ND	ND	ND	ND	ND
774	B6U9I3	Eukaryotic translation initiation factor 3 subunit 1 alpha, 35kDa OS=Zea mays PE=2 SV=1	5.68	5.68	28.02	4	1.05771	0.493936	0.914022	0.300719	0.914593	0.304131	ND	ND	ND	ND	ND	ND	ND	ND	ND	ND
775	B4FRN9	60S ribosomal protein L23 OS=Zea mays PE=2 SV=1	5.68	5.68	50	5	0.972987	0.854352	0.990284	0.937385	0.949328	0.7294	ND	ND	ND	ND	ND	ND	ND	ND	ND	ND
776	B6T0D0	Beta-galactosidase OS=Zea mays PE=2 SV=1	5.67	5.67	19.09	3	1.09693	0.503636	0.775886	0.172028	0.807635	0.134604	ND	ND	ND	ND	ND	ND	ND	ND	ND	ND
777	C0PEC6	Putative uncharacterized protein OS=Zea mays PE=2 SV=1	5.66	5.66	27.05	3	0.912527	0.395182	1.04468	0.727292	1.083	0.449387	ND	ND	ND	ND	ND	ND	ND	ND	ND	ND
778	B6SS48	Outer mitochondrial membrane protein porin OS=Zea mays PE=2 SV=1	5.64	5.67	25.82	4	0.904616	0.346204	1.57351	0.0500182	1.59557	0.0791906	ND	ND	ND	ND	ND	ND	ND	ND	ND	ND
779	Q5K097	NADH dehydrogenase, subunit 9 OS=Zea mays GN=nad9 PE=2 SV=1	5.58	5.58	23.68	3	1.13738	0.277882	0.990769	0.933275	1.09298	0.414863	ND	ND	ND	ND	ND	ND	ND	ND	ND	ND
780	Q9M589	Prohibitin OS=Zea mays GN=PHB1 PE=2 SV=1	5.53	5.53	38.75	5	1.1303	ND	1.84485	ND	1.64608	ND	ND	ND	ND	ND	ND	ND	ND	ND	ND	ND
781	C0PGG0	Putative uncharacterized protein OS=Zea mays PE=2 SV=1	5.48	5.48	29.31	3	1.10055	0.221694	0.880547	0.144798	0.836223	0.032888	ND	ND	ND	ND	ND	ND	ND	ND	ND	ND
782	B4F7S7	Putative uncharacterized protein OS=Zea mays PE=2 SV=1	5.48	5.48	19.45	3	1.10757	0.511369	1.05861	0.667726	0.994225	0.962813	ND	ND	ND	ND	ND	ND	ND	ND	ND	ND
783	C0HGG1	Putative uncharacterized protein OS=Zea mays PE=2 SV=1	5.45	5.45	25	2	0.999917	0.999268	1.44674	0.125219	1.31512	0.230625	ND	ND	ND	ND	ND	ND	ND	ND	ND	ND
784	B6T0P6	Histone H2A OS=Zea mays PE=2 SV=1	5.43	14.5	52.83	17	0.875755	ND	0.951711	ND	0.851986	ND	ND	ND	ND	ND	ND	ND	ND	ND	ND	ND
785	B6TAA7	Chaperonin OS=Zea mays PE=3 SV=1	5.41	5.41	64.95	5	0.989088	0.932008	0.784857	0.362583	0.784226	0.255027	ND	ND	ND	ND	ND	ND	ND	ND	ND	ND
786	C0HEI0	Putative uncharacterized protein OS=Zea mays PE=2 SV=1	5.37	5.48	32.28	4	1.23809	ND	1.27712	ND	1.32648	ND	ND	ND	ND	ND	ND	ND	ND	ND	ND	ND
787	B4FCK0	Putative uncharacterized protein OS=Zea mays PE=2 SV=1	5.16	5.16	26.95	4	1.01726	0.873894	1.24174	0.314443	1.15686	0.360741	ND	ND	ND	ND	ND	ND	ND	ND	ND	ND
788	B4FGK8	Eukaryotic translation initiation factor 2 alpha subunit OS=Zea mays PE=2 SV=1	5.15	5.15	28.61	3	0.908782	0.463273	1.03851	0.670625	1.03794	0.659452	ND	ND	ND	ND	ND	ND	ND	ND	ND	ND
789	A5HMM8	Cysteine protease inhibitor OS=Zea mays GN=MCPI PE=4 SV=1	5.15	5.15	41.79	4	1.03583	ND	0.426596	ND	0.545473	ND	ND	ND	ND	ND	ND	ND	ND	ND	ND	ND
790	B8A2Z3	Coatomer subunit gamma OS=Zea mays PE=2 SV=1	5.12	5.16	21.06	3	0.979173	0.849001	1.24521	0.0266917	1.32175	0.0121047	ND	ND	ND	ND	ND	ND	ND	ND	ND	ND
791	B6TJD7	Isocitrate dehydrogenase subunit 1 OS=Zea mays PE=2 SV=1	5.09	5.15	31.56	5	ND	ND	ND	ND	ND	ND	ND	ND	ND	ND	ND	ND	ND	ND	ND	ND
792	Q41772	Cytosolic ascorbate peroxidase OS=Zea mays GN=apx PE=2 SV=1	5.08	16.5	52.8	15	1.07459	0.669678	0.87951	0.237957	1.05814	0.840629	ND	ND	ND	ND	ND	ND	ND	ND	ND	ND
793	B4FUW7	Putative uncharacterized protein OS=Zea mays PE=2 SV=1	5.06	5.06	29.44	3	0.880006	0.419087	1.24918	0.266147	1.05329	0.692196	ND	ND	ND	ND	ND	ND	ND	ND	ND	ND
794	B4FZA1	Mitochondrial glycoprotein OS=Zea mays PE=2 SV=1	5.04	5.04	26.14	3	1.00877	0.945027	0.893008	0.463171	0.889371	0.453255	ND	ND	ND	ND	ND	ND	ND	ND	ND	ND
795	B4FMY6	Putative uncharacterized protein OS=Zea mays PE=2 SV=1	4.95	4.95	27.06	5	1.0035	0.964585	1.03821	0.638667	1.06906	0.422138	ND	ND	ND	ND	ND	ND	ND	ND	ND	ND
796	B4FSE0	Putative uncharacterized protein OS=Zea mays PE=2 SV=1	4.94	4.95	37.11	4	0.905374	0.498274	1.1513	0.389608	1.16067	0.372883	ND	ND	ND	ND	ND	ND	ND	ND	ND	ND
797	B6TFN1	Minor allergen Alt a 7 OS=Zea mays PE=2 SV=1	4.93	4.93	37.44	3	0.986528	0.89442	0.800755	0.209288	0.808793	0.164601	ND	ND	ND	ND	ND	ND	ND	ND	ND	ND
798	C0PB44	Putative uncharacterized protein OS=Zea mays PE=2 SV=1	4.89	4.92	23.81	2	0.967289	0.672265	1.1033	0.261454	1.09017	0.364591	ND	ND	ND	ND	ND	ND	ND	ND	ND	ND
799	E0XCP4	Ramosa 1 enhancer locus 2 OS=Zea mays GN=rel2 PE=2 SV=1	4.89	4.89	13.94	2	0.964283	0.759162	0.946023	0.429807	1.0068	0.919899	ND	ND	ND	ND	ND	ND	ND	ND	ND	ND
800	B6T681	S-adenosylmethionine synthase OS=Zea mays PE=2 SV=1	4.88	4.88	15.82	3	0.964648	ND	0.773828	ND	0.724656	ND	ND	ND	ND	ND	ND	ND	ND	ND	ND	ND
801	C0PA44	Putative uncharacterized protein OS=Zea mays PE=2 SV=1	4.87	4.87	36.36	3	0.830711	0.287922	0.959312	0.759706	0.913519	0.615193	ND	ND	ND	ND	ND	ND	ND	ND	ND	ND
802	B4FD93	Putative uncharacterized protein OS=Zea mays PE=2 SV=1	4.87	5	44.06	6	ND	ND	ND	ND	ND	ND	ND	ND	ND	ND	ND	ND	ND	ND	ND	ND
803	C0PJ26	Putative uncharacterized protein OS=Zea mays PE=2 SV=1	4.86	4.89	14.45	3	1.10835	0.335847	1.66787	0.0246324	1.5912	0.0569942	ND	ND	ND	ND	ND	ND	ND	ND	ND	ND
804	B6TB10	IN2-1 protein OS=Zea mays PE=2 SV=1	4.85	4.85	26.45	3	0.848678	0.247545	1.09581	0.730973	0.947819	0.748854	ND	ND	ND	ND	ND	ND	ND	ND	ND	ND
805	B8A349	Putative uncharacterized protein OS=Zea mays PE=2 SV=1	4.84	5.04	20.78	4	0.788878	ND	0.844297	ND	1.30832	ND	ND	ND	ND	ND	ND	ND	ND	ND	ND	ND
806	C0P3U7	Putative uncharacterized protein OS=Zea mays PE=2 SV=1	4.81	4.81	23.02	3	0.907212	0.506427	0.929764	0.765162	0.897286	0.607334	ND	ND	ND	ND	ND	ND	ND	ND	ND	ND
807	B6TN68	Putative uncharacterized protein OS=Zea mays PE=2 SV=1	4.8	4.8	25.63	3	0.956706	0.638502	0.902951	0.333888	0.940841	0.529103	ND	ND	ND	ND	ND	ND	ND	ND	ND	ND
808	B4FY63	Annexin A4 OS=Zea mays PE=2 SV=1	4.78	4.78	28.8	2	0.96337	0.658472	0.684316	0.12495	0.681848	0.0525135	ND	ND	ND	ND	ND	ND	ND	ND	ND	ND
809	B6TG29	Histone H1 OS=Zea mays PE=2 SV=1	4.72	4.8	32.3	2	0.969202	0.805407	0.740595	0.203144	0.707716	0.178003	ND	ND	ND	ND	ND	ND	ND	ND	ND	ND
810	B4FQC9	Proline iminopeptidase OS=Zea mays PE=2 SV=1	4.67	4.67	25.16	3	1.05521	0.438867	1.05081	0.47268	1.02695	0.696115	ND	ND	ND	ND	ND	ND	ND	ND	ND	ND
811	C0PP01	Putative uncharacterized protein OS=Zea mays PE=2 SV=1	4.61	4.61	19.21	2	0.957146	ND	1.15961	ND	1.35139	ND	ND	ND	ND	ND	ND	ND	ND	ND	ND	ND
812	B4G1Y5	Putative uncharacterized protein OS=Zea mays PE=2 SV=1	4.6	4.6	34.04	2	0.876341	0.673803	0.835095	0.32993	0.880206	0.431836	ND	ND	ND	ND	ND	ND	ND	ND	ND	ND
813	B6U7U8	Acyl-coenzyme A oxidase OS=Zea mays PE=2 SV=1	4.57	4.57	31.58	4	1.02299	0.856676	0.929793	0.861332	0.957066	0.929944	ND	ND	ND	ND	ND	ND	ND	ND	ND	ND
814	C0HFD0	Putative uncharacterized protein OS=Zea mays PE=2 SV=1	4.54	4.54	27.27	3	1.10795	0.450854	0.977865	0.781786	1.04704	0.578804	ND	ND	ND	ND	ND	ND	ND	ND	ND	ND
815	B4FGF5	Putative uncharacterized protein OS=Zea mays PE=2 SV=1	4.49	4.49	22.48	2	1.05188	ND	0.931145	ND	0.863164	ND	ND	ND	ND	ND	ND	ND	ND	ND	ND	ND
816	C0HIU5	Putative uncharacterized protein OS=Zea mays PE=2 SV=1	4.48	4.48	31.19	5	0.973684	0.852889	1.29447	0.248942	1.26176	0.337901	ND	ND	ND	ND	ND	ND	ND	ND	ND	ND
817	C4J9R0	Putative uncharacterized protein OS=Zea mays PE=2 SV=1	4.36	4.36	29.9	2	0.949992	0.621334	1.02423	0.852809	0.986166	0.891493	ND	ND	ND	ND	ND	ND	ND	ND	ND	ND
818	Q9FQC5	Glutathione S-transferase GST 14 OS=Zea mays PE=2 SV=1	4.34	4.34	23.58	2	1.08351	0.425033	1.0807	0.598407	1.05442	0.6865	ND	ND	ND	ND	ND	ND	ND	ND	ND	ND
819	C4J3S6	Putative uncharacterized protein OS=Zea mays PE=2 SV=1	4.3	4.3	31.72	4	1.11968	ND	0.928334	ND	1.08649	ND	ND	ND	ND	ND	ND	ND	ND	ND	ND	ND
820	C0PBB3	Putative uncharacterized protein OS=Zea mays PE=2 SV=1	4.26	4.26	46.15	8	1.00955	0.945219	0.896268	0.501365	0.868461	0.422235	ND	ND	ND	ND	ND	ND	ND	ND	ND	ND
821	C0P7J5	Acyl-coenzyme A oxidase OS=Zea mays PE=2 SV=1	4.22	4.22	16.09	2	1.23667	0.286195	0.983241	0.900791	1.07655	0.788521	ND	ND	ND	ND	ND	ND	ND	ND	ND	ND
822	A8WES5	Putative uncharacterized protein OS=Zea mays GN=ZCN14 PE=2 SV=1	4.14	4.14	34.1	3	1.11594	0.515056	1.08076	0.674642	0.995502	0.970999	ND	ND	ND	ND	ND	ND	ND	ND	ND	ND
823	B6TQZ7	Eukaryotic translation initiation factor 4E-2 OS=Zea mays PE=2 SV=1	4.14	4.14	21.9	2	0.948724	0.776595	0.795346	0.586698	0.80741	0.55999	ND	ND	ND	ND	ND	ND	ND	ND	ND	ND
824	B4FQQ1	Putative uncharacterized protein OS=Zea mays PE=2 SV=1	4.1	4.1	37.99	2	1.01688	0.860134	1.05019	0.617255	1.01165	0.903116	ND	ND	ND	ND	ND	ND	ND	ND	ND	ND
825	B6TE66	Aspartic proteinase nepenthesin-1 OS=Zea mays PE=2 SV=1	4.08	4.08	20.65	2	1.28605	0.450927	1.33216	0.342094	1.24627	0.282403	ND	ND	ND	ND	ND	ND	ND	ND	ND	ND
826	B4FYE0	Putative uncharacterized protein OS=Zea mays PE=2 SV=1	4.08	4.08	15.64	2	1.27163	0.479956	1.69252	0.122336	1.61977	0.133568	ND	ND	ND	ND	ND	ND	ND	ND	ND	ND
827	B4FSU9	Hydrolase, hydrolyzing O-glycosyl compounds OS=Zea mays PE=2 SV=1	4.08	4.08	11.63	2	0.943848	0.549895	0.684998	0.0429024	0.669125	0.0384473	ND	ND	ND	ND	ND	ND	ND	ND	ND	ND
828	B6T3G6	C-1-tetrahydrofolate synthase, cytoplasmic OS=Zea mays PE=2 SV=1	4.07	4.07	35.62	3	1.50127	ND	1.27609	ND	1.46217	ND	ND	ND	ND	ND	ND	ND	ND	ND	ND	ND
829	B6T920	Adenine phosphoribosyltransferase 1 OS=Zea mays PE=2 SV=1	4.06	4.06	32.78	2	1.05731	0.705123	0.813212	0.31396	0.800814	0.295503	ND	ND	ND	ND	ND	ND	ND	ND	ND	ND
830	C0HIX4	Putative uncharacterized protein OS=Zea mays PE=2 SV=1	4.05	4.05	42.62	3	1.29137	0.237381	1.59604	0.133375	1.47504	0.159425	ND	ND	ND	ND	ND	ND	ND	ND	ND	ND
831	C0P3T3	Putative uncharacterized protein OS=Zea mays PE=2 SV=1	4.05	4.05	13.22	2	1.06155	0.662938	1.44969	0.172092	1.1942	0.430828	ND	ND	ND	ND	ND	ND	ND	ND	ND	ND
832	Q9SPD7	Outer mitochondrial membrane protein porin OS=Zea mays GN=vdac2 PE=2 SV=1	4.03	4.05	18.12	2	1.45199	ND	1.27703	ND	1.45132	ND	ND	ND	ND	ND	ND	ND	ND	ND	ND	ND
833	C4IZ94	Putative uncharacterized protein OS=Zea mays PE=2 SV=1	4.01	4.01	22.31	3	1.0642	0.647965	0.979812	0.872227	1.14131	0.413896	ND	ND	ND	ND	ND	ND	ND	ND	ND	ND
834	B6TK43	Pyruvate kinase OS=Zea mays PE=2 SV=1	4.01	4.01	13.47	2	1.01165	ND	1.18302	ND	1.11104	ND	ND	ND	ND	ND	ND	ND	ND	ND	ND	ND
835	B6TXC2	Isopenicillin N epimerase OS=Zea mays PE=2 SV=1	4	4	10.64	2	1.24711	0.362596	1.49124	0.154959	1.30978	0.27243	ND	ND	ND	ND	ND	ND	ND	ND	ND	ND
836	B6TTI7	26S proteasome non-ATPase regulatory subunit 8 OS=Zea mays PE=2 SV=1	4	4.02	11.24	2	1.21477	0.499336	1.195	0.32512	1.12432	0.448198	ND	ND	ND	ND	ND	ND	ND	ND	ND	ND
837	C0PHH5	Putative uncharacterized protein OS=Zea mays PE=2 SV=1	4	4	19.12	2	0.911968	0.522497	0.816462	0.44017	0.725225	0.190138	ND	ND	ND	ND	ND	ND	ND	ND	ND	ND
838	B6T365	Coatomer subunit zeta-1 OS=Zea mays PE=2 SV=1	4	4.02	33.52	3	0.913754	0.555034	0.865619	0.411246	0.851121	0.376641	ND	ND	ND	ND	ND	ND	ND	ND	ND	ND
839	B6THH6	Prolyl carboxypeptidase like protein OS=Zea mays PE=2 SV=1	4	4	12.97	2	0.947357	0.682087	0.907482	0.505949	0.963685	0.772205	ND	ND	ND	ND	ND	ND	ND	ND	ND	ND
840	B6T638	Tyrosyl-tRNA synthetase OS=Zea mays PE=2 SV=1	4	4	17.11	2	1.07371	0.714887	1.03991	0.778373	0.984039	0.905302	ND	ND	ND	ND	ND	ND	ND	ND	ND	ND
841	B6TY10	Dihydroflavonol-4-reductase OS=Zea mays PE=2 SV=1	4	4	19.44	2	0.969122	0.804355	0.836027	0.323409	0.792436	0.255837	ND	ND	ND	ND	ND	ND	ND	ND	ND	ND
842	C0PM37	Putative uncharacterized protein OS=Zea mays PE=3 SV=1	4	4	66.67	3	1.05039	0.848798	1.22674	0.468123	1.22181	0.340983	ND	ND	ND	ND	ND	ND	ND	ND	ND	ND
843	B6TN36	5S rRNA binding protein OS=Zea mays PE=2 SV=1	4	4	56.25	2	0.995418	ND	1.16611	ND	1.2066	ND	ND	ND	ND	ND	ND	ND	ND	ND	ND	ND
844	B6TEX6	Ubiquinol-cytochrome c reductase complex 14 kDa protein OS=Zea mays PE=2 SV=1	4	4	20.63	2	1.08324	ND	1.52431	ND	1.66851	ND	ND	ND	ND	ND	ND	ND	ND	ND	ND	ND
845	B4FU52	Histone H2A OS=Zea mays PE=2 SV=1	4	5.54	56.67	5	ND	ND	ND	ND	ND	ND	ND	ND	ND	ND	ND	ND	ND	ND	ND	ND
846	B4FPA6	DNA-directed RNA polymerases I, II, and III 17.1 kDa polypeptide OS=Zea mays PE=2 SV=1	4	4	26.03	3	ND	ND	ND	ND	ND	ND	ND	ND	ND	ND	ND	ND	ND	ND	ND	ND
847	B4F932	Putative uncharacterized protein OS=Zea mays PE=2 SV=1	3.96	13.01	39.43	10	ND	ND	ND	ND	ND	ND	ND	ND	ND	ND	ND	ND	ND	ND	ND	ND
848	B4FTQ4	Ras-related protein ARA-3 OS=Zea mays PE=2 SV=1	3.91	8.39	47.2	4	1.13198	0.430127	1.19286	0.405243	1.12845	0.438896	ND	ND	ND	ND	ND	ND	ND	ND	ND	ND
849	C0PJI0	Putative uncharacterized protein OS=Zea mays PE=2 SV=1	3.91	3.91	10.43	2	1.06881	0.502466	0.851265	0.1897	0.801108	0.114581	ND	ND	ND	ND	ND	ND	ND	ND	ND	ND
850	B6TMP6	60 ribosomal protein L14 OS=Zea mays PE=2 SV=1	3.87	3.88	36.57	3	0.925284	0.58231	0.829866	0.518584	0.911199	0.693317	ND	ND	ND	ND	ND	ND	ND	ND	ND	ND
851	C0P8X9	Putative uncharacterized protein OS=Zea mays PE=4 SV=1	3.85	3.85	64.55	3	1.08674	0.573317	0.771015	0.233548	0.869638	0.395848	ND	ND	ND	ND	ND	ND	ND	ND	ND	ND
852	Q93WS3	Sucrose synthase (Fragment) OS=Zea mays PE=2 SV=1	3.84	5.33	17.34	4	1.03635	0.762984	0.954151	0.634701	0.950416	0.678555	ND	ND	ND	ND	ND	ND	ND	ND	ND	ND
853	B4FKG5	Abscisic stress ripening protein 2 OS=Zea mays PE=2 SV=1	3.8	3.8	16.67	3	0.904394	ND	0.992144	ND	0.878694	ND	ND	ND	ND	ND	ND	ND	ND	ND	ND	ND
854	B4FRP8	Plastid-lipid-associated protein 2 OS=Zea mays PE=2 SV=1	3.77	3.77	24.53	2	1.05543	0.758303	1.55215	0.207676	1.71577	0.115348	ND	ND	ND	ND	ND	ND	ND	ND	ND	ND
855	C0PN62	Putative uncharacterized protein OS=Zea mays PE=2 SV=1	3.74	3.74	18.5	3	0.713712	0.546484	1.07087	0.682037	1.05079	0.739102	ND	ND	ND	ND	ND	ND	ND	ND	ND	ND
856	B4FK63	Putative uncharacterized protein OS=Zea mays PE=2 SV=1	3.72	3.72	21.89	2	1.029	0.821628	0.835066	0.322095	0.750585	0.212198	ND	ND	ND	ND	ND	ND	ND	ND	ND	ND
857	B6SJI7	Splicing factor, arginine/serine-rich 7 OS=Zea mays PE=2 SV=1	3.7	3.7	33.13	2	1.02267	0.858204	0.92625	0.743626	1.01551	0.949965	ND	ND	ND	ND	ND	ND	ND	ND	ND	ND
858	B6SJ13	40S ribosomal protein S15a OS=Zea mays PE=2 SV=1	3.7	3.7	67.69	3	1.0057	0.926179	0.991267	0.885953	0.95981	0.548473	ND	ND	ND	ND	ND	ND	ND	ND	ND	ND
859	B4F7V1	2-dehydro-3-deoxyphosphooctonate aldolase OS=Zea mays PE=2 SV=1	3.69	3.7	9.966	2	0.50322	0.325766	0.808784	0.517985	0.725783	0.208408	ND	ND	ND	ND	ND	ND	ND	ND	ND	ND
860	Q5FC14	Putative uncharacterized protein ache OS=Zea mays GN=ache PE=2 SV=1	3.68	3.68	13.2	2	1.18539	ND	1.03491	ND	0.998545	ND	ND	ND	ND	ND	ND	ND	ND	ND	ND	ND
861	C0PNF7	Putative uncharacterized protein OS=Zea mays PE=2 SV=1	3.62	3.62	15.32	2	1.12933	ND	1.42822	ND	1.25463	ND	ND	ND	ND	ND	ND	ND	ND	ND	ND	ND
862	C4IZK9	Putative uncharacterized protein OS=Zea mays PE=2 SV=1	3.59	5.2	24.51	4	0.987777	ND	2.25736	ND	1.89661	ND	ND	ND	ND	ND	ND	ND	ND	ND	ND	ND
863	B4FTE5	Putative uncharacterized protein OS=Zea mays PE=2 SV=1	3.55	3.55	15.81	2	1.34854	ND	1.56228	ND	1.43845	ND	ND	ND	ND	ND	ND	ND	ND	ND	ND	ND
864	C0HHT0	Phospholipase D OS=Zea mays PE=2 SV=1	3.55	20.88	30.15	13	ND	ND	ND	ND	ND	ND	ND	ND	ND	ND	ND	ND	ND	ND	ND	ND
865	B4G0F2	Putative uncharacterized protein OS=Zea mays PE=2 SV=1	3.5	3.5	8.824	3	1.25216	ND	1.19019	ND	1.03378	ND	ND	ND	ND	ND	ND	ND	ND	ND	ND	ND
866	B4FZV6	Putative uncharacterized protein OS=Zea mays PE=2 SV=1	3.4	3.4	25.28	2	1.01728	0.957543	1.22599	0.300302	1.221	0.306965	ND	ND	ND	ND	ND	ND	ND	ND	ND	ND
867	B6U1C5	Putative uncharacterized protein OS=Zea mays PE=4 SV=1	3.38	3.38	32.93	2	0.978211	ND	0.828594	ND	0.818747	ND	ND	ND	ND	ND	ND	ND	ND	ND	ND	ND
868	B6TKE1	Rhicadhesin receptor OS=Zea mays PE=2 SV=1	3.35	6.71	35.32	5	1.04149	ND	2.05498	ND	1.85748	ND	ND	ND	ND	ND	ND	ND	ND	ND	ND	ND
869	B6TV58	Heterogeneous nuclear ribonucleoprotein A3-like protein 2 OS=Zea mays PE=2 SV=1	3.32	7.75	28.64	4	ND	ND	ND	ND	ND	ND	ND	ND	ND	ND	ND	ND	ND	ND	ND	ND
870	B6TJK3	Putative uncharacterized protein OS=Zea mays PE=4 SV=1	3.29	3.29	24.04	2	0.912393	0.590296	1.04439	0.74241	0.992794	0.954694	ND	ND	ND	ND	ND	ND	ND	ND	ND	ND
871	P93852	Cycloartenol-C-24-methyltransferase 1 OS=Zea mays GN=ESMT1 PE=2 SV=1	3.27	3.27	16.28	3	1.02947	0.826852	1.07916	0.605308	1.08956	0.592219	ND	ND	ND	ND	ND	ND	ND	ND	ND	ND
872	B6STA5	Glycine-rich RNA-binding protein 2 OS=Zea mays PE=2 SV=1	3.26	5.52	59.35	3	ND	ND	ND	ND	ND	ND	ND	ND	ND	ND	ND	ND	ND	ND	ND	ND
873	B6SMC3	40S ribosomal protein S25-1 OS=Zea mays PE=4 SV=1	3.25	3.25	65.74	3	0.954431	0.797547	0.694835	0.279719	0.708465	0.445369	ND	ND	ND	ND	ND	ND	ND	ND	ND	ND
874	B4FAR8	Proteasome subunit alpha type OS=Zea mays PE=2 SV=1	3.25	3.25	21.2	2	1.07598	ND	0.667749	ND	0.676712	ND	ND	ND	ND	ND	ND	ND	ND	ND	ND	ND
875	B6TNS8	Lichenase-2 OS=Zea mays PE=2 SV=1	3.21	3.21	15.18	2	1.3668	ND	0.974771	ND	1.00632	ND	ND	ND	ND	ND	ND	ND	ND	ND	ND	ND
876	B6TQW0	Putative uncharacterized protein OS=Zea mays PE=2 SV=1	3.2	3.2	8.017	2	1.05087	0.704869	1.37837	0.214179	1.39918	0.310171	ND	ND	ND	ND	ND	ND	ND	ND	ND	ND
877	B8A1N1	Putative uncharacterized protein OS=Zea mays PE=2 SV=1	3.2	3.2	24.32	2	0.868681	ND	1.04129	ND	0.913066	ND	ND	ND	ND	ND	ND	ND	ND	ND	ND	ND
878	B4F9I2	Putative uncharacterized protein OS=Zea mays PE=2 SV=1	3.2	3.2	22.42	2	1.11267	ND	1.03212	ND	1.11815	ND	ND	ND	ND	ND	ND	ND	ND	ND	ND	ND
879	B4FG03	Putative uncharacterized protein OS=Zea mays PE=2 SV=1	3.19	6.14	23.86	3	1.1141	0.317616	1.11799	0.570725	1.1353	0.567992	ND	ND	ND	ND	ND	ND	ND	ND	ND	ND
880	B6U2Y2	Putative uncharacterized protein OS=Zea mays PE=4 SV=1	3.19	3.19	48.86	3	0.938276	ND	0.976617	ND	0.742499	ND	ND	ND	ND	ND	ND	ND	ND	ND	ND	ND
881	B6UH57	40S ribosomal protein S17-4 OS=Zea mays PE=2 SV=1	3.18	3.18	18.31	2	0.99421	0.962668	1.25477	0.262063	1.37907	0.190155	ND	ND	ND	ND	ND	ND	ND	ND	ND	ND
882	B6SIA2	40S ribosomal protein S26 OS=Zea mays PE=2 SV=1	3.17	3.17	31.11	2	1.23611	ND	0.971982	ND	1.08214	ND	ND	ND	ND	ND	ND	ND	ND	ND	ND	ND
883	B8A090	Putative uncharacterized protein OS=Zea mays PE=2 SV=1	3.11	11.4	31.27	10	0.906059	0.351169	1.17967	0.241647	1.10602	0.34338	ND	ND	ND	ND	ND	ND	ND	ND	ND	ND
884	C0HFW9	Putative uncharacterized protein OS=Zea mays PE=2 SV=1	3.09	3.09	27.68	4	0.911963	0.418125	0.911518	0.560389	0.882671	0.389815	ND	ND	ND	ND	ND	ND	ND	ND	ND	ND
885	Q6IVD5	Arginine/serine-rich splicing factor 1 OS=Zea mays GN=SRP1 PE=2 SV=1	3.04	3.04	32.92	2	0.92813	0.62994	1.03979	0.760674	1.0459	0.728886	ND	ND	ND	ND	ND	ND	ND	ND	ND	ND
886	B6TMG4	Nucleoside diphosphate kinase OS=Zea mays PE=2 SV=1	3.04	3.14	44.3	2	0.994961	0.965688	1.11036	0.358767	1.1144	0.237409	ND	ND	ND	ND	ND	ND	ND	ND	ND	ND
887	B6SIC6	Ubiquitin-conjugating enzyme E2 N OS=Zea mays PE=2 SV=1	3.03	3.73	39.22	2	1.04446	0.738819	0.862956	0.536429	0.836354	0.550116	ND	ND	ND	ND	ND	ND	ND	ND	ND	ND
888	C4JAE0	Putative uncharacterized protein OS=Zea mays PE=2 SV=1	3.02	3.02	8.78	2	0.76542	0.447035	0.703281	0.174401	0.734076	0.197344	ND	ND	ND	ND	ND	ND	ND	ND	ND	ND
889	B8A0W3	Putative uncharacterized protein OS=Zea mays PE=2 SV=1	2.99	2.99	16.73	2	1.17194	ND	1.11143	ND	1.03655	ND	ND	ND	ND	ND	ND	ND	ND	ND	ND	ND
890	B6STJ0	Pleckstrin homology domain containing, family A OS=Zea mays PE=2 SV=1	2.94	2.94	18.81	2	0.965907	0.949117	0.765875	0.46943	0.845466	0.44843	ND	ND	ND	ND	ND	ND	ND	ND	ND	ND
891	B6TRB9	40S ribosomal protein S24 OS=Zea mays PE=2 SV=1	2.93	2.93	35.04	2	1.03777	0.774533	0.762165	0.225777	0.769493	0.233403	ND	ND	ND	ND	ND	ND	ND	ND	ND	ND
892	C5HG86	Sulfite oxidase OS=Zea mays subsp. mays GN=SO PE=2 SV=1	2.92	2.92	12.09	2	0.994551	0.952959	0.908394	0.361917	0.868049	0.226661	ND	ND	ND	ND	ND	ND	ND	ND	ND	ND
893	Q8LK07	Histone H1 OS=Zea mays GN=hon101 PE=2 SV=1	2.92	2.92	36.22	3	0.957086	ND	0.844068	ND	0.79102	ND	ND	ND	ND	ND	ND	ND	ND	ND	ND	ND
894	B4FFW5	Putative uncharacterized protein OS=Zea mays PE=2 SV=1	2.9	2.92	52.12	1	0.992737	0.937162	1.05548	0.577589	1.07335	0.478414	ND	ND	ND	ND	ND	ND	ND	ND	ND	ND
895	B6T375	Thioredoxin OS=Zea mays PE=2 SV=1	2.89	2.9	19.4	2	0.920317	0.557038	1.10015	0.512906	1.0268	0.83446	ND	ND	ND	ND	ND	ND	ND	ND	ND	ND
896	B6SJ08	Ribosomal protein L18 OS=Zea mays PE=2 SV=1	2.87	2.91	25.13	3	0.99226	0.951336	0.839813	0.334561	0.90162	0.492259	ND	ND	ND	ND	ND	ND	ND	ND	ND	ND
897	B6UDP2	Putative uncharacterized protein OS=Zea mays PE=2 SV=1	2.86	2.86	12.08	2	1.08256	0.582633	1.56279	0.145602	1.46838	0.167608	ND	ND	ND	ND	ND	ND	ND	ND	ND	ND
898	Q941P2	Glucose-1-phosphate adenylyltransferase OS=Zea mays PE=2 SV=1	2.82	2.82	11.96	2	1.10845	ND	1.09123	ND	0.988939	ND	ND	ND	ND	ND	ND	ND	ND	ND	ND	ND
899	B4FW18	40S ribosomal protein S28 OS=Zea mays PE=4 SV=1	2.81	2.81	66.15	8	0.903247	0.632932	0.959729	0.729821	0.946186	0.737071	ND	ND	ND	ND	ND	ND	ND	ND	ND	ND
900	Q5EUD2	Protein disulfide isomerase OS=Zea mays GN=PDIL5-3 PE=2 SV=1	2.78	2.78	6.19	2	0.918897	0.630791	1.20884	0.650576	1.21723	0.332502	ND	ND	ND	ND	ND	ND	ND	ND	ND	ND
901	B6SJR7	C-1-tetrahydrofolate synthase, cytoplasmic OS=Zea mays PE=2 SV=1	2.77	2.77	14.63	2	1.10761	ND	1.14757	ND	1.00142	ND	ND	ND	ND	ND	ND	ND	ND	ND	ND	ND
902	B4FZ86	Histone H2A OS=Zea mays PE=2 SV=1	2.76	4.91	34.33	5	0.961642	0.790538	0.907171	0.606003	0.891302	0.723517	ND	ND	ND	ND	ND	ND	ND	ND	ND	ND
903	Q9ZQY3	Putative uncharacterized protein OS=Zea mays PE=2 SV=1	2.75	11.21	34.05	11	0.820833	ND	0.732343	ND	1.05229	ND	ND	ND	ND	ND	ND	ND	ND	ND	ND	ND
904	B4FXB2	Histone H2A OS=Zea mays PE=2 SV=1	2.74	4.89	42.75	5	0.993104	0.955844	0.733809	0.242324	0.789247	0.26295	ND	ND	ND	ND	ND	ND	ND	ND	ND	ND
905	B4FZF7	Putative uncharacterized protein OS=Zea mays PE=2 SV=1	2.73	2.73	11.16	3	1.19701	0.171701	0.875885	0.391152	0.87371	0.253168	ND	ND	ND	ND	ND	ND	ND	ND	ND	ND
906	B6TTQ6	Actin-like protein 6A OS=Zea mays PE=2 SV=1	2.65	2.65	12.19	1	1.05665	ND	0.768616	ND	0.440334	ND	ND	ND	ND	ND	ND	ND	ND	ND	ND	ND
907	Q9ZQX9	Ribosomal protein S27 OS=Zea mays PE=3 SV=1	2.63	2.63	29.07	2	0.874052	ND	1.1487	ND	1.17329	ND	ND	ND	ND	ND	ND	ND	ND	ND	ND	ND
908	B4FJF0	Putative uncharacterized protein OS=Zea mays PE=2 SV=1	2.62	2.62	17.7	1	1.49195	0.156486	1.29016	0.282741	1.35421	0.202727	ND	ND	ND	ND	ND	ND	ND	ND	ND	ND
909	B6T183	Thioredoxin OS=Zea mays PE=2 SV=1	2.62	2.83	27.87	1	0.9807	0.877817	0.928857	0.594946	0.874934	0.40837	ND	ND	ND	ND	ND	ND	ND	ND	ND	ND
910	B4FUG2	Putative uncharacterized protein OS=Zea mays PE=2 SV=1	2.61	2.61	20.68	1	0.999738	0.997736	0.84441	0.176881	0.889881	0.290828	ND	ND	ND	ND	ND	ND	ND	ND	ND	ND
911	B6SUF4	Fasciclin-like arabinogalactan protein 7 OS=Zea mays PE=2 SV=1	2.59	2.59	18.96	2	1.06859	0.701788	1.02075	0.87565	0.981349	0.885406	ND	ND	ND	ND	ND	ND	ND	ND	ND	ND
912	B6TJT2	Auxin-induced protein PCNT115 OS=Zea mays PE=2 SV=1	2.59	7.64	29.07	4	0.84667	ND	0.723699	ND	0.711947	ND	ND	ND	ND	ND	ND	ND	ND	ND	ND	ND
913	B6T7F2	Acyl-desaturase OS=Zea mays PE=2 SV=1	2.58	2.58	20.92	2	1.08618	0.586438	0.920499	0.587498	0.918589	0.625665	ND	ND	ND	ND	ND	ND	ND	ND	ND	ND
914	B9TSW1	Glutamine synthetase OS=Zea mays GN=gln1-3 PE=3 SV=1	2.57	4.29	40.73	3	ND	ND	ND	ND	ND	ND	ND	ND	ND	ND	ND	ND	ND	ND	ND	ND
915	B6TPP7	Threonine synthase OS=Zea mays PE=2 SV=1	2.55	2.55	14.18	1	0.98671	ND	0.819138	ND	0.748384	ND	ND	ND	ND	ND	ND	ND	ND	ND	ND	ND
916	C4J159	Putative uncharacterized protein OS=Zea mays PE=2 SV=1	2.54	2.54	13.79	1	0.713381	0.191639	0.9407	0.661693	1.03279	0.808116	ND	ND	ND	ND	ND	ND	ND	ND	ND	ND
917	C4JA40	Phosphoribosylformylglycinamidine cyclo-ligase OS=Zea mays PE=2 SV=1	2.54	2.54	12.92	1	ND	ND	ND	ND	ND	ND	ND	ND	ND	ND	ND	ND	ND	ND	ND	ND
918	C0PLX5	Putative uncharacterized protein OS=Zea mays PE=2 SV=1	2.53	2.53	44.94	1	1.18086	ND	1.27524	ND	1.51627	ND	ND	ND	ND	ND	ND	ND	ND	ND	ND	ND
919	B6TXL9	Pyruvate decarboxylase isozyme 1 OS=Zea mays PE=2 SV=1	2.48	4.06	16.36	3	1.01663	ND	0.893413	ND	0.852609	ND	ND	ND	ND	ND	ND	ND	ND	ND	ND	ND
920	C0P7J4	Putative uncharacterized protein OS=Zea mays PE=2 SV=1	2.46	2.51	6.719	1	0.753185	ND	0.80728	ND	0.930113	ND	ND	ND	ND	ND	ND	ND	ND	ND	ND	ND
921	B4FWC4	Putative uncharacterized protein OS=Zea mays PE=2 SV=1	2.45	2.45	13.41	1	1.13435	0.424725	0.801816	0.648152	0.916069	0.653829	ND	ND	ND	ND	ND	ND	ND	ND	ND	ND
922	C0PDM0	Putative uncharacterized protein OS=Zea mays PE=2 SV=1	2.45	2.45	11.81	1	0.943634	0.489332	0.69504	0.0321705	0.741968	0.0415926	ND	ND	ND	ND	ND	ND	ND	ND	ND	ND
923	C0PDH2	Putative uncharacterized protein OS=Zea mays PE=2 SV=1	2.42	2.44	13.36	1	1.27522	0.415899	1.02634	0.875579	1.19249	0.346632	ND	ND	ND	ND	ND	ND	ND	ND	ND	ND
924	B6TQ04	Putative uncharacterized protein OS=Zea mays PE=2 SV=1	2.42	2.44	14.39	1	0.95263	ND	1.07565	ND	1.14617	ND	ND	ND	ND	ND	ND	ND	ND	ND	ND	ND
925	B6T2R0	Triosephosphate isomerase OS=Zea mays PE=2 SV=1	2.41	13.7	45.6	8	1.02046	ND	1.02291	ND	1.10552	ND	ND	ND	ND	ND	ND	ND	ND	ND	ND	ND
926	C0HGR8	Putative uncharacterized protein OS=Zea mays PE=3 SV=1	2.39	2.39	32.2	2	0.976265	0.801469	1.16076	0.369699	1.11705	0.342714	ND	ND	ND	ND	ND	ND	ND	ND	ND	ND
927	B6U990	Ankyrin repeat domain-containing protein 2 OS=Zea mays PE=2 SV=1	2.39	2.39	9.851	1	0.966922	ND	0.811979	ND	0.772353	ND	ND	ND	ND	ND	ND	ND	ND	ND	ND	ND
928	B6SGP7	Non-specific lipid-transfer protein OS=Zea mays PE=2 SV=1	2.36	4.66	38.02	11	0.941273	ND	0.906071	ND	0.885224	ND	ND	ND	ND	ND	ND	ND	ND	ND	ND	ND
929	B6TLX0	NADH-ubiquinone oxidoreductase 10.5 kDa subunit OS=Zea mays PE=4 SV=1	2.35	2.35	35.35	1	1.11268	ND	1.06047	ND	1.07338	ND	ND	ND	ND	ND	ND	ND	ND	ND	ND	ND
930	O82108	Seryl-tRNA synthetase OS=Zea mays PE=2 SV=1	2.32	2.35	21.44	3	1.03284	0.798814	0.863239	0.376686	0.900148	0.480226	ND	ND	ND	ND	ND	ND	ND	ND	ND	ND
931	Q8W523	Glycine cleavage complex P-protein (Fragment) OS=Zea mays PE=2 SV=1	2.31	2.31	16.26	1	0.712472	ND	0.935241	ND	0.898853	ND	ND	ND	ND	ND	ND	ND	ND	ND	ND	ND
932	C0PHP3	Putative uncharacterized protein OS=Zea mays PE=2 SV=1	2.3	13.49	44.17	7	0.998411	0.986844	1.04773	0.838996	1.02548	0.895545	ND	ND	ND	ND	ND	ND	ND	ND	ND	ND
933	B6T451	Importin alpha-1b subunit OS=Zea mays PE=2 SV=1	2.28	8.49	22.77	5	1.03549	ND	0.882672	ND	1.1226	ND	ND	ND	ND	ND	ND	ND	ND	ND	ND	ND
934	B6TVH7	Chaperonin OS=Zea mays PE=2 SV=1	2.28	2.28	27.24	2	1.03842	ND	1.14948	ND	1.30929	ND	ND	ND	ND	ND	ND	ND	ND	ND	ND	ND
935	B6UHG1	Acyl carrier protein OS=Zea mays PE=2 SV=1	2.28	2.28	28.57	1	1.15827	ND	1.36086	ND	1.30881	ND	ND	ND	ND	ND	ND	ND	ND	ND	ND	ND
936	B6SSB6	Eukaryotic translation initiation factor 3 subunit 2 OS=Zea mays PE=2 SV=1	2.26	2.26	25.15	1	1.0429	0.816702	0.930042	0.492764	0.953325	0.637727	ND	ND	ND	ND	ND	ND	ND	ND	ND	ND
937	B6TSD7	Peroxidase 1 OS=Zea mays PE=2 SV=1	2.24	2.99	23.98	2	0.846915	ND	1.11315	ND	0.935935	ND	ND	ND	ND	ND	ND	ND	ND	ND	ND	ND
938	B6U6S2	Acyl-CoA synthetase long-chain family member 3 OS=Zea mays PE=2 SV=1	2.24	2.24	3.168	1	1.13183	ND	2.63616	ND	2.49059	ND	ND	ND	ND	ND	ND	ND	ND	ND	ND	ND
939	B4FBK3	Eukaryotic initiation factor 4A OS=Zea mays PE=2 SV=1	2.23	10.7	36.59	8	ND	ND	ND	ND	ND	ND	ND	ND	ND	ND	ND	ND	ND	ND	ND	ND
940	B6SST3	COBRA-like protein 4 OS=Zea mays PE=2 SV=1	2.22	2.22	7.572	1	0.792916	0.324158	1.0472	0.722833	1.06619	0.63433	ND	ND	ND	ND	ND	ND	ND	ND	ND	ND
941	C0PJM7	Putative uncharacterized protein OS=Zea mays PE=2 SV=1	2.22	2.27	21.37	1	1.04145	0.800539	0.748325	0.347258	0.688504	0.255411	ND	ND	ND	ND	ND	ND	ND	ND	ND	ND
942	B6TA31	Fruit protein PKIWI502 OS=Zea mays PE=2 SV=1	2.21	2.21	24.15	1	1.06034	0.659712	0.811048	0.281041	0.846871	0.342206	ND	ND	ND	ND	ND	ND	ND	ND	ND	ND
943	B6T6W0	40S ribosomal protein S23 OS=Zea mays PE=2 SV=1	2.2	2.21	28.17	1	0.992329	0.953372	0.914532	0.550301	0.939629	0.660567	ND	ND	ND	ND	ND	ND	ND	ND	ND	ND
944	B4FPN1	Proteasome subunit beta type OS=Zea mays PE=2 SV=1	2.19	2.19	34.98	1	0.974857	ND	1.20207	ND	1.48824	ND	ND	ND	ND	ND	ND	ND	ND	ND	ND	ND
945	C0PKD2	Putative uncharacterized protein OS=Zea mays PE=2 SV=1	2.18	2.18	17.6	1	0.967563	0.859612	1.13661	0.861208	1.00955	0.981588	ND	ND	ND	ND	ND	ND	ND	ND	ND	ND
946	B4FZQ0	Putative uncharacterized protein OS=Zea mays PE=2 SV=1	2.16	2.16	24.18	1	0.883563	ND	0.557886	ND	0.506725	ND	ND	ND	ND	ND	ND	ND	ND	ND	ND	ND
947	B6T8B9	ER6 protein OS=Zea mays PE=2 SV=1	2.16	2.16	22.22	1	0.897944	ND	0.552141	ND	0.595562	ND	ND	ND	ND	ND	ND	ND	ND	ND	ND	ND
948	C0PF13	Putative uncharacterized protein OS=Zea mays PE=2 SV=1	2.15	2.16	6.029	1	1.12312	0.449247	1.76618	0.11408	1.64018	0.19445	ND	ND	ND	ND	ND	ND	ND	ND	ND	ND
949	B6TY76	Elongation factor 1-gamma 2 OS=Zea mays PE=2 SV=1	2.15	8.89	34.06	8	0.926456	ND	0.923952	ND	1.49984	ND	ND	ND	ND	ND	ND	ND	ND	ND	ND	ND
950	B6U6R6	Histone H1 OS=Zea mays PE=2 SV=1	2.15	3.19	44.58	3	ND	ND	ND	ND	ND	ND	ND	ND	ND	ND	ND	ND	ND	ND	ND	ND
951	C0P5G8	Putative uncharacterized protein OS=Zea mays PE=2 SV=1	2.14	2.14	18.24	1	1.02076	0.870263	0.710151	0.18861	0.69352	0.171953	ND	ND	ND	ND	ND	ND	ND	ND	ND	ND
952	B6TIJ7	Charged multivesicular body protein 4b OS=Zea mays PE=2 SV=1	2.14	2.14	23.42	1	0.992356	0.983442	0.90237	0.52975	0.938857	0.794937	ND	ND	ND	ND	ND	ND	ND	ND	ND	ND
953	C0PBH7	Putative uncharacterized protein OS=Zea mays PE=2 SV=1	2.14	2.14	29.28	1	1.07038	ND	0.819228	ND	0.810515	ND	ND	ND	ND	ND	ND	ND	ND	ND	ND	ND
954	C0HIT5	Putative uncharacterized protein OS=Zea mays PE=2 SV=1	2.13	2.15	25.15	1	1.13027	0.820674	1.1791	0.578157	1.12667	0.729181	ND	ND	ND	ND	ND	ND	ND	ND	ND	ND
955	B4FLL1	Putative uncharacterized protein OS=Zea mays PE=4 SV=1	2.12	2.18	23.29	1	0.89255	0.539969	1.11321	0.474014	1.16664	0.36318	ND	ND	ND	ND	ND	ND	ND	ND	ND	ND
956	B4FBT7	Putative uncharacterized protein OS=Zea mays PE=2 SV=1	2.12	2.12	16.73	1	1.07196	0.615434	0.916864	0.544782	0.917697	0.549268	ND	ND	ND	ND	ND	ND	ND	ND	ND	ND
957	B7ZYM7	ATP-dependent Clp protease proteolytic subunit OS=Zea mays PE=2 SV=1	2.11	2.11	17.22	1	0.786715	0.258766	0.79574	0.268272	0.779756	0.261468	ND	ND	ND	ND	ND	ND	ND	ND	ND	ND
958	B6TMI7	Gibberellin receptor GID1L2 OS=Zea mays PE=2 SV=1	2.11	2.11	25.15	2	1.05379	0.871672	1.03307	0.806079	0.955599	0.737057	ND	ND	ND	ND	ND	ND	ND	ND	ND	ND
959	B7ZZ50	Lipoxygenase OS=Zea mays PE=2 SV=1	2.08	2.08	18.85	2	ND	ND	ND	ND	ND	ND	ND	ND	ND	ND	ND	ND	ND	ND	ND	ND
960	B6U363	SAM domain family protein OS=Zea mays PE=2 SV=1	2.07	2.13	27.75	1	0.952383	0.741548	0.991446	0.951505	0.979733	0.885254	ND	ND	ND	ND	ND	ND	ND	ND	ND	ND
961	B6SI04	Peroxidase 65 OS=Zea mays PE=2 SV=1	2.07	2.07	22.16	1	1.03274	0.913821	1.0186	0.899037	0.927249	0.641648	ND	ND	ND	ND	ND	ND	ND	ND	ND	ND
962	B6TD94	Pyruvate dehydrogenase E1 component alpha subunit OS=Zea mays PE=2 SV=1	2.07	18.24	39.23	16	1.15843	ND	0.794841	ND	0.87243	ND	ND	ND	ND	ND	ND	ND	ND	ND	ND	ND
963	B4G233	Disease resistance response protein 206 OS=Zea mays PE=2 SV=1	2.07	2.07	37.5	1	1.39543	ND	1.06987	ND	1.49059	ND	ND	ND	ND	ND	ND	ND	ND	ND	ND	ND
964	C0P712	Putative uncharacterized protein OS=Zea mays PE=2 SV=1	2.06	2.06	40.54	1	1.09054	0.544226	0.964849	0.793745	0.984304	0.926467	ND	ND	ND	ND	ND	ND	ND	ND	ND	ND
965	C4J306	Inosine-5'-monophosphate dehydrogenase OS=Zea mays PE=2 SV=1	2.06	2.06	10.18	3	0.898185	0.696962	0.995391	0.978688	0.963458	0.774419	ND	ND	ND	ND	ND	ND	ND	ND	ND	ND
966	B6TE21	Fasciclin-like arabinogalactan protein 7 OS=Zea mays PE=2 SV=1	2.06	2.06	13.19	2	1.02939	ND	0.754243	ND	1.00485	ND	ND	ND	ND	ND	ND	ND	ND	ND	ND	ND
967	B6SZF0	Metal-dependent phosphohydrolase, HD subdomain OS=Zea mays PE=2 SV=1	2.06	2.06	20.27	1	1.16473	ND	1.00255	ND	0.988835	ND	ND	ND	ND	ND	ND	ND	ND	ND	ND	ND
968	B6TGL5	Putative uncharacterized protein OS=Zea mays PE=2 SV=1	2.06	2.06	12.45	1	1.36154	ND	1.15167	ND	1.35651	ND	ND	ND	ND	ND	ND	ND	ND	ND	ND	ND
969	C4J9D5	Putative uncharacterized protein OS=Zea mays PE=2 SV=1	2.05	2.08	23.89	1	0.775605	ND	0.592177	ND	0.656598	ND	ND	ND	ND	ND	ND	ND	ND	ND	ND	ND
970	B4G198	Putative uncharacterized protein OS=Zea mays PE=2 SV=1	2.05	2.07	14.65	1	1.03143	ND	0.897755	ND	0.684245	ND	ND	ND	ND	ND	ND	ND	ND	ND	ND	ND
971	C0HF92	Putative uncharacterized protein OS=Zea mays PE=2 SV=1	2.04	2.09	26.98	1	1.15672	0.384926	1.16477	0.369895	1.17764	0.374765	ND	ND	ND	ND	ND	ND	ND	ND	ND	ND
972	Q7XYR4	Acetyl-coenzyme A carboxylase ACC1A OS=Zea mays GN=acc1a PE=2 SV=1	2.04	2.08	7.186	1	0.948991	0.698384	1.03115	0.901509	1.05917	0.828634	ND	ND	ND	ND	ND	ND	ND	ND	ND	ND
973	B6T3S1	Catalytic/ hydrolase OS=Zea mays PE=2 SV=1	2.04	2.04	17.06	1	1.03285	0.803734	0.919043	0.744786	1.00366	0.992544	ND	ND	ND	ND	ND	ND	ND	ND	ND	ND
974	C0PNP9	Putative uncharacterized protein OS=Zea mays PE=2 SV=1	2.04	2.04	15.26	1	0.998309	0.992253	0.842264	0.479872	0.818971	0.315041	ND	ND	ND	ND	ND	ND	ND	ND	ND	ND
975	B4G051	Putative uncharacterized protein OS=Zea mays PE=2 SV=1	2.04	2.04	15.43	1	0.651174	ND	0.623787	ND	0.658465	ND	ND	ND	ND	ND	ND	ND	ND	ND	ND	ND
976	C0P9F2	Putative uncharacterized protein OS=Zea mays PE=2 SV=1	2.04	2.04	15.88	1	0.730601	ND	1.21317	ND	1.20704	ND	ND	ND	ND	ND	ND	ND	ND	ND	ND	ND
977	B4FR08	Cysteine synthase OS=Zea mays PE=2 SV=1	2.04	2.04	21.46	1	ND	ND	ND	ND	ND	ND	ND	ND	ND	ND	ND	ND	ND	ND	ND	ND
978	B4G1C9	Dihydrolipoyllysine-residue acetyltransferase component of pyruvatedehydrogenase complex OS=Zea mays PE=2 SV=1	2.03	2.03	19.26	1	0.786922	0.339633	1.0955	0.525528	0.507332	0.0920916	ND	ND	ND	ND	ND	ND	ND	ND	ND	ND
979	B8A3J7	Putative uncharacterized protein OS=Zea mays PE=2 SV=1	2.03	2.03	10.18	1	1.21376	ND	1.32779	ND	1.23705	ND	ND	ND	ND	ND	ND	ND	ND	ND	ND	ND
980	C0P4Z7	Putative uncharacterized protein OS=Zea mays PE=2 SV=1	2.02	2.02	14.78	1	0.894542	0.473282	1.077	0.604224	1.0979	0.531552	ND	ND	ND	ND	ND	ND	ND	ND	ND	ND
981	C0HGL6	Putative uncharacterized protein OS=Zea mays PE=2 SV=1	2.02	2.02	21.59	1	1.10442	0.515909	1.04105	0.765666	0.935356	0.638131	ND	ND	ND	ND	ND	ND	ND	ND	ND	ND
982	B6SI66	Acyl carrier protein OS=Zea mays PE=2 SV=1	2.02	2.02	38.17	2	1.08122	0.584229	1.03621	0.784643	1.02347	0.856686	ND	ND	ND	ND	ND	ND	ND	ND	ND	ND
983	Q6QP36	26S proteasome regulatory complex ATPase RPT3 OS=Zea mays PE=2 SV=1	2.02	3.19	16.38	2	0.728607	ND	0.864705	ND	0.863968	ND	ND	ND	ND	ND	ND	ND	ND	ND	ND	ND
984	B6UGR9	60S ribosomal protein L10-3 OS=Zea mays PE=2 SV=1	2.02	2.02	17.73	1	0.854316	ND	1.1823	ND	1.18588	ND	ND	ND	ND	ND	ND	ND	ND	ND	ND	ND
985	B6SIM9	60S ribosomal protein L17 OS=Zea mays PE=2 SV=1	2.02	7.32	33.33	4	1.03422	ND	0.850885	ND	0.728439	ND	ND	ND	ND	ND	ND	ND	ND	ND	ND	ND
986	B6SYG2	Putative uncharacterized protein OS=Zea mays PE=2 SV=1	2.02	2.02	9.698	1	1.23615	ND	0.864592	ND	0.661866	ND	ND	ND	ND	ND	ND	ND	ND	ND	ND	ND
987	B6SN55	AIR12 OS=Zea mays PE=2 SV=1	2.02	2.02	12.4	1	1.31799	ND	1.21949	ND	1.19354	ND	ND	ND	ND	ND	ND	ND	ND	ND	ND	ND
988	B4FW90	Putative uncharacterized protein OS=Zea mays PE=2 SV=1	2.02	44.67	56.56	44	ND	ND	ND	ND	ND	ND	ND	ND	ND	ND	ND	ND	ND	ND	ND	ND
989	B6U0D3	Putative uncharacterized protein OS=Zea mays PE=2 SV=1	2.02	2.02	17.99	1	ND	ND	ND	ND	ND	ND	ND	ND	ND	ND	ND	ND	ND	ND	ND	ND
990	B6UGP1	Seed specific protein Bn15D1B OS=Zea mays PE=2 SV=1	2.01	2.01	21.48	1	0.804959	ND	1.67074	ND	1.78047	ND	ND	ND	ND	ND	ND	ND	ND	ND	ND	ND
991	B6TMH2	Grx_S14-glutaredoxin subgroup II OS=Zea mays PE=2 SV=1	2.01	2.01	21.51	1	0.99833	ND	1.05053	ND	1.0177	ND	ND	ND	ND	ND	ND	ND	ND	ND	ND	ND
992	B4FTS4	Putative uncharacterized protein OS=Zea mays PE=2 SV=1	2.01	2.01	7.968	1	1.04557	ND	1.04263	ND	1.01928	ND	ND	ND	ND	ND	ND	ND	ND	ND	ND	ND
993	B6UCB6	Putative uncharacterized protein OS=Zea mays PE=2 SV=1	2.01	2.01	27.01	1	1.0793	ND	0.977877	ND	1.03938	ND	ND	ND	ND	ND	ND	ND	ND	ND	ND	ND
994	C0P4W8	Putative uncharacterized protein OS=Zea mays PE=2 SV=1	2.01	2.01	10.99	1	1.09385	ND	1.84502	ND	1.30758	ND	ND	ND	ND	ND	ND	ND	ND	ND	ND	ND
995	C4JAJ5	Putative uncharacterized protein OS=Zea mays PE=2 SV=1	2.01	2.01	26.15	1	1.23252	ND	0.90464	ND	1.13316	ND	ND	ND	ND	ND	ND	ND	ND	ND	ND	ND
996	B6U1H5	Beta-fructofuranosidase, insoluble isoenzyme 2 OS=Zea mays PE=2 SV=1	2.01	13.91	41.68	21	ND	ND	ND	ND	ND	ND	ND	ND	ND	ND	ND	ND	ND	ND	ND	ND
997	B4FAR4	Putative uncharacterized protein OS=Zea mays PE=2 SV=1	2.01	2.03	15.86	1	ND	ND	ND	ND	ND	ND	ND	ND	ND	ND	ND	ND	ND	ND	ND	ND
998	Q9XGD1	HMG1 protein OS=Zea mays GN=HMGe PE=2 SV=1	2	2	11.38	2	0.538792	ND	0.895083	ND	0.664404	ND	ND	ND	ND	ND	ND	ND	ND	ND	ND	ND
999	B4FPT9	Putative uncharacterized protein OS=Zea mays PE=2 SV=1	2	2	10.97	1	0.623562	ND	1.93225	ND	1.98923	ND	ND	ND	ND	ND	ND	ND	ND	ND	ND	ND
1000	B8A2D8	Putative uncharacterized protein OS=Zea mays PE=2 SV=1	2	2	2.381	1	0.684228	ND	2.18832	ND	2.38376	ND	ND	ND	ND	ND	ND	ND	ND	ND	ND	ND
1001	B6SZV0	Nucleic acid binding protein OS=Zea mays PE=2 SV=1	2	2	21.89	1	0.693102	ND	0.756212	ND	0.774819	ND	ND	ND	ND	ND	ND	ND	ND	ND	ND	ND
1002	B7ZXU2	Putative uncharacterized protein OS=Zea mays PE=2 SV=1	2	2	14.02	1	0.786267	ND	1.10446	ND	0.912171	ND	ND	ND	ND	ND	ND	ND	ND	ND	ND	ND
1003	B6UEK3	Putative uncharacterized protein OS=Zea mays PE=2 SV=1	2	2	14.31	1	0.810486	ND	1.30766	ND	1.32185	ND	ND	ND	ND	ND	ND	ND	ND	ND	ND	ND
1004	B4FFP6	Putative uncharacterized protein OS=Zea mays PE=2 SV=1	2	2	24.68	1	0.813017	ND	0.910379	ND	0.881894	ND	ND	ND	ND	ND	ND	ND	ND	ND	ND	ND
1005	B4FVV2	Putative uncharacterized protein OS=Zea mays PE=2 SV=1	2	2	10.14	1	0.843962	ND	1.12084	ND	0.859375	ND	ND	ND	ND	ND	ND	ND	ND	ND	ND	ND
1006	B6U2J1	ATPase family AAA domain-containing protein 3 OS=Zea mays PE=2 SV=1	2	2	16.28	1	0.844754	ND	1.5832	ND	1.37213	ND	ND	ND	ND	ND	ND	ND	ND	ND	ND	ND
1007	Q8SA93	Putative polyprotein OS=Zea mays GN=Z195D10.9 PE=4 SV=1	2	2.04	5.384	1	0.85343	ND	1.27354	ND	1.23914	ND	ND	ND	ND	ND	ND	ND	ND	ND	ND	ND
1008	B6TIV3	Putative uncharacterized protein OS=Zea mays PE=2 SV=1	2	2	13.41	1	0.85409	ND	1.01572	ND	0.964031	ND	ND	ND	ND	ND	ND	ND	ND	ND	ND	ND
1009	C4J495	Putative uncharacterized protein OS=Zea mays PE=2 SV=1	2	3.44	12.48	2	0.881334	ND	1.18355	ND	1.35685	ND	ND	ND	ND	ND	ND	ND	ND	ND	ND	ND
1010	C0PFA7	Putative uncharacterized protein OS=Zea mays PE=2 SV=1	2	2	14.06	1	0.91823	ND	0.817814	ND	0.889657	ND	ND	ND	ND	ND	ND	ND	ND	ND	ND	ND
1011	B4F925	Superoxide dismutase OS=Zea mays PE=2 SV=1	2	10.03	32.77	6	0.918961	ND	0.438073	ND	0.444763	ND	ND	ND	ND	ND	ND	ND	ND	ND	ND	ND
1012	B6T5F3	Protein transporter OS=Zea mays PE=2 SV=1	2	2	15.09	1	0.932389	ND	0.936379	ND	1.11083	ND	ND	ND	ND	ND	ND	ND	ND	ND	ND	ND
1013	C4J030	Putative uncharacterized protein OS=Zea mays PE=2 SV=1	2	2	8.715	1	0.936597	ND	1.03332	ND	1.00668	ND	ND	ND	ND	ND	ND	ND	ND	ND	ND	ND
1014	B6TWW8	Putative uncharacterized protein OS=Zea mays PE=4 SV=1	2	2	29.03	1	0.942925	ND	0.865847	ND	0.828329	ND	ND	ND	ND	ND	ND	ND	ND	ND	ND	ND
1015	Q5XLE2	Brain protein 44-like OS=Zea mays PE=4 SV=1	2	2	14.95	1	0.94889	ND	1.09849	ND	1.19463	ND	ND	ND	ND	ND	ND	ND	ND	ND	ND	ND
1016	B4FKM1	Guanine nucleotide-binding protein beta subunit-like protein OS=Zea mays PE=2 SV=1	2	25.02	60.48	23	0.952696	ND	0.451207	ND	0.342852	ND	ND	ND	ND	ND	ND	ND	ND	ND	ND	ND
1017	B4FDG2	Acyl carrier protein OS=Zea mays PE=2 SV=1	2	2	27.14	1	0.955225	ND	0.930155	ND	0.951038	ND	ND	ND	ND	ND	ND	ND	ND	ND	ND	ND
1018	B7ZZ71	Putative uncharacterized protein OS=Zea mays PE=2 SV=1	2	2	13.76	1	0.956809	ND	1.00232	ND	0.974083	ND	ND	ND	ND	ND	ND	ND	ND	ND	ND	ND
1019	C0P6H2	Putative uncharacterized protein OS=Zea mays PE=2 SV=1	2	2	16.94	1	0.960608	ND	1.55643	ND	0.989335	ND	ND	ND	ND	ND	ND	ND	ND	ND	ND	ND
1020	C4J9C7	Putative uncharacterized protein OS=Zea mays PE=2 SV=1	2	2.05	9.901	1	0.966049	ND	0.940387	ND	1.11521	ND	ND	ND	ND	ND	ND	ND	ND	ND	ND	ND
1021	B6UB80	S-adenosylmethionine synthase OS=Zea mays PE=2 SV=1	2	4.37	20.45	2	0.967796	ND	0.678822	ND	0.769175	ND	ND	ND	ND	ND	ND	ND	ND	ND	ND	ND
1022	B6TMG9	Mitochondrial NADH ubiquinone oxidoreductase 29 kDa subunit OS=Zea mays PE=2 SV=1	2	2	33.21	1	0.97688	ND	1.11439	ND	0.808645	ND	ND	ND	ND	ND	ND	ND	ND	ND	ND	ND
1023	Q5EUD4	Protein disulfide isomerase OS=Zea mays GN=PDIL5-1 PE=2 SV=1	2	2	12.67	1	0.993746	ND	1.23441	ND	1.29342	ND	ND	ND	ND	ND	ND	ND	ND	ND	ND	ND
1024	B6TE60	Putative uncharacterized protein OS=Zea mays PE=2 SV=1	2	2	11.3	1	1.00852	ND	1.11282	ND	1.12258	ND	ND	ND	ND	ND	ND	ND	ND	ND	ND	ND
1025	B6TZD9	Eukaryotic translation initiation factor 4B OS=Zea mays PE=2 SV=1	2	2	15.18	1	1.02892	ND	1.05196	ND	0.90973	ND	ND	ND	ND	ND	ND	ND	ND	ND	ND	ND
1026	Q9FQC2	Glutathione S-transferase GST 17 OS=Zea mays PE=2 SV=1	2	2	5.634	1	1.02967	ND	0.544125	ND	0.835705	ND	ND	ND	ND	ND	ND	ND	ND	ND	ND	ND
1027	C0PDS6	Putative uncharacterized protein OS=Zea mays PE=2 SV=1	2	2	29.38	1	1.03375	ND	1.28864	ND	1.25465	ND	ND	ND	ND	ND	ND	ND	ND	ND	ND	ND
1028	B4FT82	Putative uncharacterized protein OS=Zea mays PE=2 SV=1	2	2	8.28	1	1.0387	ND	1.00822	ND	0.873957	ND	ND	ND	ND	ND	ND	ND	ND	ND	ND	ND
1029	B6TYG2	Enoyl-[acyl-carrier-protein] reductase [NADH] OS=Zea mays PE=2 SV=1	2	5.43	28.61	3	1.04894	ND	0.850339	ND	0.799492	ND	ND	ND	ND	ND	ND	ND	ND	ND	ND	ND
1030	B6THV1	ZAC OS=Zea mays PE=2 SV=1	2	2.02	15.99	1	1.04981	ND	1.302	ND	1.10038	ND	ND	ND	ND	ND	ND	ND	ND	ND	ND	ND
1031	B6T8I3	Disease resistance response protein 206 OS=Zea mays PE=2 SV=1	2	2.07	30.99	1	1.06275	ND	1.15157	ND	1.15009	ND	ND	ND	ND	ND	ND	ND	ND	ND	ND	ND
1032	B4FTJ7	Putative uncharacterized protein OS=Zea mays PE=2 SV=1	2	2	12.5	1	1.07678	ND	1.02867	ND	0.937622	ND	ND	ND	ND	ND	ND	ND	ND	ND	ND	ND
1033	C0P9S6	Putative uncharacterized protein OS=Zea mays PE=2 SV=1	2	2.02	9.581	1	1.07836	ND	0.806085	ND	0.841373	ND	ND	ND	ND	ND	ND	ND	ND	ND	ND	ND
1034	B6UG51	Cytochrome b5 OS=Zea mays PE=2 SV=1	2	2	6.716	1	1.08791	ND	1.59013	ND	1.48568	ND	ND	ND	ND	ND	ND	ND	ND	ND	ND	ND
1035	C0P8R6	Putative uncharacterized protein OS=Zea mays PE=2 SV=1	2	2	8.264	1	1.09029	ND	1.42898	ND	1.56182	ND	ND	ND	ND	ND	ND	ND	ND	ND	ND	ND
1036	B6SJK9	Jasmonate-induced protein OS=Zea mays PE=2 SV=1	2	2.03	21.43	1	1.09646	ND	2.60665	ND	2.38196	ND	ND	ND	ND	ND	ND	ND	ND	ND	ND	ND
1037	B4FPZ7	GrpE protein homolog OS=Zea mays PE=2 SV=1	2	2.04	6.796	1	1.09905	ND	0.924507	ND	0.886299	ND	ND	ND	ND	ND	ND	ND	ND	ND	ND	ND
1038	B6TK13	Charged multivesicular body protein 3 OS=Zea mays PE=2 SV=1	2	2	22.71	1	1.09911	ND	0.991023	ND	0.857255	ND	ND	ND	ND	ND	ND	ND	ND	ND	ND	ND
1039	B6UIM8	40S ribosomal protein S30 OS=Zea mays PE=4 SV=1	2	2	16.13	1	1.09928	ND	0.865114	ND	0.834672	ND	ND	ND	ND	ND	ND	ND	ND	ND	ND	ND
1040	B6TI04	Developmentally-regulated GTP-binding protein 1 OS=Zea mays PE=2 SV=1	2	2	8.696	1	1.10354	ND	1.04534	ND	1.36097	ND	ND	ND	ND	ND	ND	ND	ND	ND	ND	ND
1041	B6UEC8	GTP binding protein OS=Zea mays PE=2 SV=1	2	2	10.77	1	1.116	ND	1.31688	ND	1.3885	ND	ND	ND	ND	ND	ND	ND	ND	ND	ND	ND
1042	B6T6I3	Ubiquitin-activating enzyme E1 domain-containing protein 1 OS=Zea mays PE=2 SV=1	2	2	8.06	1	1.15022	ND	1.52492	ND	1.59411	ND	ND	ND	ND	ND	ND	ND	ND	ND	ND	ND
1043	B6T2S8	Thioredoxin H-type OS=Zea mays PE=2 SV=1	2	2	11.11	1	1.1827	ND	0.947731	ND	0.846101	ND	ND	ND	ND	ND	ND	ND	ND	ND	ND	ND
1044	C4J929	Ribosomal protein OS=Zea mays PE=2 SV=1	2	5.28	30.56	3	1.18657	ND	1.11087	ND	1.05298	ND	ND	ND	ND	ND	ND	ND	ND	ND	ND	ND
1045	B6STW7	39S ribosomal protein L47 OS=Zea mays PE=2 SV=1	2	2	27.54	1	1.19411	ND	0.795717	ND	0.731221	ND	ND	ND	ND	ND	ND	ND	ND	ND	ND	ND
1046	C0HIL8	Putative uncharacterized protein OS=Zea mays PE=2 SV=1	2	2	1.706	1	1.20655	ND	1.23259	ND	1.05427	ND	ND	ND	ND	ND	ND	ND	ND	ND	ND	ND
1047	B7ZY36	Putative uncharacterized protein OS=Zea mays PE=2 SV=1	2	2	32.97	1	1.22403	ND	0.88143	ND	0.839618	ND	ND	ND	ND	ND	ND	ND	ND	ND	ND	ND
1048	B4FD77	Putative uncharacterized protein OS=Zea mays PE=4 SV=1	2	2	12.94	1	1.2284	ND	1.0335	ND	0.992486	ND	ND	ND	ND	ND	ND	ND	ND	ND	ND	ND
1049	B4FYN6	Putative uncharacterized protein OS=Zea mays PE=2 SV=1	2	4.38	32.17	4	1.23267	ND	0.682507	ND	0.799801	ND	ND	ND	ND	ND	ND	ND	ND	ND	ND	ND
1050	C0P8B8	Putative uncharacterized protein OS=Zea mays PE=2 SV=1	2	2	6.215	1	1.2359	ND	1.59208	ND	1.61881	ND	ND	ND	ND	ND	ND	ND	ND	ND	ND	ND
1051	C0P4D9	Putative uncharacterized protein OS=Zea mays PE=2 SV=1	2	2	5.441	1	1.24611	ND	0.827611	ND	0.796699	ND	ND	ND	ND	ND	ND	ND	ND	ND	ND	ND
1052	B6UBT8	Putative uncharacterized protein OS=Zea mays PE=2 SV=1	2	2.02	10.1	1	1.26027	ND	2.1669	ND	2.03205	ND	ND	ND	ND	ND	ND	ND	ND	ND	ND	ND
1053	B6TBI9	Pyridoxamine 5-phosphate oxidase family protein OS=Zea mays PE=2 SV=1	2	2	17.38	1	1.28094	ND	1.16458	ND	1.0588	ND	ND	ND	ND	ND	ND	ND	ND	ND	ND	ND
1054	B6T3D2	Saccharopine dehydrogenase OS=Zea mays PE=2 SV=1	2	2	7.489	1	1.3054	ND	1.12746	ND	1.01463	ND	ND	ND	ND	ND	ND	ND	ND	ND	ND	ND
1055	B6SKB7	Methylcrotonoyl-CoA carboxylase subunit alpha OS=Zea mays PE=2 SV=1	2	2	8.389	1	1.33784	ND	1.16677	ND	1.19981	ND	ND	ND	ND	ND	ND	ND	ND	ND	ND	ND
1056	B6TW13	Putative uncharacterized protein OS=Zea mays PE=2 SV=1	2	2	10.45	1	1.43262	ND	0.839885	ND	0.933544	ND	ND	ND	ND	ND	ND	ND	ND	ND	ND	ND
1057	C4XVE1	Putative uncharacterized protein OS=Zea mays PE=2 SV=1	2	2	16.9	1	1.4716	ND	1.95458	ND	1.81328	ND	ND	ND	ND	ND	ND	ND	ND	ND	ND	ND
1058	C0P6Q4	Putative uncharacterized protein OS=Zea mays PE=2 SV=1	2	2	31.4	1	1.47717	ND	0.953148	ND	0.691397	ND	ND	ND	ND	ND	ND	ND	ND	ND	ND	ND
1059	B6SMR2	Peroxidase 52 OS=Zea mays PE=2 SV=1	2	2	6.604	1	1.52232	ND	0.98948	ND	1.21025	ND	ND	ND	ND	ND	ND	ND	ND	ND	ND	ND
1060	B6SYN4	Putative uncharacterized protein OS=Zea mays PE=4 SV=1	2	2	13.19	1	1.59727	ND	1.13742	ND	1.39836	ND	ND	ND	ND	ND	ND	ND	ND	ND	ND	ND
1061	B6TNK2	Putative uncharacterized protein OS=Zea mays PE=2 SV=1	2	2	11.52	1	1.64272	ND	1.09049	ND	1.13849	ND	ND	ND	ND	ND	ND	ND	ND	ND	ND	ND
1062	B6TIA8	Caleosin related protein OS=Zea mays PE=2 SV=1	2	2	19.91	1	2.95735	ND	2.37222	ND	2.15124	ND	ND	ND	ND	ND	ND	ND	ND	ND	ND	ND
1063	B6TGF1	Malate dehydrogenase OS=Zea mays PE=2 SV=1	2	30.74	75.88	26	ND	ND	ND	ND	ND	ND	ND	ND	ND	ND	ND	ND	ND	ND	ND	ND
1064	B4FRJ3	Proteasome subunit beta type OS=Zea mays PE=2 SV=1	2	12.54	44.26	7	ND	ND	ND	ND	ND	ND	ND	ND	ND	ND	ND	ND	ND	ND	ND	ND
1065	B6TEB4	Putative uncharacterized protein OS=Zea mays PE=2 SV=1	2	8.07	51.56	7	ND	ND	ND	ND	ND	ND	ND	ND	ND	ND	ND	ND	ND	ND	ND	ND
1066	B6SHY8	40S ribosomal protein S12 OS=Zea mays PE=2 SV=1	2	7.2	52.14	7	ND	ND	ND	ND	ND	ND	ND	ND	ND	ND	ND	ND	ND	ND	ND	ND
1067	B6TLP8	Alpha-L-fucosidase 2 OS=Zea mays PE=2 SV=1	2	6.46	20.11	3	ND	ND	ND	ND	ND	ND	ND	ND	ND	ND	ND	ND	ND	ND	ND	ND
1068	Q9M586	Prohibitin OS=Zea mays GN=PHB4 PE=2 SV=1	2	5.51	31.49	4	ND	ND	ND	ND	ND	ND	ND	ND	ND	ND	ND	ND	ND	ND	ND	ND
1069	B6U0I6	Putative uncharacterized protein OS=Zea mays PE=2 SV=1	2	4.45	29.27	2	ND	ND	ND	ND	ND	ND	ND	ND	ND	ND	ND	ND	ND	ND	ND	ND
1070	B4G1X3	Putative uncharacterized protein OS=Zea mays PE=2 SV=1	2	2.06	21.32	1	ND	ND	ND	ND	ND	ND	ND	ND	ND	ND	ND	ND	ND	ND	ND	ND
1071	B6TQ56	Serine/threonine-protein phosphatase OS=Zea mays PE=2 SV=1	2	2.03	14.81	1	ND	ND	ND	ND	ND	ND	ND	ND	ND	ND	ND	ND	ND	ND	ND	ND
1072	C6KE75	DNA topoisomerase I OS=Zea mays GN=Top1 PE=2 SV=1	2	2.02	10.73	1	ND	ND	ND	ND	ND	ND	ND	ND	ND	ND	ND	ND	ND	ND	ND	ND
1073	B6TS78	Proteasome subunit alpha type OS=Zea mays PE=2 SV=1	2	2	34.89	1	ND	ND	ND	ND	ND	ND	ND	ND	ND	ND	ND	ND	ND	ND	ND	ND
1074	B4G0C6	Putative uncharacterized protein OS=Zea mays PE=2 SV=1	2	2	8.934	1	ND	ND	ND	ND	ND	ND	ND	ND	ND	ND	ND	ND	ND	ND	ND	ND
1075	B7ZXN1	Ferritin OS=Zea mays PE=3 SV=1	2	2	29.73	1	ND	ND	ND	ND	ND	ND	ND	ND	ND	ND	ND	ND	ND	ND	ND	ND
1076	B6TKU7	Sex determination protein tasselseed-2 OS=Zea mays PE=2 SV=1	2	2	15.19	2	ND	ND	ND	ND	ND	ND	ND	ND	ND	ND	ND	ND	ND	ND	ND	ND
1077	B6TIK6	Sarcosine oxidase OS=Zea mays PE=2 SV=1	2	2	9.88	1	ND	ND	ND	ND	ND	ND	ND	ND	ND	ND	ND	ND	ND	ND	ND	ND
1078	B4FCD7	Putative uncharacterized protein OS=Zea mays PE=2 SV=1	2	2	11.87	1	ND	ND	ND	ND	ND	ND	ND	ND	ND	ND	ND	ND	ND	ND	ND	ND
1079	B6TYM4	C2 domain containing protein OS=Zea mays PE=2 SV=1	2	2	6.982	1	ND	ND	ND	ND	ND	ND	ND	ND	ND	ND	ND	ND	ND	ND	ND	ND
1080	B4FQU9	Putative uncharacterized protein OS=Zea mays PE=4 SV=1	2	2	40.26	1	ND	ND	ND	ND	ND	ND	ND	ND	ND	ND	ND	ND	ND	ND	ND	ND
1081	B4F8F8	Putative uncharacterized protein OS=Zea mays PE=2 SV=1	2	2	11.42	1	ND	ND	ND	ND	ND	ND	ND	ND	ND	ND	ND	ND	ND	ND	ND	ND
1082	Q6TM44	Germin-like protein OS=Zea mays GN=glp1 PE=2 SV=1	2	2	10.85	1	ND	ND	ND	ND	ND	ND	ND	ND	ND	ND	ND	ND	ND	ND	ND	ND
1083	B6UG22	Small nuclear ribonucleoprotein Sm D1 OS=Zea mays PE=4 SV=1	2	2	21.05	1	ND	ND	ND	ND	ND	ND	ND	ND	ND	ND	ND	ND	ND	ND	ND	ND
1084	B6T731	Myosin-like protein OS=Zea mays PE=2 SV=1	1.93	1.93	9.559	1	1.17183	0.380904	0.922313	0.607736	1.08385	0.805393	ND	ND	ND	ND	ND	ND	ND	ND	ND	ND
1085	B4F886	Cupin, RmlC-type OS=Zea mays PE=2 SV=1	1.93	1.93	30.07	2	1.23422	ND	1.48666	ND	1.60688	ND	ND	ND	ND	ND	ND	ND	ND	ND	ND	ND
1086	B4FNZ1	Putative uncharacterized protein OS=Zea mays PE=2 SV=1	1.89	2.13	17.97	2	0.98419	ND	2.34485	ND	2.63213	ND	ND	ND	ND	ND	ND	ND	ND	ND	ND	ND
1087	B6SIP0	NHP2-like protein 1 OS=Zea mays PE=2 SV=1	1.88	1.88	25.98	1	1.13442	0.428458	0.674729	0.160003	0.681964	0.164017	ND	ND	ND	ND	ND	ND	ND	ND	ND	ND
1088	C0PAS6	Putative uncharacterized protein OS=Zea mays PE=2 SV=1	1.85	1.85	9.857	1	0.884343	ND	0.969844	ND	1.03125	ND	ND	ND	ND	ND	ND	ND	ND	ND	ND	ND
1089	Q6R985	Cytochrome c oxidase subunit 2 OS=Zea mays GN=cox2 PE=3 SV=1	1.85	1.85	10.38	1	0.949671	ND	1.36286	ND	1.3184	ND	ND	ND	ND	ND	ND	ND	ND	ND	ND	ND
1090	B6SJ81	Actin-depolymerizing factor 6 OS=Zea mays PE=2 SV=1	1.85	1.85	42.76	1	1.44712	ND	1.00515	ND	0.852821	ND	ND	ND	ND	ND	ND	ND	ND	ND	ND	ND
1091	B8A0J3	Putative uncharacterized protein OS=Zea mays PE=4 SV=1	1.83	1.83	38.24	1	1.13098	0.454251	0.770972	0.372483	0.732578	0.198426	ND	ND	ND	ND	ND	ND	ND	ND	ND	ND
1092	B6SNZ1	Chemocyanin OS=Zea mays PE=2 SV=1	1.8	1.8	34.09	1	0.477876	ND	0.91228	ND	0.800179	ND	ND	ND	ND	ND	ND	ND	ND	ND	ND	ND
1093	B7ZX15	Putative uncharacterized protein OS=Zea mays PE=2 SV=1	1.8	1.8	5.313	1	1.14745	ND	0.91012	ND	0.909533	ND	ND	ND	ND	ND	ND	ND	ND	ND	ND	ND
1094	B6SNJ5	60S ribosomal protein L31 OS=Zea mays PE=2 SV=1	1.8	1.8	28.23	1	ND	ND	ND	ND	ND	ND	ND	ND	ND	ND	ND	ND	ND	ND	ND	ND
1095	B4FRS1	Ras-related protein Rab-6A OS=Zea mays PE=2 SV=1	1.79	4.06	44.23	2	0.864825	0.223639	1.2735	0.199405	1.24576	0.118188	ND	ND	ND	ND	ND	ND	ND	ND	ND	ND
1096	B4F8B8	Putative uncharacterized protein OS=Zea mays PE=2 SV=1	1.77	1.77	11.73	1	1.08542	0.668719	0.9482	0.811494	1.04354	0.892583	ND	ND	ND	ND	ND	ND	ND	ND	ND	ND
1097	B6SRH1	NADH-ubiquinone oxidoreductase 18 kDa subunit OS=Zea mays PE=2 SV=1	1.75	1.75	24.2	1	1.04309	0.65523	0.857944	0.574983	0.742705	0.367546	ND	ND	ND	ND	ND	ND	ND	ND	ND	ND
1098	C0PJP0	Putative uncharacterized protein OS=Zea mays PE=2 SV=1	1.74	1.74	14.74	1	0.924799	0.589966	1.16735	0.375004	1.07604	0.749827	ND	ND	ND	ND	ND	ND	ND	ND	ND	ND
1099	C0P852	Putative uncharacterized protein OS=Zea mays PE=2 SV=1	1.74	1.74	7.407	1	1.02517	ND	0.913963	ND	0.819245	ND	ND	ND	ND	ND	ND	ND	ND	ND	ND	ND
1100	C0PAD4	Putative uncharacterized protein OS=Zea mays PE=2 SV=1	1.72	4.28	27.05	3	1.17138	0.36163	0.918548	0.555954	1.05845	0.675921	ND	ND	ND	ND	ND	ND	ND	ND	ND	ND
1101	B4FR57	Eukaryotic translation initiation factor 3 subunit 3 OS=Zea mays PE=2 SV=1	1.72	1.73	17.49	1	0.800989	ND	1.04891	ND	1.02171	ND	ND	ND	ND	ND	ND	ND	ND	ND	ND	ND
1102	B4FZU9	Putative uncharacterized protein OS=Zea mays PE=2 SV=1	1.72	1.72	12.29	1	0.943512	ND	1.10202	ND	1.08055	ND	ND	ND	ND	ND	ND	ND	ND	ND	ND	ND
1103	B6SWV1	Glucose-6-phosphate 1-dehydrogenase OS=Zea mays PE=2 SV=1	1.72	1.72	12.37	1	0.960057	ND	0.914885	ND	1.21831	ND	ND	ND	ND	ND	ND	ND	ND	ND	ND	ND
1104	C0PED2	Putative uncharacterized protein OS=Zea mays PE=2 SV=1	1.71	1.71	24.36	1	1.04394	ND	1.16007	ND	1.26145	ND	ND	ND	ND	ND	ND	ND	ND	ND	ND	ND
1105	B6TN77	Dehydrin COR410 OS=Zea mays PE=2 SV=1	1.69	1.74	7.216	1	0.999188	ND	1.49391	ND	1.50807	ND	ND	ND	ND	ND	ND	ND	ND	ND	ND	ND
1106	B6U0C2	Phenazine biosynthesis protein OS=Zea mays PE=2 SV=1	1.68	1.68	12.16	1	0.892654	0.476263	0.765396	0.300864	0.819415	0.309726	ND	ND	ND	ND	ND	ND	ND	ND	ND	ND
1107	B4FZQ6	Histone H2B OS=Zea mays PE=2 SV=1	1.68	14.63	57.89	25	ND	ND	ND	ND	ND	ND	ND	ND	ND	ND	ND	ND	ND	ND	ND	ND
1108	D1MAH4	Defensin OS=Zea mays PE=4 SV=1	1.68	1.68	30.63	1	ND	ND	ND	ND	ND	ND	ND	ND	ND	ND	ND	ND	ND	ND	ND	ND
1109	B4G1P9	3-N-debenzoyl-2-deoxytaxol N-benzoyltransferase OS=Zea mays PE=2 SV=1	1.67	1.67	6.776	1	1.04128	ND	1.43104	ND	1.47513	ND	ND	ND	ND	ND	ND	ND	ND	ND	ND	ND
1110	B4FLH6	NADH-ubiquinone oxidoreductase B18 subunit OS=Zea mays PE=4 SV=1	1.66	1.66	8.333	1	1.17824	ND	1.36443	ND	1.48132	ND	ND	ND	ND	ND	ND	ND	ND	ND	ND	ND
1111	B6SGL0	Mitochondrial import inner membrane translocase subunit Tim8 OS=Zea mays PE=4 SV=1	1.64	1.64	31.88	1	0.99646	ND	1.68969	ND	1.53747	ND	ND	ND	ND	ND	ND	ND	ND	ND	ND	ND
1112	C0PI72	Putative uncharacterized protein OS=Zea mays PE=2 SV=1	1.64	1.64	8.297	1	1.09022	ND	1.21479	ND	0.974531	ND	ND	ND	ND	ND	ND	ND	ND	ND	ND	ND
1113	B6SJN3	Protein mago nashi OS=Zea mays PE=2 SV=1	1.63	1.63	27.27	2	0.833572	0.421608	0.936666	0.63691	0.973844	0.86781	ND	ND	ND	ND	ND	ND	ND	ND	ND	ND
1114	B4FHV0	Putative uncharacterized protein OS=Zea mays PE=2 SV=1	1.62	1.62	10	1	0.901436	ND	1.02744	ND	0.901204	ND	ND	ND	ND	ND	ND	ND	ND	ND	ND	ND
1115	Q94IQ9	Putative methyl-binding domain protein MBD105 OS=Zea mays PE=2 SV=1	1.61	1.61	9.007	1	1.13963	0.421231	1.02785	0.832315	0.930237	0.605772	ND	ND	ND	ND	ND	ND	ND	ND	ND	ND
1116	B6T4X5	2-hydroxy-3-oxopropionate reductase OS=Zea mays PE=2 SV=1	1.61	1.61	32.54	1	0.750275	ND	0.887117	ND	0.956408	ND	ND	ND	ND	ND	ND	ND	ND	ND	ND	ND
1117	B4FC26	Putative uncharacterized protein OS=Zea mays PE=2 SV=1	1.59	8.52	52.22	5	1.12675	ND	1.14269	ND	1.17359	ND	ND	ND	ND	ND	ND	ND	ND	ND	ND	ND
1118	B4G0U5	Putative uncharacterized protein OS=Zea mays PE=2 SV=1	1.55	1.55	9.465	1	0.867223	ND	1.18211	ND	1.16085	ND	ND	ND	ND	ND	ND	ND	ND	ND	ND	ND
1119	B6UAD0	26S proteasome non-ATPase regulatory subunit 13 OS=Zea mays PE=2 SV=1	1.55	1.56	3.636	1	0.99069	ND	1.70365	ND	1.44674	ND	ND	ND	ND	ND	ND	ND	ND	ND	ND	ND
1120	B6TCZ8	Glucose-1-phosphate adenylyltransferase OS=Zea mays PE=2 SV=1	1.54	1.57	12.36	1	0.956125	ND	1.01985	ND	0.952221	ND	ND	ND	ND	ND	ND	ND	ND	ND	ND	ND
1121	C0PAG2	Putative uncharacterized protein OS=Zea mays PE=2 SV=1	1.54	1.54	23.15	2	1.00093	ND	1.81857	ND	1.78766	ND	ND	ND	ND	ND	ND	ND	ND	ND	ND	ND
1122	B6U4F7	Acylamino-acid-releasing enzyme OS=Zea mays PE=2 SV=1	1.53	1.55	6.848	1	1.1352	ND	1.16973	ND	0.982053	ND	ND	ND	ND	ND	ND	ND	ND	ND	ND	ND
1123	C4IYX9	Putative uncharacterized protein OS=Zea mays PE=2 SV=1	1.52	1.54	7.692	1	ND	ND	ND	ND	ND	ND	ND	ND	ND	ND	ND	ND	ND	ND	ND	ND
1124	B6T9D1	Putative uncharacterized protein OS=Zea mays PE=2 SV=1	1.51	1.51	13.25	1	0.943823	ND	2.85771	ND	2.0732	ND	ND	ND	ND	ND	ND	ND	ND	ND	ND	ND
1125	Q9SPD8	Voltage-dependent anion channel protein 1b OS=Zea mays GN=vdac1b PE=2 SV=1	1.51	7.48	23.55	4	1.0244	ND	0.87389	ND	1.15633	ND	ND	ND	ND	ND	ND	ND	ND	ND	ND	ND
1126	B6SPL8	Ubiquinol-cytochrome c reductase complex 8.0 kDa protein OS=Zea mays PE=4 SV=1	1.5	1.5	26.98	2	1.12462	ND	1.02516	ND	0.830959	ND	ND	ND	ND	ND	ND	ND	ND	ND	ND	ND
1127	B4FF10	Putative uncharacterized protein OS=Zea mays PE=2 SV=1	1.49	1.49	10.57	1	0.861521	0.763114	1.16814	0.541835	1.08873	0.755763	ND	ND	ND	ND	ND	ND	ND	ND	ND	ND
1128	Q94KT2	Beta-expansin 2 (Fragment) OS=Zea mays GN=expB2 PE=2 SV=1	1.48	1.48	32.57	1	0.95305	0.711782	1.00467	0.96999	1.05125	0.836503	ND	ND	ND	ND	ND	ND	ND	ND	ND	ND
1129	B4F8U6	Putative uncharacterized protein OS=Zea mays PE=2 SV=1	1.47	1.49	15.68	3	0.96984	ND	0.862317	ND	0.90925	ND	ND	ND	ND	ND	ND	ND	ND	ND	ND	ND
1130	B4F9L6	Putative uncharacterized protein OS=Zea mays PE=2 SV=1	1.46	1.46	8.421	2	1.00757	ND	1.08296	ND	1.11769	ND	ND	ND	ND	ND	ND	ND	ND	ND	ND	ND
1131	B4FHZ4	NADH ubiquinone oxidoreductase B14 subunit OS=Zea mays PE=2 SV=1	1.45	1.47	23.48	1	1.09752	ND	1.27251	ND	1.2294	ND	ND	ND	ND	ND	ND	ND	ND	ND	ND	ND
1132	B6U892	Dihydroorotate dehydrogenase OS=Zea mays PE=2 SV=1	1.44	1.68	4.264	1	ND	ND	ND	ND	ND	ND	ND	ND	ND	ND	ND	ND	ND	ND	ND	ND
1133	Q2MJJ9	Putative RH2 protein OS=Zea mays GN=RH2 PE=2 SV=1	1.4	1.4	15.97	1	1.04473	ND	0.96717	ND	1.03859	ND	ND	ND	ND	ND	ND	ND	ND	ND	ND	ND
1134	C4JBH6	Putative uncharacterized protein OS=Zea mays PE=2 SV=1	1.4	1.4	13.5	2	1.11072	ND	0.99086	ND	1.06719	ND	ND	ND	ND	ND	ND	ND	ND	ND	ND	ND
1135	C0PN38	Putative uncharacterized protein OS=Zea mays PE=2 SV=1	1.39	1.39	10.33	1	0.793917	0.266345	0.979427	0.871887	0.971956	0.900781	ND	ND	ND	ND	ND	ND	ND	ND	ND	ND
1136	B4FXW5	Putative uncharacterized protein OS=Zea mays PE=2 SV=1	1.39	3.58	13.71	2	0.702891	ND	0.824032	ND	1.05839	ND	ND	ND	ND	ND	ND	ND	ND	ND	ND	ND
1137	B7ZZV8	Putative uncharacterized protein OS=Zea mays PE=2 SV=1	1.38	1.4	10.64	1	1.12239	ND	1.25284	ND	0.966147	ND	ND	ND	ND	ND	ND	ND	ND	ND	ND	ND
1138	C0PIS3	Putative uncharacterized protein OS=Zea mays PE=3 SV=1	1.36	1.36	54.95	2	0.914441	0.384356	0.894599	0.302348	0.877592	0.247921	ND	ND	ND	ND	ND	ND	ND	ND	ND	ND
1139	B8A306	Putative uncharacterized protein OS=Zea mays PE=2 SV=1	1.36	21.3	40.43	12	ND	ND	ND	ND	ND	ND	ND	ND	ND	ND	ND	ND	ND	ND	ND	ND
1140	B6UGU1	60S ribosomal protein L34 OS=Zea mays PE=4 SV=1	1.34	1.34	28.57	1	0.836463	ND	1.00539	ND	0.849411	ND	ND	ND	ND	ND	ND	ND	ND	ND	ND	ND
1141	C0HEV9	Putative uncharacterized protein OS=Zea mays PE=2 SV=1	1.33	1.35	7.095	1	0.981264	ND	0.97664	ND	0.84942	ND	ND	ND	ND	ND	ND	ND	ND	ND	ND	ND
1142	B6TKH5	26S proteasome non-ATPase regulatory subunit 14 OS=Zea mays PE=2 SV=1	1.32	1.32	18.47	1	1.18984	0.164847	1.28686	0.334176	1.31456	0.186026	ND	ND	ND	ND	ND	ND	ND	ND	ND	ND
1143	B6T4Q9	ATP binding protein OS=Zea mays PE=2 SV=1	1.31	1.31	9.189	1	0.895534	0.478932	0.918929	0.559352	0.963456	0.777683	ND	ND	ND	ND	ND	ND	ND	ND	ND	ND
1144	C4J9V7	Putative uncharacterized protein OS=Zea mays PE=2 SV=1	1.31	1.31	11.28	1	0.838611	ND	1.08778	ND	1.06142	ND	ND	ND	ND	ND	ND	ND	ND	ND	ND	ND
1145	Q5EUE1	Protein disulfide isomerase OS=Zea mays GN=PDIL1-1 PE=2 SV=1	ND	ND	ND	ND	ND	ND	ND	ND	ND	ND	49.36	49.36	72.96	40	ND	ND	ND	ND	ND	ND
1146	B6U4A3	Heat shock 70 kDa protein OS=Zea mays PE=2 SV=1	ND	ND	ND	ND	ND	ND	ND	ND	ND	ND	31.61	31.7	48.53	19	0.980853	0.716407	0.932325	0.317177	0.942069	0.368023
1147	C3UZ63	HSP protein OS=Zea mays GN=HSP90-2 PE=2 SV=1	ND	ND	ND	ND	ND	ND	ND	ND	ND	ND	26.87	26.87	35.91	16	0.973491	0.518375	1.15023	0.0224331	1.10725	0.0474949
1148	B4FY16	Elongation factor 1-alpha OS=Zea mays PE=2 SV=1	ND	ND	ND	ND	ND	ND	ND	ND	ND	ND	21.91	21.91	49.89	30	ND	ND	ND	ND	ND	ND
1149	Q946V2	Legumin 1 OS=Zea mays PE=2 SV=1	ND	ND	ND	ND	ND	ND	ND	ND	ND	ND	21.69	21.69	39.13	16	0.998187	0.97519	0.587174	0.0209537	0.607711	0.0026032
1150	B4FL17	Putative uncharacterized protein OS=Zea mays PE=2 SV=1	ND	ND	ND	ND	ND	ND	ND	ND	ND	ND	21.62	21.62	92.81	14	0.953133	0.430437	0.940937	0.322733	0.895326	0.0980621
1151	B6T832	Histone H2A OS=Zea mays PE=2 SV=1	ND	ND	ND	ND	ND	ND	ND	ND	ND	ND	18.67	18.67	64.15	18	ND	ND	ND	ND	ND	ND
1152	B6UHI4	Vacuolar ATP synthase subunit B isoform 1 OS=Zea mays PE=2 SV=1	ND	ND	ND	ND	ND	ND	ND	ND	ND	ND	17.5	17.5	29.77	11	0.992419	0.909415	0.965297	0.517047	0.963567	0.496467
1153	Q9ZQY0	Pyruvate dehydrogenase E1 alpha subunit OS=Zea mays PE=4 SV=1	ND	ND	ND	ND	ND	ND	ND	ND	ND	ND	16.85	16.87	41.33	10	ND	ND	ND	ND	ND	ND
1154	Q9XGC6	Adenosine kinase (Fragment) OS=Zea mays PE=2 SV=1	ND	ND	ND	ND	ND	ND	ND	ND	ND	ND	15.7	15.7	37.16	10	1.02909	0.646781	0.95212	0.443205	0.957695	0.496791
1155	B4FH57	Elongation factor Tu OS=Zea mays PE=2 SV=1	ND	ND	ND	ND	ND	ND	ND	ND	ND	ND	15.47	15.47	41.33	7	1.04971	0.420481	0.999028	0.987191	1.04628	0.554636
1156	B4FGL3	Putative uncharacterized protein OS=Zea mays PE=2 SV=1	ND	ND	ND	ND	ND	ND	ND	ND	ND	ND	15.25	15.25	49.79	10	1.01318	ND	1.01482	ND	0.911201	ND
1157	B6TFG5	Dihydrolipoyllysine-residue succinyltransferase component of 2-oxoglutarate dehydrogenase complex OS=Zea mays PE=2 SV=1	ND	ND	ND	ND	ND	ND	ND	ND	ND	ND	14.57	14.57	38.57	11	1.02068	0.748423	1.03148	0.627591	1.03101	0.633813
1158	B4G178	ADP,ATP carrier protein OS=Zea mays PE=2 SV=1	ND	ND	ND	ND	ND	ND	ND	ND	ND	ND	14.27	14.27	40.57	10	1.05727	0.494053	1.32914	0.0288839	1.20763	0.0887521
1159	C0PCV2	40S ribosomal protein S8 OS=Zea mays PE=2 SV=1	ND	ND	ND	ND	ND	ND	ND	ND	ND	ND	14.17	14.17	41.59	13	1.00565	0.953549	0.892421	0.514094	0.857916	0.4863
1160	Q8W120	Histone H1-like protein OS=Zea mays GN=hon102 PE=2 SV=1	ND	ND	ND	ND	ND	ND	ND	ND	ND	ND	13.64	14.85	34.43	9	0.997239	0.973396	0.723627	0.134838	0.696333	0.0799945
1161	O24449	Translational initiation factor eIF-4A OS=Zea mays GN=tif-4A3 PE=2 SV=1	ND	ND	ND	ND	ND	ND	ND	ND	ND	ND	13.5	13.5	37.68	8	1.03507	0.68167	1.54338	0.0100001	1.57786	0.00880244
1162	Q84TL6	Legumin-like protein OS=Zea mays GN=cl2-2 PE=2 SV=1	ND	ND	ND	ND	ND	ND	ND	ND	ND	ND	13.18	13.18	59.23	8	0.997476	0.985995	0.811197	0.075913	0.819385	0.484884
1163	B7ZWY9	Citrate synthase OS=Zea mays PE=2 SV=1	ND	ND	ND	ND	ND	ND	ND	ND	ND	ND	12.65	12.65	39.19	7	0.995289	0.987937	0.881181	0.600963	0.880597	0.524731
1164	C0PGG5	Pyruvate kinase OS=Zea mays PE=2 SV=1	ND	ND	ND	ND	ND	ND	ND	ND	ND	ND	12.23	12.23	28.49	6	0.953193	0.578018	0.964068	0.749845	0.934687	0.441918
1165	B7ZXG1	Putative uncharacterized protein OS=Zea mays PE=2 SV=1	ND	ND	ND	ND	ND	ND	ND	ND	ND	ND	12.2	12.25	25.03	8	1.04595	0.732263	1.10393	0.375422	1.2923	0.0981139
1166	B8A326	Putative uncharacterized protein OS=Zea mays PE=2 SV=1	ND	ND	ND	ND	ND	ND	ND	ND	ND	ND	12.15	12.15	16.51	6	1.08211	0.582995	1.12533	0.454965	1.40152	0.212068
1167	B6U2K5	Vacuolar protein sorting 35 OS=Zea mays PE=2 SV=1	ND	ND	ND	ND	ND	ND	ND	ND	ND	ND	12.06	12.06	20.67	8	0.842785	ND	1.42694	ND	1.44462	ND
1168	B6SIJ5	Elongation factor 1-delta 1 OS=Zea mays PE=2 SV=1	ND	ND	ND	ND	ND	ND	ND	ND	ND	ND	11.54	11.54	69	13	0.965119	ND	0.884498	ND	0.861772	ND
1169	B4G194	40S ribosomal protein SA OS=Zea mays PE=2 SV=1	ND	ND	ND	ND	ND	ND	ND	ND	ND	ND	11.3	11.3	33.77	7	1.13808	0.455838	0.988794	0.872901	1.03281	0.649903
1170	B6THF2	Fructokinase-2 OS=Zea mays PE=2 SV=1	ND	ND	ND	ND	ND	ND	ND	ND	ND	ND	11.12	11.12	37.61	7	0.921481	0.396976	0.898485	0.267099	0.966393	0.693106
1171	B6SL10	Fasciclin-like arabinogalactan protein 8 OS=Zea mays PE=2 SV=1	ND	ND	ND	ND	ND	ND	ND	ND	ND	ND	10.93	10.93	25.42	8	1.07408	0.475984	1.10717	0.338833	1.0904	0.401412
1172	Q41753	Ubiquitin fusion protein OS=Zea mays PE=4 SV=1	ND	ND	ND	ND	ND	ND	ND	ND	ND	ND	10.81	11.44	59.35	8	0.927017	0.709093	0.848134	0.182935	0.821669	0.141303
1173	B6UAK0	6-phosphogluconolactonase OS=Zea mays PE=2 SV=1	ND	ND	ND	ND	ND	ND	ND	ND	ND	ND	10.73	10.73	39.2	6	0.970749	0.755998	0.899253	0.333159	0.952158	0.61763
1174	B6T5H6	Auxin-induced protein PCNT115 OS=Zea mays PE=2 SV=1	ND	ND	ND	ND	ND	ND	ND	ND	ND	ND	10.67	10.67	33.33	6	0.98373	0.803524	0.935664	0.370071	0.929659	0.332624
1175	B4G1X1	Putative uncharacterized protein OS=Zea mays PE=2 SV=1	ND	ND	ND	ND	ND	ND	ND	ND	ND	ND	10.48	10.48	25.77	8	0.975394	0.731947	0.961363	0.590676	0.944306	0.443652
1176	C0PFK3	Proteasome subunit alpha type OS=Zea mays PE=2 SV=1	ND	ND	ND	ND	ND	ND	ND	ND	ND	ND	10.43	10.43	47.56	5	0.977807	0.695461	1.16592	0.030578	1.18342	0.045756
1177	B4FRG8	Putative uncharacterized protein OS=Zea mays PE=2 SV=1	ND	ND	ND	ND	ND	ND	ND	ND	ND	ND	10.43	10.43	40.19	5	1.12481	0.342462	1.29636	0.00809396	1.31342	0.0268727
1178	B6TTP1	Non-specific lipid-transfer protein OS=Zea mays PE=3 SV=1	ND	ND	ND	ND	ND	ND	ND	ND	ND	ND	10.33	10.33	58.33	13	1.02405	0.766799	0.889442	0.210618	0.950014	0.537388
1179	Q9ZQY1	Putative uncharacterized protein OS=Zea mays PE=2 SV=1	ND	ND	ND	ND	ND	ND	ND	ND	ND	ND	10.29	10.29	38.24	10	0.925034	0.302328	0.89324	0.16068	0.874479	0.110197
1180	B4FU35	Putative uncharacterized protein OS=Zea mays PE=2 SV=1	ND	ND	ND	ND	ND	ND	ND	ND	ND	ND	10	10	22.42	5	0.90682	0.556288	0.935121	0.637166	0.967364	0.804877
1181	B7ZZ39	Putative uncharacterized protein OS=Zea mays PE=2 SV=1	ND	ND	ND	ND	ND	ND	ND	ND	ND	ND	9.88	9.88	29.93	6	0.962259	0.70524	1.01743	0.883337	1.08119	0.358724
1182	B6U118	T-complex protein 1 subunit zeta OS=Zea mays PE=2 SV=1	ND	ND	ND	ND	ND	ND	ND	ND	ND	ND	9.64	9.64	22.43	5	1.02611	0.75074	1.389	0.159801	1.43536	0.108354
1183	B6T3G4	40S ribosomal protein S19 OS=Zea mays PE=2 SV=1	ND	ND	ND	ND	ND	ND	ND	ND	ND	ND	9.38	9.38	61.38	9	0.946772	0.440278	0.688795	0.00222901	0.700528	0.0123396
1184	B6U607	Carbonyl reductase 1 OS=Zea mays PE=2 SV=1	ND	ND	ND	ND	ND	ND	ND	ND	ND	ND	9.08	9.08	34.85	5	ND	ND	ND	ND	ND	ND
1185	B7ZYX8	Putative uncharacterized protein OS=Zea mays PE=2 SV=1	ND	ND	ND	ND	ND	ND	ND	ND	ND	ND	8.83	8.83	31.04	4	1.09828	0.503428	0.941342	0.456475	0.947866	0.543438
1186	Q6XC06	Glyoxalase I OS=Zea mays GN=GlxI PE=2 SV=1	ND	ND	ND	ND	ND	ND	ND	ND	ND	ND	8.79	8.79	37.93	7	1.03146	0.629577	1.08731	0.33722	1.02856	0.768974
1187	O65160	DnaJ protein OS=Zea mays GN=mdJ1 PE=2 SV=1	ND	ND	ND	ND	ND	ND	ND	ND	ND	ND	8.63	8.63	23.39	6	0.925676	0.566376	1.08505	0.490314	1.08561	0.465434
1188	B6UHB6	Histone H1 OS=Zea mays PE=2 SV=1	ND	ND	ND	ND	ND	ND	ND	ND	ND	ND	8.57	10.39	40.77	8	1.0939	ND	0.601112	ND	0.535978	ND
1189	C4J3Y5	Putative uncharacterized protein OS=Zea mays PE=2 SV=1	ND	ND	ND	ND	ND	ND	ND	ND	ND	ND	8.54	8.54	19.72	4	1.02646	0.783354	1.09815	0.680659	1.17195	0.351321
1190	B6SS31	Putative uncharacterized protein OS=Zea mays PE=2 SV=1	ND	ND	ND	ND	ND	ND	ND	ND	ND	ND	8.51	21.94	54.9	19	0.992008	0.91771	1.5496	0.0812415	1.53199	0.0733575
1191	B4F7T9	Putative uncharacterized protein OS=Zea mays PE=2 SV=1	ND	ND	ND	ND	ND	ND	ND	ND	ND	ND	8.38	8.38	39.55	6	0.972125	0.71988	0.74434	0.049761	0.760277	0.0315152
1192	B4G1X9	Putative uncharacterized protein OS=Zea mays PE=2 SV=1	ND	ND	ND	ND	ND	ND	ND	ND	ND	ND	8.26	9.96	21.29	5	1.26558	ND	1.62993	ND	1.74559	ND
1193	Q8S4C4	Uncoupling protein OS=Zea mays PE=2 SV=1	ND	ND	ND	ND	ND	ND	ND	ND	ND	ND	8.22	8.22	33.23	4	1.07567	0.261332	1.15249	0.057591	1.05531	0.447332
1194	C0P455	Putative uncharacterized protein OS=Zea mays PE=2 SV=1	ND	ND	ND	ND	ND	ND	ND	ND	ND	ND	8.13	8.13	27.54	5	0.932894	0.498648	1.21717	0.398753	1.25028	0.37702
1195	B4F848	Chaperonin OS=Zea mays PE=2 SV=1	ND	ND	ND	ND	ND	ND	ND	ND	ND	ND	8.08	8.08	52.85	4	0.94063	0.459816	0.981599	0.81404	0.964905	0.654741
1196	B4FNZ7	Putative uncharacterized protein OS=Zea mays PE=2 SV=1	ND	ND	ND	ND	ND	ND	ND	ND	ND	ND	8.06	8.06	48.29	5	1.08272	ND	1.22028	ND	1.09358	ND
1197	B4F8X3	Acyl-coenzyme A oxidase OS=Zea mays PE=2 SV=1	ND	ND	ND	ND	ND	ND	ND	ND	ND	ND	8.02	8.02	13.79	5	0.97317	0.834175	0.809249	0.507218	0.854756	0.366745
1198	B4FNQ8	Calmodulin OS=Zea mays PE=2 SV=1	ND	ND	ND	ND	ND	ND	ND	ND	ND	ND	8.02	8.02	44.59	4	1.06665	0.433193	0.951886	0.539605	0.921843	0.337471
1199	B4FST4	Putative uncharacterized protein OS=Zea mays PE=2 SV=1	ND	ND	ND	ND	ND	ND	ND	ND	ND	ND	8.01	8.01	51.7	5	0.992029	0.932139	0.847434	0.185298	0.804341	0.120864
1200	B6TBX3	GTP-binding nuclear protein Ran-A1 OS=Zea mays PE=2 SV=1	ND	ND	ND	ND	ND	ND	ND	ND	ND	ND	7.7	7.7	28.96	5	1.01582	0.844338	0.847889	0.110911	0.803782	0.106586
1201	Q9ZR86	PDI-like protein OS=Zea mays PE=2 SV=1	ND	ND	ND	ND	ND	ND	ND	ND	ND	ND	7.6	7.6	18.45	4	1.17921	0.273596	1.24984	0.110921	1.2781	0.0939699
1202	B4FRW8	Putative uncharacterized protein OS=Zea mays PE=2 SV=1	ND	ND	ND	ND	ND	ND	ND	ND	ND	ND	7.26	7.26	36	5	1.07108	0.623402	1.13998	0.421401	1.19281	0.334841
1203	C0PG96	Putative uncharacterized protein OS=Zea mays PE=2 SV=1	ND	ND	ND	ND	ND	ND	ND	ND	ND	ND	7.16	7.16	24.38	5	1.03818	0.703454	1.25419	0.118278	1.13904	0.271523
1204	B6SHX1	Malate dehydrogenase OS=Zea mays PE=2 SV=1	ND	ND	ND	ND	ND	ND	ND	ND	ND	ND	7.07	13.44	47.5	9	1.09906	0.404798	1.04529	0.776238	1.0526	0.754371
1205	B7ZYI0	Putative uncharacterized protein OS=Zea mays PE=2 SV=1	ND	ND	ND	ND	ND	ND	ND	ND	ND	ND	7.02	19.38	66.67	14	0.971327	0.807006	0.90005	0.346939	0.91432	0.526492
1206	C0PP73	Putative uncharacterized protein OS=Zea mays PE=2 SV=1	ND	ND	ND	ND	ND	ND	ND	ND	ND	ND	6.98	6.98	39.67	9	0.946482	0.437506	1.20323	0.0521477	1.20812	0.0431459
1207	B6TS84	Transaldolase 2 OS=Zea mays PE=2 SV=1	ND	ND	ND	ND	ND	ND	ND	ND	ND	ND	6.71	6.71	24.19	4	0.913345	0.197591	0.861125	0.110921	0.810003	0.105164
1208	Q84TL7	Legumin-like protein OS=Zea mays GN=cl2-1 PE=2 SV=1	ND	ND	ND	ND	ND	ND	ND	ND	ND	ND	6.56	11.67	51.39	7	1.08161	0.589752	1.26215	0.21079	1.24166	0.308152
1209	B6TCJ1	Mitochondrial prohibitin complex protein 2 OS=Zea mays PE=2 SV=1	ND	ND	ND	ND	ND	ND	ND	ND	ND	ND	6.36	6.36	42.56	4	0.997269	0.974503	0.982313	0.863301	1.0323	0.822091
1210	B6SH97	2-isopropylmalate synthase B OS=Zea mays PE=2 SV=1	ND	ND	ND	ND	ND	ND	ND	ND	ND	ND	6.26	6.26	35.74	3	0.895874	0.625361	0.882694	0.524578	0.855236	0.359039
1211	B7ZY37	Putative uncharacterized protein OS=Zea mays PE=2 SV=1	ND	ND	ND	ND	ND	ND	ND	ND	ND	ND	6.19	6.19	20.15	3	1.07281	0.609371	1.061	0.732907	1.06162	0.748702
1212	B6TDD0	Polygalacturonase inhibitor 1 OS=Zea mays PE=2 SV=1	ND	ND	ND	ND	ND	ND	ND	ND	ND	ND	6.16	6.16	27.79	4	0.90108	0.410081	0.96073	0.61681	0.897177	0.227727
1213	B6U7T0	Peroxidase 65 OS=Zea mays PE=2 SV=1	ND	ND	ND	ND	ND	ND	ND	ND	ND	ND	6.15	6.15	31.74	3	1.02712	0.766197	1.03068	0.737662	0.978039	0.803892
1214	B6U0A3	Catalytic/ hydrolase OS=Zea mays PE=2 SV=1	ND	ND	ND	ND	ND	ND	ND	ND	ND	ND	6.13	6.13	22.5	4	1.03258	0.80094	2.29994	0.174551	2.45306	0.149619
1215	Q5K3Q7	Vacuolar H+-translocating inorganic pyrophosphatase OS=Zea mays GN=vpp1 PE=3 SV=1	ND	ND	ND	ND	ND	ND	ND	ND	ND	ND	6.12	6.12	10.97	4	0.99968	0.997216	0.79137	0.193161	0.730077	0.141761
1216	B6TZY4	60S ribosomal protein L28 OS=Zea mays PE=2 SV=1	ND	ND	ND	ND	ND	ND	ND	ND	ND	ND	6.11	6.11	45.45	3	0.981924	ND	0.873301	ND	0.8285	ND
1217	B4F9J1	Beta-galactosidase OS=Zea mays PE=2 SV=1	ND	ND	ND	ND	ND	ND	ND	ND	ND	ND	6.06	6.06	21.05	4	1.03983	0.792492	0.911006	0.573024	0.960934	0.758387
1218	B4FEJ6	Actin-depolymerizing factor 3 OS=Zea mays PE=2 SV=1	ND	ND	ND	ND	ND	ND	ND	ND	ND	ND	6.04	6.04	40.29	4	1.00612	0.944274	0.883733	0.201093	0.848012	0.116662
1219	B6TLW3	Fiber protein Fb19 OS=Zea mays PE=2 SV=1	ND	ND	ND	ND	ND	ND	ND	ND	ND	ND	6.04	6.04	45.61	4	1.09389	0.893138	1.05238	0.783596	1.02054	0.976852
1220	B6T6W1	Basic endochitinase C OS=Zea mays PE=2 SV=1	ND	ND	ND	ND	ND	ND	ND	ND	ND	ND	6.01	6.01	39.85	4	1.06354	0.648506	1.52693	0.311071	1.56079	0.382968
1221	Q32SG2	Protein phosphatase 2A regulatory subunit A OS=Zea mays PE=2 SV=1	ND	ND	ND	ND	ND	ND	ND	ND	ND	ND	6	7.01	27.79	3	0.813961	0.808119	1.36735	0.481093	1.38988	0.37313
1222	C0PHS2	Putative uncharacterized protein OS=Zea mays PE=2 SV=1	ND	ND	ND	ND	ND	ND	ND	ND	ND	ND	6	6	10.19	3	1.04563	0.782545	0.909954	0.610128	0.941166	0.564276
1223	B6T8U5	ER6 protein OS=Zea mays PE=2 SV=1	ND	ND	ND	ND	ND	ND	ND	ND	ND	ND	6	6	28.85	4	1.04183	0.776421	1.02251	0.861262	0.999632	0.997669
1224	B6T7H0	Glutathione S-transferase 6 OS=Zea mays PE=2 SV=1	ND	ND	ND	ND	ND	ND	ND	ND	ND	ND	6	6	18.14	4	1.09882	0.531471	1.1845	0.550204	1.15964	0.387742
1225	B4FL49	Putative uncharacterized protein OS=Zea mays PE=2 SV=1	ND	ND	ND	ND	ND	ND	ND	ND	ND	ND	6	6	70.91	4	1.27681	ND	0.624588	ND	0.699603	ND
1226	B4FQG0	Putative uncharacterized protein OS=Zea mays PE=4 SV=1	ND	ND	ND	ND	ND	ND	ND	ND	ND	ND	5.8	5.8	60.83	4	0.948558	0.687589	1.50446	0.336053	1.35119	0.413196
1227	B4FFJ8	Putative uncharacterized protein OS=Zea mays PE=2 SV=1	ND	ND	ND	ND	ND	ND	ND	ND	ND	ND	5.6	5.6	36.14	3	ND	ND	ND	ND	ND	ND
1228	B4FFG3	Protein translation factor SUI1 OS=Zea mays PE=4 SV=1	ND	ND	ND	ND	ND	ND	ND	ND	ND	ND	5.44	5.44	58.26	4	1.16828	ND	0.997094	ND	1.16379	ND
1229	B6UIR3	UDP-glucuronic acid decarboxylase 1 OS=Zea mays PE=2 SV=1	ND	ND	ND	ND	ND	ND	ND	ND	ND	ND	5.35	5.35	23.81	3	ND	ND	ND	ND	ND	ND
1230	B4F869	Proline iminopeptidase OS=Zea mays PE=2 SV=1	ND	ND	ND	ND	ND	ND	ND	ND	ND	ND	5.27	5.27	33.88	3	0.994351	0.945454	0.7332	0.116091	0.836688	0.325824
1231	B6TNS0	Nucleolar protein Nop56 OS=Zea mays PE=2 SV=1	ND	ND	ND	ND	ND	ND	ND	ND	ND	ND	5.2	5.2	25	4	1.04389	0.807103	1.10156	0.514146	1.11137	0.43067
1232	O49215	(S)-adenosyl-L-methionine:delta 24-sterol methyltransferase OS=Zea mays PE=2 SV=1	ND	ND	ND	ND	ND	ND	ND	ND	ND	ND	5.02	5.07	32.85	4	1.0736	0.823132	1.18107	0.367765	1.08775	0.582344
1233	C4J594	Putative uncharacterized protein OS=Zea mays PE=2 SV=1	ND	ND	ND	ND	ND	ND	ND	ND	ND	ND	5.01	5.01	25.35	2	0.988098	0.882707	1.2407	0.198731	1.27363	0.120048
1234	C0PBY7	Nucleoside diphosphate kinase OS=Zea mays PE=2 SV=1	ND	ND	ND	ND	ND	ND	ND	ND	ND	ND	4.96	5.04	26.05	4	0.986308	0.880632	1.07177	0.483246	1.09743	0.370558
1235	C0HHC3	Putative uncharacterized protein OS=Zea mays PE=2 SV=1	ND	ND	ND	ND	ND	ND	ND	ND	ND	ND	4.83	4.83	24.46	3	1.1752	0.372546	0.965225	0.865992	1.04386	0.75754
1236	B8A0C4	Putative uncharacterized protein OS=Zea mays PE=2 SV=1	ND	ND	ND	ND	ND	ND	ND	ND	ND	ND	4.77	4.77	15.48	3	1.06226	0.679704	0.860868	0.374916	0.890929	0.65185
1237	C0PMC5	Putative uncharacterized protein OS=Zea mays PE=2 SV=1	ND	ND	ND	ND	ND	ND	ND	ND	ND	ND	4.75	4.75	21.84	2	1.04606	0.63378	1.05612	0.56943	1.0363	0.702282
1238	B4G237	Histone H2A OS=Zea mays PE=2 SV=1	ND	ND	ND	ND	ND	ND	ND	ND	ND	ND	4.73	6.91	46.67	5	ND	ND	ND	ND	ND	ND
1239	B7U627	DHN2-like protein OS=Zea mays PE=2 SV=1	ND	ND	ND	ND	ND	ND	ND	ND	ND	ND	4.71	4.74	22.42	2	0.980108	ND	1.65376	ND	1.39707	ND
1240	B6TJM1	3-isopropylmalate dehydrogenase OS=Zea mays PE=2 SV=1	ND	ND	ND	ND	ND	ND	ND	ND	ND	ND	4.64	4.66	29.32	2	1.03368	0.681448	1.02951	0.717223	1.17689	0.221019
1241	C4JA00	Putative uncharacterized protein OS=Zea mays PE=2 SV=1	ND	ND	ND	ND	ND	ND	ND	ND	ND	ND	4.62	4.62	18.98	2	0.96762	0.734557	0.993508	0.969913	0.956993	0.805003
1242	B6U1I9	Eukaryotic peptide chain release factor subunit 1-1 OS=Zea mays PE=2 SV=1	ND	ND	ND	ND	ND	ND	ND	ND	ND	ND	4.53	4.53	14.42	3	0.990812	0.921622	0.996737	0.987788	0.974699	0.903307
1243	C0HH60	Putative uncharacterized protein OS=Zea mays PE=2 SV=1	ND	ND	ND	ND	ND	ND	ND	ND	ND	ND	4.53	4.53	10.71	3	0.968226	0.741801	0.60287	0.133691	0.737328	0.158691
1244	B8A019	Putative uncharacterized protein OS=Zea mays PE=2 SV=1	ND	ND	ND	ND	ND	ND	ND	ND	ND	ND	4.52	4.53	18.1	2	1.08336	0.428338	1.05023	0.607806	1.13283	0.264299
1245	B4FPA4	Putative uncharacterized protein OS=Zea mays PE=2 SV=1	ND	ND	ND	ND	ND	ND	ND	ND	ND	ND	4.41	4.41	16.02	3	1.0353	ND	0.982766	ND	0.96527	ND
1246	B6TB61	DNA repair protein RAD23 OS=Zea mays PE=2 SV=1	ND	ND	ND	ND	ND	ND	ND	ND	ND	ND	4.38	6	33.33	3	ND	ND	ND	ND	ND	ND
1247	C4IYM7	Putative uncharacterized protein OS=Zea mays PE=2 SV=1	ND	ND	ND	ND	ND	ND	ND	ND	ND	ND	4.36	4.36	25.82	2	0.956035	0.760124	1.42772	0.066166	1.45125	0.0635615
1248	B4FN28	Ribosomal protein OS=Zea mays PE=2 SV=1	ND	ND	ND	ND	ND	ND	ND	ND	ND	ND	4.36	4.36	41.1	4	0.845097	0.345618	0.95522	0.731325	0.943515	0.688919
1249	B4FZ41	Proteasome subunit beta type OS=Zea mays PE=2 SV=1	ND	ND	ND	ND	ND	ND	ND	ND	ND	ND	4.35	4.35	23.53	3	0.974538	0.83771	1.03869	0.766741	1.25903	0.350985
1250	B6TVL8	APx2-Cytosolic Ascorbate Peroxidase OS=Zea mays PE=2 SV=1	ND	ND	ND	ND	ND	ND	ND	ND	ND	ND	4.34	9.11	53.6	12	0.919112	0.550338	0.834387	0.318098	0.859028	0.508041
1251	A1XCI1	Lipoxygenase OS=Zea mays GN=LOX6 PE=2 SV=1	ND	ND	ND	ND	ND	ND	ND	ND	ND	ND	4.2	4.2	11.88	3	1.48025	ND	2.47195	ND	2.20748	ND
1252	B6SXZ1	Putative uncharacterized protein OS=Zea mays PE=2 SV=1	ND	ND	ND	ND	ND	ND	ND	ND	ND	ND	4.18	4.18	11.38	2	0.901628	0.329426	0.754027	0.127691	0.812656	0.213444
1253	B6SLA5	Ferredoxin OS=Zea mays PE=2 SV=1	ND	ND	ND	ND	ND	ND	ND	ND	ND	ND	4.15	4.15	33.33	3	1.21086	ND	1.03674	ND	1.08789	ND
1254	B4FGC8	40S ribosomal protein S12 OS=Zea mays PE=2 SV=1	ND	ND	ND	ND	ND	ND	ND	ND	ND	ND	4.1	4.1	62.14	3	1.05083	0.534865	0.748501	0.0858983	0.751381	0.0465182
1255	Q6R9J5	ATPase subunit 4 OS=Zea mays GN=atp4 PE=4 SV=1	ND	ND	ND	ND	ND	ND	ND	ND	ND	ND	4.09	4.09	18.72	2	1.03451	0.752467	1.18883	0.208711	1.27236	0.124836
1256	C0PEV0	Putative uncharacterized protein OS=Zea mays PE=2 SV=1	ND	ND	ND	ND	ND	ND	ND	ND	ND	ND	4.06	4.06	8.665	2	0.984055	0.873516	1.54974	0.152164	1.58883	0.145879
1257	B8A3G9	Putative uncharacterized protein OS=Zea mays PE=2 SV=1	ND	ND	ND	ND	ND	ND	ND	ND	ND	ND	4.06	4.06	14.29	2	0.878125	0.279671	0.813071	0.191184	0.806377	0.174658
1258	B6UFZ9	Mitochondrial glycoprotein OS=Zea mays PE=2 SV=1	ND	ND	ND	ND	ND	ND	ND	ND	ND	ND	4.05	4.05	18.18	3	1.17526	0.361405	1.01839	0.888192	0.958249	0.749471
1259	B4FSJ1	Putative uncharacterized protein OS=Zea mays PE=2 SV=1	ND	ND	ND	ND	ND	ND	ND	ND	ND	ND	4.04	4.05	16.18	2	0.6528	0.144995	0.911307	0.524649	0.983116	0.891483
1260	B6SVY2	ATPase 2 OS=Zea mays PE=2 SV=1	ND	ND	ND	ND	ND	ND	ND	ND	ND	ND	4.03	4.03	16.57	2	1.0762	0.609358	1.3625	0.207196	1.37528	0.200929
1261	C4J0U7	Putative uncharacterized protein OS=Zea mays PE=2 SV=1	ND	ND	ND	ND	ND	ND	ND	ND	ND	ND	4.03	4.03	11.88	2	0.887541	0.347496	0.789328	0.577127	0.713472	0.437651
1262	C0PM03	Putative uncharacterized protein OS=Zea mays PE=2 SV=1	ND	ND	ND	ND	ND	ND	ND	ND	ND	ND	4.02	4.02	22.54	2	1.64234	0.147068	1.11828	0.469085	1.05265	0.778345
1263	B6T9B9	Alpha-N-arabinofuranosidase A OS=Zea mays PE=2 SV=1	ND	ND	ND	ND	ND	ND	ND	ND	ND	ND	4.01	4.01	11.03	2	1.20695	ND	2.05285	ND	1.97058	ND
1264	C0PDT9	Putative uncharacterized protein OS=Zea mays PE=2 SV=1	ND	ND	ND	ND	ND	ND	ND	ND	ND	ND	4.01	4.01	18.24	2	ND	ND	ND	ND	ND	ND
1265	C0HEN0	Putative uncharacterized protein OS=Zea mays PE=4 SV=1	ND	ND	ND	ND	ND	ND	ND	ND	ND	ND	4	4	22.94	2	0.991728	0.952788	1.24948	0.297632	1.14377	0.442614
1266	B4FHK5	NPL4 family protein OS=Zea mays PE=2 SV=1	ND	ND	ND	ND	ND	ND	ND	ND	ND	ND	4	4	11.51	2	0.981998	0.944658	1.03453	0.917515	1.01212	0.963894
1267	B8A3G8	Putative uncharacterized protein OS=Zea mays PE=2 SV=1	ND	ND	ND	ND	ND	ND	ND	ND	ND	ND	4	4.14	53.47	2	0.945948	0.765763	1.0719	0.655344	1.37359	0.495327
1268	B4FH69	Putative uncharacterized protein OS=Zea mays PE=2 SV=1	ND	ND	ND	ND	ND	ND	ND	ND	ND	ND	4	4	31.95	3	0.944082	0.679916	0.662898	0.460837	0.617842	0.505352
1269	B4FT23	14-3-3-like protein OS=Zea mays PE=2 SV=1	ND	ND	ND	ND	ND	ND	ND	ND	ND	ND	4	13.13	50.4	6	0.863959	0.653424	0.960919	0.894222	1.03511	0.863415
1270	C0HJ94	Putative uncharacterized protein OS=Zea mays PE=2 SV=1	ND	ND	ND	ND	ND	ND	ND	ND	ND	ND	4	4	15.92	3	0.895609	0.468039	0.897686	0.475948	0.920318	0.558709
1271	B4F7V4	Ras-related protein Rab11A OS=Zea mays PE=2 SV=1	ND	ND	ND	ND	ND	ND	ND	ND	ND	ND	4	4.05	24.65	2	0.85618	0.386789	1.08454	0.629767	1.28003	0.259688
1272	B7ZZM8	Putative uncharacterized protein OS=Zea mays PE=2 SV=1	ND	ND	ND	ND	ND	ND	ND	ND	ND	ND	4	4.11	24.34	3	1.14786	ND	0.911717	ND	0.896767	ND
1273	B4FLU9	Putative uncharacterized protein OS=Zea mays PE=2 SV=1	ND	ND	ND	ND	ND	ND	ND	ND	ND	ND	4	8.01	17.75	4	1.1417	ND	1.23684	ND	1.1225	ND
1274	B6TBG8	26S proteasome non-ATPase regulatory subunit 3 OS=Zea mays PE=2 SV=1	ND	ND	ND	ND	ND	ND	ND	ND	ND	ND	4	4	14.87	2	0.931461	ND	1.50449	ND	1.54767	ND
1275	B7ZXD5	Putative uncharacterized protein OS=Zea mays PE=2 SV=1	ND	ND	ND	ND	ND	ND	ND	ND	ND	ND	4	4	7.859	2	0.925751	ND	0.818129	ND	0.902261	ND
1276	B4FWP8	Putative uncharacterized protein OS=Zea mays PE=2 SV=1	ND	ND	ND	ND	ND	ND	ND	ND	ND	ND	4	4	13.51	2	ND	ND	ND	ND	ND	ND
1277	C0PEP2	Putative uncharacterized protein OS=Zea mays PE=2 SV=1	ND	ND	ND	ND	ND	ND	ND	ND	ND	ND	4	4	13.56	2	ND	ND	ND	ND	ND	ND
1278	B6UEG5	Mitochondrial import inner membrane translocase subunit Tim9 OS=Zea mays PE=4 SV=1	ND	ND	ND	ND	ND	ND	ND	ND	ND	ND	3.92	3.92	27.96	3	0.932778	0.61078	1.02524	0.842905	1.06608	0.634611
1279	B4F817	Putative uncharacterized protein OS=Zea mays PE=2 SV=1	ND	ND	ND	ND	ND	ND	ND	ND	ND	ND	3.89	7.19	67.76	4	0.869655	0.488555	0.622808	0.147942	0.688237	0.180331
1280	B4FV50	Ras-related protein ARA-3 OS=Zea mays PE=2 SV=1	ND	ND	ND	ND	ND	ND	ND	ND	ND	ND	3.82	4.22	34.11	5	1.07623	ND	1.349	ND	0.957712	ND
1281	A8WES6	ZCN15 OS=Zea mays GN=ZCN15 PE=2 SV=1	ND	ND	ND	ND	ND	ND	ND	ND	ND	ND	3.8	3.8	32.2	4	1.0482	0.653344	1.16287	0.235434	1.17779	0.211346
1282	B6TN44	26S proteasome non-ATPase regulatory subunit 9 OS=Zea mays PE=2 SV=1	ND	ND	ND	ND	ND	ND	ND	ND	ND	ND	3.8	3.8	30.05	2	1.15704	0.386436	1.25649	0.387542	1.18192	0.472003
1283	Q9FUL7	40S ribosomal protein S24 OS=Zea mays PE=2 SV=1	ND	ND	ND	ND	ND	ND	ND	ND	ND	ND	3.77	3.77	29.93	2	0.99816	0.988145	0.708413	0.3447	0.710337	0.230226
1284	B7ZZM7	Putative uncharacterized protein OS=Zea mays PE=2 SV=1	ND	ND	ND	ND	ND	ND	ND	ND	ND	ND	3.49	3.49	13.27	2	1.01707	0.89843	1.03736	0.805121	1.10278	0.519098
1285	C0HIB6	Histone H2A OS=Zea mays PE=2 SV=1	ND	ND	ND	ND	ND	ND	ND	ND	ND	ND	3.48	18.43	45.03	17	ND	ND	ND	ND	ND	ND
1286	E7DDW6	Putative uncharacterized protein OS=Zea mays PE=4 SV=1	ND	ND	ND	ND	ND	ND	ND	ND	ND	ND	3.41	3.41	11.06	2	1.03676	0.786478	1.25772	0.269244	1.52747	0.262917
1287	B6SRG8	DNA-directed RNA polymerases I, II, and III 17.1 kDa polypeptide OS=Zea mays PE=2 SV=1	ND	ND	ND	ND	ND	ND	ND	ND	ND	ND	3.41	3.41	35.62	3	0.933618	ND	1.05125	ND	1.05606	ND
1288	C0PAC2	Putative uncharacterized protein OS=Zea mays PE=4 SV=1	ND	ND	ND	ND	ND	ND	ND	ND	ND	ND	3.39	3.39	29.2	2	0.992529	0.952983	0.733326	0.213939	0.769105	0.233814
1289	C0HJ33	Putative uncharacterized protein OS=Zea mays PE=2 SV=1	ND	ND	ND	ND	ND	ND	ND	ND	ND	ND	3.38	3.38	18.75	2	1.06993	0.507957	1.00885	0.936509	1.0518	0.682428
1290	B6T361	60S acidic ribosomal protein P1 OS=Zea mays PE=4 SV=1	ND	ND	ND	ND	ND	ND	ND	ND	ND	ND	3.35	4.42	50.46	3	1.15851	ND	0.757075	ND	0.860208	ND
1291	C0PL01	Putative uncharacterized protein OS=Zea mays PE=2 SV=1	ND	ND	ND	ND	ND	ND	ND	ND	ND	ND	3.34	3.34	12.54	2	1.00753	0.936421	1.08957	0.413131	1.04191	0.671361
1292	C0PLV4	Putative uncharacterized protein OS=Zea mays PE=2 SV=1	ND	ND	ND	ND	ND	ND	ND	ND	ND	ND	3.3	3.3	15.61	2	0.936754	0.630089	0.856511	0.200628	0.859651	0.207214
1293	B6UEA6	40S ribosomal protein S28 OS=Zea mays PE=4 SV=1	ND	ND	ND	ND	ND	ND	ND	ND	ND	ND	3.28	3.28	76.92	6	1.04826	0.720692	0.823072	0.302845	0.89521	0.469009
1294	B6TSC6	T-complex protein 1 subunit epsilon OS=Zea mays PE=2 SV=1	ND	ND	ND	ND	ND	ND	ND	ND	ND	ND	3.23	3.23	12.52	4	0.852433	ND	0.972451	ND	1.16092	ND
1295	B4FYG9	NADH-ubiquinone oxidoreductase 13 kDa-B subunit OS=Zea mays PE=2 SV=1	ND	ND	ND	ND	ND	ND	ND	ND	ND	ND	3.2	3.2	22.54	2	0.98772	0.926214	1.07255	0.793499	1.0015	0.993254
1296	B6TQ65	Proteasome subunit beta type OS=Zea mays PE=2 SV=1	ND	ND	ND	ND	ND	ND	ND	ND	ND	ND	3.15	3.15	27.38	2	0.929307	0.604387	1.05645	0.687432	1.11464	0.480267
1297	B6TI09	Eukaryotic translation initiation factor 3 subunit 1 alpha, 35kDa OS=Zea mays PE=2 SV=1	ND	ND	ND	ND	ND	ND	ND	ND	ND	ND	3.13	3.13	17.75	2	1.00724	0.937066	1.06633	0.510805	1.08095	0.459189
1298	B6SKN3	1,2-dihydroxy-3-keto-5-methylthiopentene dioxygenase 2 OS=Zea mays PE=2 SV=1	ND	ND	ND	ND	ND	ND	ND	ND	ND	ND	3.04	3.04	22.22	3	ND	ND	ND	ND	ND	ND
1299	B6TVW2	Germin-like protein subfamily 1 member 17 OS=Zea mays PE=2 SV=1	ND	ND	ND	ND	ND	ND	ND	ND	ND	ND	2.93	3.35	56.19	4	0.904268	ND	1.01601	ND	0.922792	ND
1300	C0P4D6	Putative uncharacterized protein OS=Zea mays PE=2 SV=1	ND	ND	ND	ND	ND	ND	ND	ND	ND	ND	2.86	2.86	20.99	2	0.754761	ND	1.00398	ND	1.22146	ND
1301	C0HEG3	Putative uncharacterized protein OS=Zea mays PE=2 SV=1	ND	ND	ND	ND	ND	ND	ND	ND	ND	ND	2.82	2.82	16.88	3	0.947264	0.798876	0.886377	0.51776	0.888044	0.632165
1302	B6TJ93	40S ribosomal protein S15a OS=Zea mays PE=2 SV=1	ND	ND	ND	ND	ND	ND	ND	ND	ND	ND	2.74	2.74	44.62	2	1.05173	0.530124	1.182	0.118336	1.33141	0.217921
1303	B6UAB8	Non-specific lipid-transfer protein OS=Zea mays PE=2 SV=1	ND	ND	ND	ND	ND	ND	ND	ND	ND	ND	2.73	2.73	34.95	1	0.99817	0.988643	1.10605	0.504095	1.21246	0.309952
1304	C0P9J6	Aminoaldehyde dehydrogenase 1 OS=Zea mays GN=AMADH1 PE=2 SV=1	ND	ND	ND	ND	ND	ND	ND	ND	ND	ND	2.67	2.67	23.17	1	1.01034	0.912329	1.02666	0.779734	1.02235	0.813577
1305	B6U7Y1	Activator of 90 kDa heat shock protein ATPase OS=Zea mays PE=2 SV=1	ND	ND	ND	ND	ND	ND	ND	ND	ND	ND	2.67	2.67	8.333	1	1.61848	ND	1.78095	ND	1.39938	ND
1306	B4FGA4	Putative uncharacterized protein OS=Zea mays PE=2 SV=1	ND	ND	ND	ND	ND	ND	ND	ND	ND	ND	2.65	2.65	12.69	1	ND	ND	ND	ND	ND	ND
1307	B6SX33	40S ribosomal protein S25-1 OS=Zea mays PE=4 SV=1	ND	ND	ND	ND	ND	ND	ND	ND	ND	ND	2.62	2.62	42.59	1	1.21885	ND	0.845342	ND	0.967206	ND
1308	B6SVM0	Putative uncharacterized protein OS=Zea mays PE=2 SV=1	ND	ND	ND	ND	ND	ND	ND	ND	ND	ND	2.61	2.61	12.43	1	1.31062	ND	1.82727	ND	1.82178	ND
1309	B4G082	Putative uncharacterized protein OS=Zea mays PE=2 SV=1	ND	ND	ND	ND	ND	ND	ND	ND	ND	ND	2.61	16.5	37.3	8	1.03287	ND	0.983362	ND	0.968519	ND
1310	B6TT83	SRC2 OS=Zea mays PE=2 SV=1	ND	ND	ND	ND	ND	ND	ND	ND	ND	ND	2.61	2.61	16.72	2	ND	ND	ND	ND	ND	ND
1311	B4FP72	Putative uncharacterized protein OS=Zea mays PE=2 SV=1	ND	ND	ND	ND	ND	ND	ND	ND	ND	ND	2.6	2.6	12.38	2	1.13846	0.270202	1.07444	0.423719	1.04198	0.639136
1312	C0PFV4	Putative uncharacterized protein OS=Zea mays PE=2 SV=1	ND	ND	ND	ND	ND	ND	ND	ND	ND	ND	2.54	2.54	8.36	1	1.14274	0.247749	1.51886	0.219821	1.55993	0.183065
1313	B7ZY87	Putative uncharacterized protein OS=Zea mays PE=2 SV=1	ND	ND	ND	ND	ND	ND	ND	ND	ND	ND	2.53	2.54	12.04	2	0.831205	ND	1.94789	ND	2.1062	ND
1314	B4FIV0	Putative uncharacterized protein OS=Zea mays PE=2 SV=1	ND	ND	ND	ND	ND	ND	ND	ND	ND	ND	2.5	2.67	33.23	2	1.01836	0.890963	1.00345	0.979283	0.982982	0.897765
1315	B4FDY6	Proteasome subunit alpha type OS=Zea mays PE=2 SV=1	ND	ND	ND	ND	ND	ND	ND	ND	ND	ND	2.49	2.49	10	1	1.06248	ND	0.847948	ND	0.886681	ND
1316	Q43248	Acetyl CoA carboxylase (Fragment) OS=Zea mays PE=2 SV=1	ND	ND	ND	ND	ND	ND	ND	ND	ND	ND	2.44	2.45	8.012	2	1.04412	0.760728	1.15551	0.614681	1.08984	0.715676
1317	B6TWY2	Putative uncharacterized protein OS=Zea mays PE=2 SV=1	ND	ND	ND	ND	ND	ND	ND	ND	ND	ND	2.44	2.44	24.23	1	1.19991	0.358702	1.26013	0.600101	1.23407	0.558143
1318	B6UE31	Ubiquinol-cytochrome c reductase complex 14 kDa protein OS=Zea mays PE=2 SV=1	ND	ND	ND	ND	ND	ND	ND	ND	ND	ND	2.38	2.38	42.28	1	0.874445	ND	1.16364	ND	1.2701	ND
1319	B6SZD1	Mitochondrial import receptor subunit TOM20 OS=Zea mays PE=2 SV=1	ND	ND	ND	ND	ND	ND	ND	ND	ND	ND	2.31	2.31	35.47	1	1.02785	0.796239	1.11412	0.362714	1.06027	0.681149
1320	C0PIX4	Putative uncharacterized protein OS=Zea mays PE=2 SV=1	ND	ND	ND	ND	ND	ND	ND	ND	ND	ND	2.31	2.31	21.21	1	1.15	ND	1.91154	ND	0.931848	ND
1321	B6TPA7	Dihydroflavonol-4-reductase OS=Zea mays PE=2 SV=1	ND	ND	ND	ND	ND	ND	ND	ND	ND	ND	2.3	2.3	30.72	1	0.961575	0.788498	0.858458	0.36892	0.825318	0.305791
1322	C5JA67	BETL-9 protein OS=Zea mays GN=betl-9 PE=4 SV=1	ND	ND	ND	ND	ND	ND	ND	ND	ND	ND	2.28	2.28	59.81	4	0.96591	0.626775	0.489939	0.000463725	0.483581	0.000594826
1323	B6TLX2	Fiber protein Fb15 OS=Zea mays PE=4 SV=1	ND	ND	ND	ND	ND	ND	ND	ND	ND	ND	2.26	2.26	29.67	1	1.07689	0.596096	1.09711	0.6718	1.06021	0.665306
1324	B6TWE3	Putative uncharacterized protein OS=Zea mays PE=2 SV=1	ND	ND	ND	ND	ND	ND	ND	ND	ND	ND	2.26	4	33.33	2	0.894066	ND	0.603641	ND	0.642128	ND
1325	B6UHJ4	Elongation factor 1-alpha OS=Zea mays PE=2 SV=1	ND	ND	ND	ND	ND	ND	ND	ND	ND	ND	2.26	16.19	39.37	15	0.880113	ND	1.13195	ND	0.862115	ND
1326	Q6R9L0	NADH dehydrogenase subunit 9 OS=Zea mays GN=nad9 PE=4 SV=1	ND	ND	ND	ND	ND	ND	ND	ND	ND	ND	2.25	2.25	26.32	1	0.999885	ND	1.21246	ND	1.10327	ND
1327	C0PGW9	Putative uncharacterized protein OS=Zea mays PE=2 SV=1	ND	ND	ND	ND	ND	ND	ND	ND	ND	ND	2.21	2.21	20.83	1	0.978033	0.812395	1.16726	0.20021	1.14925	0.232358
1328	B6T4R3	UTP--glucose-1-phosphate uridylyltransferase OS=Zea mays PE=2 SV=1	ND	ND	ND	ND	ND	ND	ND	ND	ND	ND	2.2	23.75	57.93	15	1.08239	ND	0.980335	ND	1.00324	ND
1329	C0PF88	Putative uncharacterized protein OS=Zea mays PE=2 SV=1	ND	ND	ND	ND	ND	ND	ND	ND	ND	ND	2.18	2.18	6.757	1	1.07332	0.604685	1.29967	0.263751	1.36061	0.198172
1330	Q49HD8	12-oxo-phytodienoic acid reductase OS=Zea mays GN=OPR7 PE=2 SV=1	ND	ND	ND	ND	ND	ND	ND	ND	ND	ND	2.17	2.17	6.266	1	0.963305	0.769794	0.797026	0.261679	0.805791	0.27345
1331	B6T9E7	Ran-binding protein 1 OS=Zea mays PE=2 SV=1	ND	ND	ND	ND	ND	ND	ND	ND	ND	ND	2.17	2.17	22.49	1	0.962002	ND	0.974358	ND	0.808281	ND
1332	C0HGF4	Putative uncharacterized protein OS=Zea mays PE=2 SV=1	ND	ND	ND	ND	ND	ND	ND	ND	ND	ND	2.15	2.16	12.7	1	0.998569	0.991283	1.00367	0.985389	0.908666	0.527114
1333	B4FI47	Putative uncharacterized protein OS=Zea mays PE=2 SV=1	ND	ND	ND	ND	ND	ND	ND	ND	ND	ND	2.15	2.16	35.26	1	1.00935	0.940228	1.16254	0.601245	1.27426	0.380424
1334	B6TCC9	Dolichyl-diphosphooligosaccharide--protein glycosyltransferase 67 kDasubunit OS=Zea mays PE=2 SV=1	ND	ND	ND	ND	ND	ND	ND	ND	ND	ND	2.14	2.14	6.029	1	0.980824	0.881971	1.37891	0.378418	1.37602	0.198388
1335	B6U474	Minor allergen Alt a 7 OS=Zea mays PE=2 SV=1	ND	ND	ND	ND	ND	ND	ND	ND	ND	ND	2.14	2.14	18.23	1	0.932288	0.612819	0.829049	0.314503	0.760413	0.224533
1336	B6SIA5	Disulfide oxidoreductase/ monooxygenase/ oxidoreductase OS=Zea mays PE=2 SV=1	ND	ND	ND	ND	ND	ND	ND	ND	ND	ND	2.12	2.13	16.58	1	1.01912	0.951835	0.95442	0.762555	0.937275	0.755802
1337	B6TYL3	S-adenosylmethionine synthase OS=Zea mays PE=2 SV=1	ND	ND	ND	ND	ND	ND	ND	ND	ND	ND	2.12	2.12	18.94	1	0.8871	0.477549	0.770165	0.497726	0.728552	0.343661
1338	C4J038	Putative uncharacterized protein OS=Zea mays PE=2 SV=1	ND	ND	ND	ND	ND	ND	ND	ND	ND	ND	2.12	2.12	15.07	1	0.965697	ND	1.10493	ND	0.925667	ND
1339	C0P8G5	Putative uncharacterized protein OS=Zea mays PE=2 SV=1	ND	ND	ND	ND	ND	ND	ND	ND	ND	ND	2.1	2.1	15.58	1	1.01141	0.930938	1.10578	0.551932	1.01312	0.921172
1340	Q3SAE4	Glucose-1-phosphate adenylyltransferase OS=Zea mays PE=2 SV=1	ND	ND	ND	ND	ND	ND	ND	ND	ND	ND	2.08	2.08	18.96	1	0.965574	0.817103	0.885127	0.590834	0.89363	0.626715
1341	Q9FQF5	Protein kinase CK2 catalytic subunit CK2 alpha-3 OS=Zea mays PE=2 SV=1	ND	ND	ND	ND	ND	ND	ND	ND	ND	ND	2.07	2.07	9.639	1	1.47114	0.472864	0.933364	0.633702	0.900635	0.70719
1342	B4FPN9	Putative uncharacterized protein OS=Zea mays PE=2 SV=1	ND	ND	ND	ND	ND	ND	ND	ND	ND	ND	2.06	2.06	27.89	1	1.0159	0.875656	1.17262	0.329678	1.05026	0.765364
1343	C0P567	Putative uncharacterized protein OS=Zea mays PE=2 SV=1	ND	ND	ND	ND	ND	ND	ND	ND	ND	ND	2.06	12.89	31.03	7	1.02471	0.853697	0.914926	0.813735	1.02231	0.929192
1344	C0P711	Putative uncharacterized protein OS=Zea mays PE=2 SV=1	ND	ND	ND	ND	ND	ND	ND	ND	ND	ND	2.06	2.06	9.811	1	0.962751	0.767454	0.908608	0.535832	0.98518	0.920422
1345	B4F7T4	Putative uncharacterized protein OS=Zea mays PE=2 SV=1	ND	ND	ND	ND	ND	ND	ND	ND	ND	ND	2.06	2.06	16.61	1	0.944857	0.693253	0.850614	0.467926	0.890714	0.478205
1346	Q9M587	Prohibitin OS=Zea mays GN=PHB3 PE=2 SV=1	ND	ND	ND	ND	ND	ND	ND	ND	ND	ND	2.06	4.99	30.85	3	ND	ND	ND	ND	ND	ND
1347	O50019	Yptm3 protein OS=Zea mays GN=yptm3 PE=2 SV=1	ND	ND	ND	ND	ND	ND	ND	ND	ND	ND	2.05	2.05	32.38	1	1.09969	ND	1.18254	ND	0.974604	ND
1348	B4FT16	Putative uncharacterized protein OS=Zea mays PE=2 SV=1	ND	ND	ND	ND	ND	ND	ND	ND	ND	ND	2.05	2.05	28.62	2	0.924321	ND	1.01359	ND	1.08371	ND
1349	B8A298	Putative uncharacterized protein OS=Zea mays PE=2 SV=1	ND	ND	ND	ND	ND	ND	ND	ND	ND	ND	2.05	2.05	6.776	1	ND	ND	ND	ND	ND	ND
1350	B6U4G3	Acetolactate synthase III OS=Zea mays PE=2 SV=1	ND	ND	ND	ND	ND	ND	ND	ND	ND	ND	2.04	2.04	4.57	1	1.00354	0.979464	0.840462	0.52377	0.802936	0.293541
1351	B6TMF3	Wound/stress protein OS=Zea mays PE=2 SV=1	ND	ND	ND	ND	ND	ND	ND	ND	ND	ND	2.04	2.04	21.08	1	1.00617	0.977427	1.16132	0.404616	1.11959	0.493125
1352	B6TMY9	25.3 kDa vesicle transport protein OS=Zea mays PE=2 SV=1	ND	ND	ND	ND	ND	ND	ND	ND	ND	ND	2.04	2.04	12.39	1	0.842326	0.335537	1.15125	0.408682	1.08922	0.548888
1353	C0P6Q6	Putative uncharacterized protein OS=Zea mays PE=2 SV=1	ND	ND	ND	ND	ND	ND	ND	ND	ND	ND	2.04	2.04	8.953	1	0.952947	ND	1.73546	ND	1.56624	ND
1354	B6TF69	Ketol-acid reductoisomerase OS=Zea mays PE=2 SV=1	ND	ND	ND	ND	ND	ND	ND	ND	ND	ND	2.04	6.46	22.8	4	ND	ND	ND	ND	ND	ND
1355	C4JC33	Putative uncharacterized protein OS=Zea mays PE=2 SV=1	ND	ND	ND	ND	ND	ND	ND	ND	ND	ND	2.03	2.03	8.333	1	1.01914	0.8851	0.978133	0.867275	0.958433	0.753512
1356	Q4W1F6	Thioredoxin OS=Zea mays GN=trxh2 PE=2 SV=1	ND	ND	ND	ND	ND	ND	ND	ND	ND	ND	2.03	2.05	18.85	1	0.972163	0.842844	0.958264	0.767577	0.853432	0.389871
1357	C0PDG3	Putative uncharacterized protein OS=Zea mays PE=2 SV=1	ND	ND	ND	ND	ND	ND	ND	ND	ND	ND	2.03	2.03	12.55	1	0.908938	0.838943	0.858401	0.411774	0.823069	0.340074
1358	B6TN30	60S ribosomal protein L23a OS=Zea mays PE=2 SV=1	ND	ND	ND	ND	ND	ND	ND	ND	ND	ND	2.03	2.03	23.63	2	0.914982	0.541763	0.603383	0.242806	0.559441	0.158486
1359	B6T8U7	Chaperonin OS=Zea mays PE=2 SV=1	ND	ND	ND	ND	ND	ND	ND	ND	ND	ND	2.03	2.07	19.59	1	1.10725	0.515655	1.07272	0.790009	0.963635	0.787079
1360	B4FYA8	Putative uncharacterized protein OS=Zea mays PE=2 SV=1	ND	ND	ND	ND	ND	ND	ND	ND	ND	ND	2.03	2.03	14.93	1	0.872801	0.401058	0.964053	0.874242	0.801187	0.267371
1361	B8YBH5	SUMO1b protein OS=Zea mays GN=SUMO1b PE=4 SV=1	ND	ND	ND	ND	ND	ND	ND	ND	ND	ND	2.03	2.03	19.27	1	1.10508	ND	1.24205	ND	1.31503	ND
1362	C0P4V0	Putative uncharacterized protein OS=Zea mays PE=2 SV=1	ND	ND	ND	ND	ND	ND	ND	ND	ND	ND	2.03	2.04	15.81	1	1.053	ND	0.88989	ND	0.906071	ND
1363	C0P4R5	Putative uncharacterized protein OS=Zea mays PE=2 SV=1	ND	ND	ND	ND	ND	ND	ND	ND	ND	ND	2.03	2.03	5.95	1	1.04341	ND	1.12204	ND	1.04281	ND
1364	B8A3K0	Putative uncharacterized protein OS=Zea mays PE=2 SV=1	ND	ND	ND	ND	ND	ND	ND	ND	ND	ND	2.03	2.03	14.86	1	0.779392	ND	0.672449	ND	0.67248	ND
1365	B6TJV4	14-3-3-like protein A OS=Zea mays PE=2 SV=1	ND	ND	ND	ND	ND	ND	ND	ND	ND	ND	2.02	9.28	60	7	0.95053	0.726256	0.969464	0.806432	0.836531	0.321927
1366	B8A2V8	Putative uncharacterized protein OS=Zea mays PE=2 SV=1	ND	ND	ND	ND	ND	ND	ND	ND	ND	ND	2.02	2.02	18.82	1	1.09047	0.643302	1.05282	0.890329	0.998043	0.994971
1367	Q6JN53	1-aminocyclopropane-1-carboxylate oxidase 1 OS=Zea mays GN=ACO35 PE=2 SV=1	ND	ND	ND	ND	ND	ND	ND	ND	ND	ND	2.02	2.02	7.256	1	0.911914	0.637691	0.813818	0.304596	0.763943	0.40141
1368	B6U2F8	Dolichyl-diphosphooligosaccharide--protein glycosyltransferase 67 kDasubunit OS=Zea mays PE=2 SV=1	ND	ND	ND	ND	ND	ND	ND	ND	ND	ND	2.02	2.02	10.43	1	1.57893	ND	1.6799	ND	1.54446	ND
1369	B6TTC4	60S ribosomal protein L24 OS=Zea mays PE=2 SV=1	ND	ND	ND	ND	ND	ND	ND	ND	ND	ND	2.02	2.02	17.39	1	1.00741	ND	1.11742	ND	1.13072	ND
1370	Q1PBI2	L-galactose dehydrogenase OS=Zea mays GN=GalDH PE=2 SV=1	ND	ND	ND	ND	ND	ND	ND	ND	ND	ND	2.02	2.02	13.25	2	0.89562	ND	1.24389	ND	1.17305	ND
1371	C0P869	Putative uncharacterized protein OS=Zea mays PE=2 SV=1	ND	ND	ND	ND	ND	ND	ND	ND	ND	ND	2.02	2.02	18.1	1	0.856048	ND	1.17187	ND	1.04426	ND
1372	C0HG19	Putative uncharacterized protein OS=Zea mays PE=2 SV=1	ND	ND	ND	ND	ND	ND	ND	ND	ND	ND	2.02	2.02	9.74	1	0.842072	ND	0.843571	ND	0.936966	ND
1373	B6TXF5	Golgi SNARE 12 protein OS=Zea mays PE=2 SV=1	ND	ND	ND	ND	ND	ND	ND	ND	ND	ND	2.02	2.02	19.34	1	0.835838	ND	0.779949	ND	0.913745	ND
1374	C0PAH4	Putative uncharacterized protein OS=Zea mays PE=2 SV=1	ND	ND	ND	ND	ND	ND	ND	ND	ND	ND	2.02	2.02	8.079	1	ND	ND	ND	ND	ND	ND
1375	B6SXY1	Anthranilate N-benzoyltransferase protein 1 OS=Zea mays PE=2 SV=1	ND	ND	ND	ND	ND	ND	ND	ND	ND	ND	2.02	2.02	11.86	1	ND	ND	ND	ND	ND	ND
1376	B6SJF5	Acyl carrier protein OS=Zea mays PE=2 SV=1	ND	ND	ND	ND	ND	ND	ND	ND	ND	ND	2.01	2.01	23.66	2	0.89207	0.5759	0.737174	0.201298	0.802126	0.269943
1377	B4G1B0	Putative uncharacterized protein OS=Zea mays PE=2 SV=1	ND	ND	ND	ND	ND	ND	ND	ND	ND	ND	2.01	2.01	21.61	1	1.26851	ND	0.647642	ND	0.566556	ND
1378	B6STH5	Phosphoglycerate kinase OS=Zea mays PE=2 SV=1	ND	ND	ND	ND	ND	ND	ND	ND	ND	ND	2.01	4.01	36.04	2	1.25722	ND	1.3297	ND	1.13146	ND
1379	B8A1W7	Putative uncharacterized protein OS=Zea mays PE=2 SV=1	ND	ND	ND	ND	ND	ND	ND	ND	ND	ND	2.01	2.01	17.06	1	1.1836	ND	1.38898	ND	1.30082	ND
1380	O24566	3-phosphoshikimate 1-carboxyvinyltransferase (Fragment) OS=Zea mays GN=epsp-s PE=2 SV=1	ND	ND	ND	ND	ND	ND	ND	ND	ND	ND	2.01	2.01	6.757	1	1.0766	ND	1.44325	ND	1.08615	ND
1381	B6UDT4	Splicing factor U2AF 65 kDa subunit OS=Zea mays PE=2 SV=1	ND	ND	ND	ND	ND	ND	ND	ND	ND	ND	2.01	2.01	11.41	1	1.05751	ND	0.873928	ND	0.922133	ND
1382	B6UHN5	Putative uncharacterized protein OS=Zea mays PE=2 SV=1	ND	ND	ND	ND	ND	ND	ND	ND	ND	ND	2.01	2.01	39.34	1	1.05488	ND	1.32427	ND	1.27969	ND
1383	B4F9N8	Putative uncharacterized protein OS=Zea mays PE=2 SV=1	ND	ND	ND	ND	ND	ND	ND	ND	ND	ND	2.01	2.01	10.71	2	1.05078	ND	1.10175	ND	1.01025	ND
1384	C0HE85	Putative uncharacterized protein OS=Zea mays PE=2 SV=1	ND	ND	ND	ND	ND	ND	ND	ND	ND	ND	2.01	2.01	12.43	1	0.966475	ND	1.07014	ND	1.21467	ND
1385	B6TJA9	Putative uncharacterized protein OS=Zea mays PE=2 SV=1	ND	ND	ND	ND	ND	ND	ND	ND	ND	ND	2.01	2.01	16.02	1	0.911011	ND	0.71783	ND	0.781066	ND
1386	B6TPI7	DNA binding protein OS=Zea mays PE=2 SV=1	ND	ND	ND	ND	ND	ND	ND	ND	ND	ND	2.01	2.01	7.365	1	0.848751	ND	0.91628	ND	1.01371	ND
1387	C0PFY6	Putative uncharacterized protein OS=Zea mays PE=2 SV=1	ND	ND	ND	ND	ND	ND	ND	ND	ND	ND	2.01	2.01	11.53	1	0.774496	ND	1.10687	ND	0.658037	ND
1388	B6TJF0	Universal stress protein OS=Zea mays PE=2 SV=1	ND	ND	ND	ND	ND	ND	ND	ND	ND	ND	2.01	2.79	19.37	2	ND	ND	ND	ND	ND	ND
1389	C0PM28	Putative uncharacterized protein OS=Zea mays PE=2 SV=1	ND	ND	ND	ND	ND	ND	ND	ND	ND	ND	2.01	2.01	21.46	1	ND	ND	ND	ND	ND	ND
1390	B6T9B6	Peroxisomal 2,4-dienoyl-CoA reductase OS=Zea mays PE=2 SV=1	ND	ND	ND	ND	ND	ND	ND	ND	ND	ND	2.01	2.01	12.91	1	ND	ND	ND	ND	ND	ND
1391	B6TK06	Lymphoid organ expressed yellow head virus receptor protein OS=Zea mays PE=2 SV=1	ND	ND	ND	ND	ND	ND	ND	ND	ND	ND	2	2	10.33	1	4.00037	ND	2.01112	ND	2.6637	ND
1392	B6SJ01	Putative uncharacterized protein OS=Zea mays PE=2 SV=1	ND	ND	ND	ND	ND	ND	ND	ND	ND	ND	2	2.03	15.43	1	1.56783	ND	1.15525	ND	1.24493	ND
1393	B6THW9	Syntaxin 32 OS=Zea mays PE=2 SV=1	ND	ND	ND	ND	ND	ND	ND	ND	ND	ND	2	2	12.79	1	1.52445	ND	1.15436	ND	0.892419	ND
1394	B6T7G0	Glycylpeptide N-tetradecanoyltransferase OS=Zea mays PE=2 SV=1	ND	ND	ND	ND	ND	ND	ND	ND	ND	ND	2	2.04	12.7	1	1.49554	ND	0.960698	ND	0.960922	ND
1395	B6SI86	TPR domain containing protein OS=Zea mays PE=2 SV=1	ND	ND	ND	ND	ND	ND	ND	ND	ND	ND	2	2	11.74	1	1.48869	ND	1.58743	ND	1.6654	ND
1396	B6THH7	Isoamyl acetate-hydrolyzing esterase OS=Zea mays PE=2 SV=1	ND	ND	ND	ND	ND	ND	ND	ND	ND	ND	2	2	5.785	1	1.37524	ND	1.3188	ND	1.45258	ND
1397	C0HHY6	Putative uncharacterized protein OS=Zea mays PE=2 SV=1	ND	ND	ND	ND	ND	ND	ND	ND	ND	ND	2	2	7.353	1	1.33473	ND	0.977089	ND	1.39315	ND
1398	B6UAW2	Zinc-binding protein OS=Zea mays PE=2 SV=1	ND	ND	ND	ND	ND	ND	ND	ND	ND	ND	2	2	16.76	1	1.32553	ND	0.9723	ND	1.15794	ND
1399	B6T3P4	Fumarylacetoacetase OS=Zea mays PE=2 SV=1	ND	ND	ND	ND	ND	ND	ND	ND	ND	ND	2	2	6.776	1	1.27519	ND	1.08886	ND	1.35555	ND
1400	B7ZY38	Putative uncharacterized protein OS=Zea mays PE=2 SV=1	ND	ND	ND	ND	ND	ND	ND	ND	ND	ND	2	2	7.423	1	1.27076	ND	0.815035	ND	0.945212	ND
1401	B4G1C3	Putative uncharacterized protein OS=Zea mays PE=2 SV=1	ND	ND	ND	ND	ND	ND	ND	ND	ND	ND	2	2	8.717	1	1.25535	ND	1.1644	ND	1.26604	ND
1402	B6TVU2	Prefoldin subunit 5 OS=Zea mays PE=2 SV=1	ND	ND	ND	ND	ND	ND	ND	ND	ND	ND	2	2	12	1	1.21544	ND	1.04099	ND	1.0075	ND
1403	B4FE49	Putative uncharacterized protein OS=Zea mays PE=2 SV=1	ND	ND	ND	ND	ND	ND	ND	ND	ND	ND	2	2	13.95	1	1.1997	ND	1.3869	ND	1.71843	ND
1404	C0HIV2	Serine hydroxymethyltransferase OS=Zea mays PE=2 SV=1	ND	ND	ND	ND	ND	ND	ND	ND	ND	ND	2	4	24.15	3	1.19311	ND	1.30548	ND	1.21612	ND
1405	C0PFV1	Putative uncharacterized protein OS=Zea mays PE=2 SV=1	ND	ND	ND	ND	ND	ND	ND	ND	ND	ND	2	4.08	15.19	2	1.18902	ND	1.7429	ND	1.74331	ND
1406	C0PL68	Putative uncharacterized protein OS=Zea mays PE=2 SV=1	ND	ND	ND	ND	ND	ND	ND	ND	ND	ND	2	2	13.45	1	1.18492	ND	0.966116	ND	1.52802	ND
1407	B6UI46	RNA-binding protein Nova-1 OS=Zea mays PE=2 SV=1	ND	ND	ND	ND	ND	ND	ND	ND	ND	ND	2	2	22.97	1	1.15988	ND	0.916192	ND	1.10777	ND
1408	B6SRN0	Transposon protein OS=Zea mays PE=2 SV=1	ND	ND	ND	ND	ND	ND	ND	ND	ND	ND	2	2	7.928	1	1.14907	ND	1.1847	ND	1.37377	ND
1409	C0PDQ4	Putative uncharacterized protein OS=Zea mays PE=2 SV=1	ND	ND	ND	ND	ND	ND	ND	ND	ND	ND	2	2	6.888	1	1.14828	ND	1.43685	ND	1.44223	ND
1410	B6TRC0	Gibberellin receptor GID1L2 OS=Zea mays PE=2 SV=1	ND	ND	ND	ND	ND	ND	ND	ND	ND	ND	2	2	5.81	1	1.14723	ND	0.977834	ND	0.99872	ND
1411	B6TPX4	Plastid-lipid-associated protein 2 OS=Zea mays PE=2 SV=1	ND	ND	ND	ND	ND	ND	ND	ND	ND	ND	2	2	11.78	1	1.14616	ND	1.53911	ND	1.48381	ND
1412	B6T1K0	Copper chaperone OS=Zea mays PE=4 SV=1	ND	ND	ND	ND	ND	ND	ND	ND	ND	ND	2	2	16.67	1	1.14587	ND	0.970968	ND	1.07747	ND
1413	B8A2F4	Putative uncharacterized protein OS=Zea mays PE=2 SV=1	ND	ND	ND	ND	ND	ND	ND	ND	ND	ND	2	2	4.914	1	1.14575	ND	1.32616	ND	1.06536	ND
1414	B6SJR3	Mitochondrial import receptor subunit TOM7-1 OS=Zea mays PE=4 SV=1	ND	ND	ND	ND	ND	ND	ND	ND	ND	ND	2	2	20.25	1	1.1344	ND	0.957059	ND	0.933136	ND
1415	B6TX31	Putative uncharacterized protein OS=Zea mays PE=2 SV=1	ND	ND	ND	ND	ND	ND	ND	ND	ND	ND	2	4	32.73	3	1.13349	ND	1.00177	ND	1.06	ND
1416	C4J411	Imidazole glycerol phosphate synthase subunit hisF OS=Zea mays PE=2 SV=1	ND	ND	ND	ND	ND	ND	ND	ND	ND	ND	2	2.06	14.75	1	1.12638	ND	0.878571	ND	1.20813	ND
1417	B6TNX7	Proteasome subunit alpha type OS=Zea mays PE=2 SV=1	ND	ND	ND	ND	ND	ND	ND	ND	ND	ND	2	6.08	33.94	4	1.12186	ND	1.16121	ND	1.1164	ND
1418	Q84XG4	SET domain protein SDG111 OS=Zea mays PE=2 SV=2	ND	ND	ND	ND	ND	ND	ND	ND	ND	ND	2	2	13.19	1	1.11746	ND	1.14355	ND	1.13865	ND
1419	B6T3B8	Anthocyanidin 3-O-glucosyltransferase OS=Zea mays PE=2 SV=1	ND	ND	ND	ND	ND	ND	ND	ND	ND	ND	2	2	7.983	1	1.11264	ND	1.04128	ND	0.947351	ND
1420	B6TVC6	Isoflavone reductase IRL OS=Zea mays PE=2 SV=1	ND	ND	ND	ND	ND	ND	ND	ND	ND	ND	2	2.06	9.709	1	1.10758	ND	1.08994	ND	1.18167	ND
1421	B4FD21	Putative uncharacterized protein OS=Zea mays PE=2 SV=1	ND	ND	ND	ND	ND	ND	ND	ND	ND	ND	2	2	6.494	1	1.10663	ND	0.932229	ND	0.893384	ND
1422	B4FRY4	Putative uncharacterized protein OS=Zea mays PE=2 SV=1	ND	ND	ND	ND	ND	ND	ND	ND	ND	ND	2	2	6.575	1	1.10616	ND	0.897664	ND	1.1253	ND
1423	B6SUB8	Aldose 1-epimerase OS=Zea mays PE=2 SV=1	ND	ND	ND	ND	ND	ND	ND	ND	ND	ND	2	2.49	13.19	1	1.1007	ND	0.400464	ND	0.370323	ND
1424	Q8L5H0	Sucrose synthase 3 OS=Zea mays PE=2 SV=1	ND	ND	ND	ND	ND	ND	ND	ND	ND	ND	2	4.06	9.147	2	1.08266	ND	0.883569	ND	1.12644	ND
1425	B4FR90	Putative uncharacterized protein OS=Zea mays PE=2 SV=1	ND	ND	ND	ND	ND	ND	ND	ND	ND	ND	2	4.69	30.69	2	1.0762	ND	0.973119	ND	0.920835	ND
1426	C0HG68	Putative uncharacterized protein OS=Zea mays PE=2 SV=1	ND	ND	ND	ND	ND	ND	ND	ND	ND	ND	2	2	6.533	1	1.07601	ND	1.11674	ND	1.08806	ND
1427	B6TCM6	Putative uncharacterized protein OS=Zea mays PE=2 SV=1	ND	ND	ND	ND	ND	ND	ND	ND	ND	ND	2	2	11.69	1	1.07583	ND	1.60945	ND	0.930444	ND
1428	B6TXU4	Putative uncharacterized protein OS=Zea mays PE=2 SV=1	ND	ND	ND	ND	ND	ND	ND	ND	ND	ND	2	2	14.63	1	1.06987	ND	0.719638	ND	0.578364	ND
1429	B4FEY3	Putative uncharacterized protein OS=Zea mays PE=2 SV=1	ND	ND	ND	ND	ND	ND	ND	ND	ND	ND	2	2	35.99	1	1.06038	ND	1.46301	ND	0.944398	ND
1430	C0PI96	DNA-directed RNA polymerase OS=Zea mays PE=2 SV=1	ND	ND	ND	ND	ND	ND	ND	ND	ND	ND	2	2	11.88	1	1.05124	ND	1.18532	ND	1.08303	ND
1431	B4FCN7	Putative uncharacterized protein OS=Zea mays PE=2 SV=1	ND	ND	ND	ND	ND	ND	ND	ND	ND	ND	2	2	7.885	1	1.0505	ND	0.93052	ND	1.02096	ND
1432	B8A0A6	Putative uncharacterized protein OS=Zea mays PE=2 SV=1	ND	ND	ND	ND	ND	ND	ND	ND	ND	ND	2	2	7.175	1	1.04935	ND	1.58752	ND	1.67734	ND
1433	B4FCD0	Putative uncharacterized protein OS=Zea mays PE=2 SV=2	ND	ND	ND	ND	ND	ND	ND	ND	ND	ND	2	2.08	7.463	1	1.04865	ND	0.79879	ND	0.823506	ND
1434	Q9MAZ0	Coatomer subunit zeta-1 OS=Zea mays GN=copz2 PE=2 SV=1	ND	ND	ND	ND	ND	ND	ND	ND	ND	ND	2	2	20.88	2	1.02948	ND	1.08877	ND	1.08098	ND
1435	B6T3J5	VGPW2523 OS=Zea mays PE=2 SV=1	ND	ND	ND	ND	ND	ND	ND	ND	ND	ND	2	2	10.1	1	1.02718	ND	1.28834	ND	1.13619	ND
1436	B6SQD4	Catalytic/ oxidoreductase, acting on NADH or NADPH OS=Zea mays PE=4 SV=1	ND	ND	ND	ND	ND	ND	ND	ND	ND	ND	2	2	34.07	1	1.02202	ND	0.865033	ND	0.972506	ND
1437	B6TBG2	Putative uncharacterized protein OS=Zea mays PE=2 SV=1	ND	ND	ND	ND	ND	ND	ND	ND	ND	ND	2	2	16.46	1	1.00981	ND	1.1806	ND	1.06683	ND
1438	C0PE32	Putative uncharacterized protein OS=Zea mays PE=2 SV=1	ND	ND	ND	ND	ND	ND	ND	ND	ND	ND	2	2	10.37	1	0.998112	ND	1.13355	ND	1.42208	ND
1439	B6UES0	Charged multivesicular body protein 4b OS=Zea mays PE=2 SV=1	ND	ND	ND	ND	ND	ND	ND	ND	ND	ND	2	2	11.06	1	0.992404	ND	0.976387	ND	0.98814	ND
1440	B4FE85	Putative uncharacterized protein OS=Zea mays PE=2 SV=1	ND	ND	ND	ND	ND	ND	ND	ND	ND	ND	2	2	14.02	1	0.991938	ND	0.726639	ND	0.837311	ND
1441	B6TK54	Strictosidine synthase OS=Zea mays PE=2 SV=1	ND	ND	ND	ND	ND	ND	ND	ND	ND	ND	2	2	5.779	1	0.99099	ND	0.915212	ND	1.05702	ND
1442	B6SJD3	Acylphosphatase OS=Zea mays PE=2 SV=1	ND	ND	ND	ND	ND	ND	ND	ND	ND	ND	2	2	27.56	1	0.988631	ND	1.01979	ND	1.0619	ND
1443	B4FBQ8	Ubiquinol-cytochrome c reductase iron-sulfur subunit OS=Zea mays PE=2 SV=1	ND	ND	ND	ND	ND	ND	ND	ND	ND	ND	2	2	37	1	0.980596	ND	0.900743	ND	0.839768	ND
1444	B6TRH7	26S protease regulatory subunit 6B OS=Zea mays PE=2 SV=1	ND	ND	ND	ND	ND	ND	ND	ND	ND	ND	2	4	16.67	2	0.979621	ND	1.54515	ND	1.54656	ND
1445	B6TAD3	Scramblase family protein OS=Zea mays PE=2 SV=1	ND	ND	ND	ND	ND	ND	ND	ND	ND	ND	2	2	16.31	1	0.978013	ND	1.50683	ND	1.56525	ND
1446	B6T5N9	Actin-depolymerizing factor 6 OS=Zea mays PE=2 SV=1	ND	ND	ND	ND	ND	ND	ND	ND	ND	ND	2	2	14.69	1	0.973226	ND	0.843187	ND	0.746391	ND
1447	Q8W514	MSI type nucleosome/chromatin assembly factor C OS=Zea mays GN=nfc103 PE=2 SV=1	ND	ND	ND	ND	ND	ND	ND	ND	ND	ND	2	2	3.48	1	0.972911	ND	0.786246	ND	0.897687	ND
1448	B6TW21	Putative uncharacterized protein OS=Zea mays PE=2 SV=1	ND	ND	ND	ND	ND	ND	ND	ND	ND	ND	2	2	24.82	1	0.972767	ND	1.09508	ND	1.09797	ND
1449	B6TTG2	CHCH domain containing protein OS=Zea mays PE=4 SV=1	ND	ND	ND	ND	ND	ND	ND	ND	ND	ND	2	2	12.5	1	0.971453	ND	1.15594	ND	1.01027	ND
1450	C0HI43	Putative uncharacterized protein OS=Zea mays PE=2 SV=1	ND	ND	ND	ND	ND	ND	ND	ND	ND	ND	2	2	13.51	1	0.970717	ND	0.954006	ND	0.763522	ND
1451	B8A3K1	Putative uncharacterized protein OS=Zea mays PE=2 SV=1	ND	ND	ND	ND	ND	ND	ND	ND	ND	ND	2	2	13.82	1	0.970242	ND	0.811123	ND	0.698966	ND
1452	B4FVG6	Pectinacetylesterase OS=Zea mays PE=2 SV=1	ND	ND	ND	ND	ND	ND	ND	ND	ND	ND	2	2	6.297	1	0.967507	ND	1.05119	ND	1.03841	ND
1453	C4IZH7	Putative uncharacterized protein OS=Zea mays PE=2 SV=1	ND	ND	ND	ND	ND	ND	ND	ND	ND	ND	2	2	13.69	1	0.965145	ND	0.661279	ND	0.754185	ND
1454	C0P6C4	Putative uncharacterized protein OS=Zea mays PE=2 SV=1	ND	ND	ND	ND	ND	ND	ND	ND	ND	ND	2	2	28.81	1	0.96374	ND	0.984947	ND	1.18552	ND
1455	B6T7W2	Putative uncharacterized protein OS=Zea mays PE=4 SV=1	ND	ND	ND	ND	ND	ND	ND	ND	ND	ND	2	2	13.51	1	0.960789	ND	0.993145	ND	0.960613	ND
1456	D2DMN0	QM-like protein OS=Zea mays PE=2 SV=1	ND	ND	ND	ND	ND	ND	ND	ND	ND	ND	2	2	24.49	1	0.953477	ND	0.978054	ND	0.951446	ND
1457	B6SSV3	Fasciclin-like arabinogalactan protein 7 OS=Zea mays PE=2 SV=1	ND	ND	ND	ND	ND	ND	ND	ND	ND	ND	2	2	49.08	1	0.946946	ND	0.877987	ND	0.884201	ND
1458	B6TXM6	10-deacetylbaccatin III 10-O-acetyltransferase OS=Zea mays PE=2 SV=1	ND	ND	ND	ND	ND	ND	ND	ND	ND	ND	2	2	14.95	1	0.945814	ND	1.00434	ND	0.794148	ND
1459	B4G050	Putative uncharacterized protein OS=Zea mays PE=2 SV=1	ND	ND	ND	ND	ND	ND	ND	ND	ND	ND	2	2	9.864	1	0.941057	ND	1.01358	ND	0.899833	ND
1460	B6SPN1	Putative uncharacterized protein OS=Zea mays PE=4 SV=1	ND	ND	ND	ND	ND	ND	ND	ND	ND	ND	2	2	37.86	1	0.93863	ND	1.07868	ND	1.06488	ND
1461	B4FZD8	Putative uncharacterized protein OS=Zea mays PE=2 SV=1	ND	ND	ND	ND	ND	ND	ND	ND	ND	ND	2	2	12.53	1	0.935973	ND	0.90614	ND	1.02157	ND
1462	B4FN51	GrpE protein homolog OS=Zea mays PE=2 SV=1	ND	ND	ND	ND	ND	ND	ND	ND	ND	ND	2	2	19.47	1	0.935835	ND	0.849039	ND	0.831179	ND
1463	B6T1J9	NADH ubiquinone oxidoreductase B22-like subunit OS=Zea mays PE=4 SV=1	ND	ND	ND	ND	ND	ND	ND	ND	ND	ND	2	2	32.46	1	0.934454	ND	1.08154	ND	1.03225	ND
1464	D5KXY1	Eukaryotic translation initiation factor small subunit OS=Zea mays GN=eIF-4E PE=3 SV=1	ND	ND	ND	ND	ND	ND	ND	ND	ND	ND	2	2	5.505	1	0.929185	ND	0.87807	ND	0.879487	ND
1465	B4FBJ5	Putative uncharacterized protein OS=Zea mays PE=2 SV=1	ND	ND	ND	ND	ND	ND	ND	ND	ND	ND	2	2	13.31	1	0.927112	ND	1.21342	ND	0.965516	ND
1466	B6T5R1	Putative uncharacterized protein OS=Zea mays PE=2 SV=1	ND	ND	ND	ND	ND	ND	ND	ND	ND	ND	2	2.14	11.76	1	0.923017	ND	1.02157	ND	1.1195	ND
1467	B6TD89	WD-40 repeat protein MSI4 OS=Zea mays PE=2 SV=1	ND	ND	ND	ND	ND	ND	ND	ND	ND	ND	2	4	16.05	2	0.919333	ND	0.988667	ND	0.788712	ND
1468	Q00GA4	Putative Pti1-like kinase OS=Zea mays GN=Pti1d PE=2 SV=1	ND	ND	ND	ND	ND	ND	ND	ND	ND	ND	2	2	9.239	1	0.918422	ND	0.687378	ND	0.826765	ND
1469	B6T5Q6	Putative uncharacterized protein OS=Zea mays PE=2 SV=1	ND	ND	ND	ND	ND	ND	ND	ND	ND	ND	2	2	13.33	1	0.916328	ND	1.13149	ND	1.04246	ND
1470	B4FEA2	Putative uncharacterized protein OS=Zea mays PE=2 SV=1	ND	ND	ND	ND	ND	ND	ND	ND	ND	ND	2	2	22.97	1	0.916213	ND	0.995824	ND	1.05455	ND
1471	Q6ST18	Heat shock factor binding protein 2 OS=Zea mays GN=hsbp2 PE=4 SV=1	ND	ND	ND	ND	ND	ND	ND	ND	ND	ND	2	2	37.89	1	0.916046	ND	1.21986	ND	1.2685	ND
1472	B6UB73	APx1-Cytosolic Ascorbate Peroxidase OS=Zea mays PE=2 SV=1	ND	ND	ND	ND	ND	ND	ND	ND	ND	ND	2	20.48	66.8	20	0.909008	ND	0.712667	ND	0.710116	ND
1473	B6ST71	DNA-binding protein OS=Zea mays PE=2 SV=1	ND	ND	ND	ND	ND	ND	ND	ND	ND	ND	2	2	2.412	1	0.908651	ND	1.23394	ND	1.33027	ND
1474	B6TGL7	Enolase OS=Zea mays PE=2 SV=1	ND	ND	ND	ND	ND	ND	ND	ND	ND	ND	2	2	11.97	1	0.906753	ND	1.11418	ND	1.15024	ND
1475	C0P3N5	Putative uncharacterized protein OS=Zea mays PE=2 SV=1	ND	ND	ND	ND	ND	ND	ND	ND	ND	ND	2	2	5.882	1	0.902966	ND	0.949042	ND	1.01674	ND
1476	B4FR70	26S proteasome non-ATPase regulatory subunit 8 OS=Zea mays PE=2 SV=1	ND	ND	ND	ND	ND	ND	ND	ND	ND	ND	2	2	22.1	1	0.897891	ND	0.959836	ND	0.798763	ND
1477	Q6R977	NADH-ubiquinone oxidoreductase chain 1 OS=Zea mays GN=nad1 PE=3 SV=1	ND	ND	ND	ND	ND	ND	ND	ND	ND	ND	2	2	5.846	1	0.896275	ND	1.26919	ND	1.11907	ND
1478	B4FNR5	LSM Sm-like protein family member OS=Zea mays PE=4 SV=1	ND	ND	ND	ND	ND	ND	ND	ND	ND	ND	2	2	16.16	1	0.891102	ND	0.865572	ND	0.729548	ND
1479	C0HFR0	Putative uncharacterized protein OS=Zea mays PE=2 SV=1	ND	ND	ND	ND	ND	ND	ND	ND	ND	ND	2	2	9.254	2	0.890651	ND	1.26284	ND	1.41716	ND
1480	C0P2Y3	Putative uncharacterized protein OS=Zea mays PE=2 SV=1	ND	ND	ND	ND	ND	ND	ND	ND	ND	ND	2	2	4.817	1	0.880974	ND	1.28202	ND	1.43675	ND
1481	B4FZ06	Putative uncharacterized protein OS=Zea mays PE=2 SV=1	ND	ND	ND	ND	ND	ND	ND	ND	ND	ND	2	2	7.88	1	0.879492	ND	0.83427	ND	0.883793	ND
1482	B4FQJ6	Putative uncharacterized protein OS=Zea mays PE=2 SV=1	ND	ND	ND	ND	ND	ND	ND	ND	ND	ND	2	2	15.96	1	0.873242	ND	1.16942	ND	1.29392	ND
1483	B6TW83	Glucan endo-1,3-beta-glucosidase 6 OS=Zea mays PE=2 SV=1	ND	ND	ND	ND	ND	ND	ND	ND	ND	ND	2	2	8.316	1	0.870391	ND	0.670955	ND	0.778041	ND
1484	C0PHV6	Putative uncharacterized protein OS=Zea mays PE=2 SV=1	ND	ND	ND	ND	ND	ND	ND	ND	ND	ND	2	24.49	53.69	17	0.858472	ND	0.824328	ND	0.872741	ND
1485	B4FQ54	Putative uncharacterized protein OS=Zea mays PE=2 SV=1	ND	ND	ND	ND	ND	ND	ND	ND	ND	ND	2	2	11.42	1	0.854307	ND	1.15947	ND	0.859673	ND
1486	B6SMW1	Prenylated Rab receptor 2 OS=Zea mays PE=2 SV=1	ND	ND	ND	ND	ND	ND	ND	ND	ND	ND	2	2	22.12	1	0.84946	ND	1.59236	ND	1.42639	ND
1487	B6TGI8	Signal recognition particle 9 kDa protein OS=Zea mays PE=3 SV=1	ND	ND	ND	ND	ND	ND	ND	ND	ND	ND	2	2	19.42	1	0.841743	ND	0.69322	ND	0.734527	ND
1488	C0HGB3	Putative uncharacterized protein OS=Zea mays PE=2 SV=1	ND	ND	ND	ND	ND	ND	ND	ND	ND	ND	2	2	8.219	1	0.832647	ND	0.615373	ND	0.876343	ND
1489	B4FSB0	Putative uncharacterized protein OS=Zea mays PE=2 SV=1	ND	ND	ND	ND	ND	ND	ND	ND	ND	ND	2	14.05	29.6	7	0.817175	ND	0.864974	ND	0.958848	ND
1490	B4FY50	Phosphoribosylaminoimidazole-succinocarboxamide synthase OS=Zea mays PE=2 SV=1	ND	ND	ND	ND	ND	ND	ND	ND	ND	ND	2	2	9.068	1	0.810055	ND	1.094	ND	1.1335	ND
1491	B6TM36	Putative uncharacterized protein OS=Zea mays PE=2 SV=1	ND	ND	ND	ND	ND	ND	ND	ND	ND	ND	2	2	18.18	1	0.800153	ND	1.27539	ND	1.27949	ND
1492	C0PBX3	Putative uncharacterized protein OS=Zea mays PE=2 SV=1	ND	ND	ND	ND	ND	ND	ND	ND	ND	ND	2	2	7.692	1	0.785707	ND	0.811146	ND	0.878134	ND
1493	C0PE73	Putative uncharacterized protein OS=Zea mays PE=2 SV=1	ND	ND	ND	ND	ND	ND	ND	ND	ND	ND	2	2	5.093	1	0.784601	ND	0.977252	ND	1.012	ND
1494	Q9FYS5	High mobility group I/Y-2 OS=Zea mays PE=2 SV=1	ND	ND	ND	ND	ND	ND	ND	ND	ND	ND	2	8.13	63.21	5	0.782242	ND	1.13442	ND	1.26477	ND
1495	B6T9S6	Retrotransposon protein SINE subclass OS=Zea mays PE=2 SV=1	ND	ND	ND	ND	ND	ND	ND	ND	ND	ND	2	2	3.77	1	0.768571	ND	1.61113	ND	1.96182	ND
1496	B4FP34	Frataxin OS=Zea mays PE=2 SV=1	ND	ND	ND	ND	ND	ND	ND	ND	ND	ND	2	2	14.07	1	0.761638	ND	0.997867	ND	0.905447	ND
1497	B4FV79	Suppressor/enhancer of lin-12 protein 9 OS=Zea mays PE=2 SV=1	ND	ND	ND	ND	ND	ND	ND	ND	ND	ND	2	2	4.695	1	0.746354	ND	1.2884	ND	1.07884	ND
1498	B6TF54	Chorismate mutase OS=Zea mays PE=2 SV=1	ND	ND	ND	ND	ND	ND	ND	ND	ND	ND	2	2	15.71	1	0.713881	ND	1.05482	ND	0.789483	ND
1499	B8A2C6	Putative uncharacterized protein OS=Zea mays PE=2 SV=1	ND	ND	ND	ND	ND	ND	ND	ND	ND	ND	2	2	13	1	0.71258	ND	0.499638	ND	0.468206	ND
1500	C4IZW1	Putative uncharacterized protein OS=Zea mays PE=2 SV=1	ND	ND	ND	ND	ND	ND	ND	ND	ND	ND	2	2	20.32	1	0.667146	ND	0.49645	ND	0.490804	ND
1501	C0PFN4	Putative uncharacterized protein OS=Zea mays PE=2 SV=1	ND	ND	ND	ND	ND	ND	ND	ND	ND	ND	2	2	9.036	1	0.643558	ND	0.974931	ND	0.896093	ND
1502	B6SWS9	Purple acid phosphatase OS=Zea mays PE=2 SV=1	ND	ND	ND	ND	ND	ND	ND	ND	ND	ND	2	2	6.723	1	0.590848	ND	1.35377	ND	1.11939	ND
1503	B6SJZ8	Glyceraldehyde-3-phosphate dehydrogenase, cytosolic OS=Zea mays PE=2 SV=1	ND	ND	ND	ND	ND	ND	ND	ND	ND	ND	2	32.89	83.09	26	ND	ND	ND	ND	ND	ND
1504	Q5EBY7	Heat shock protein 70 (Fragment) OS=Zea mays PE=2 SV=1	ND	ND	ND	ND	ND	ND	ND	ND	ND	ND	2	15.71	57.37	22	ND	ND	ND	ND	ND	ND
1505	B4FGG1	40S ribosomal protein S8 OS=Zea mays PE=2 SV=1	ND	ND	ND	ND	ND	ND	ND	ND	ND	ND	2	6	30.77	5	ND	ND	ND	ND	ND	ND
1506	B4FAG0	Putative uncharacterized protein OS=Zea mays PE=2 SV=1	ND	ND	ND	ND	ND	ND	ND	ND	ND	ND	2	5.35	21.43	6	ND	ND	ND	ND	ND	ND
1507	Q43273	Superoxide dismutase OS=Zea mays PE=2 SV=1	ND	ND	ND	ND	ND	ND	ND	ND	ND	ND	2	4	39.57	2	ND	ND	ND	ND	ND	ND
1508	B4FLV6	Protein translation factor SUI1 OS=Zea mays PE=4 SV=1	ND	ND	ND	ND	ND	ND	ND	ND	ND	ND	2	4	46.96	3	ND	ND	ND	ND	ND	ND
1509	B6T175	Putative uncharacterized protein OS=Zea mays PE=2 SV=1	ND	ND	ND	ND	ND	ND	ND	ND	ND	ND	2	2.8	24.46	2	ND	ND	ND	ND	ND	ND
1510	B6T5E1	Induced stolen tip protein TUB8 OS=Zea mays PE=2 SV=1	ND	ND	ND	ND	ND	ND	ND	ND	ND	ND	2	2.71	24.84	1	ND	ND	ND	ND	ND	ND
1511	Q45KJ2	Anthranilate synthase alpha subunit OS=Zea mays PE=2 SV=1	ND	ND	ND	ND	ND	ND	ND	ND	ND	ND	2	2	19.7	1	ND	ND	ND	ND	ND	ND
1512	B4FUS5	ATP-dependent Clp protease proteolytic subunit OS=Zea mays PE=2 SV=1	ND	ND	ND	ND	ND	ND	ND	ND	ND	ND	2	2	47.04	1	ND	ND	ND	ND	ND	ND
1513	C4J6I7	Putative uncharacterized protein OS=Zea mays PE=2 SV=1	ND	ND	ND	ND	ND	ND	ND	ND	ND	ND	2	2	18.14	1	ND	ND	ND	ND	ND	ND
1514	C0P7F1	Putative uncharacterized protein OS=Zea mays PE=2 SV=1	ND	ND	ND	ND	ND	ND	ND	ND	ND	ND	2	2	11.22	1	ND	ND	ND	ND	ND	ND
1515	B6TP74	Structural molecule OS=Zea mays PE=2 SV=1	ND	ND	ND	ND	ND	ND	ND	ND	ND	ND	2	2	24.02	1	ND	ND	ND	ND	ND	ND
1516	B4FAF0	Putative uncharacterized protein OS=Zea mays PE=2 SV=1	ND	ND	ND	ND	ND	ND	ND	ND	ND	ND	2	2	16.35	1	ND	ND	ND	ND	ND	ND
1517	C0PMW2	Putative uncharacterized protein OS=Zea mays PE=2 SV=1	ND	ND	ND	ND	ND	ND	ND	ND	ND	ND	2	2	12.87	1	ND	ND	ND	ND	ND	ND
1518	C0PMA4	Putative uncharacterized protein OS=Zea mays PE=2 SV=1	ND	ND	ND	ND	ND	ND	ND	ND	ND	ND	2	2	7.586	1	ND	ND	ND	ND	ND	ND
1519	B6TPK4	Delta-aminolevulinic acid dehydratase OS=Zea mays PE=2 SV=1	ND	ND	ND	ND	ND	ND	ND	ND	ND	ND	2	2	10.56	1	ND	ND	ND	ND	ND	ND
1520	B6TNB5	Glutaryl-CoA dehydrogenase OS=Zea mays PE=2 SV=1	ND	ND	ND	ND	ND	ND	ND	ND	ND	ND	2	2	10.32	1	ND	ND	ND	ND	ND	ND
1521	B6T2C2	Putative uncharacterized protein OS=Zea mays PE=2 SV=1	ND	ND	ND	ND	ND	ND	ND	ND	ND	ND	2	2	18.29	1	ND	ND	ND	ND	ND	ND
1522	B4FEE3	60S ribosomal protein L27 OS=Zea mays PE=2 SV=1	ND	ND	ND	ND	ND	ND	ND	ND	ND	ND	2	2	24.09	1	ND	ND	ND	ND	ND	ND
1523	Q94KT7	Alpha-expansin 1 OS=Zea mays GN=expA1 PE=2 SV=1	ND	ND	ND	ND	ND	ND	ND	ND	ND	ND	2	2	15.42	1	ND	ND	ND	ND	ND	ND
1524	C0PGQ9	Putative uncharacterized protein OS=Zea mays PE=2 SV=1	ND	ND	ND	ND	ND	ND	ND	ND	ND	ND	2	2	3.464	1	ND	ND	ND	ND	ND	ND
1525	C0PG55	Putative uncharacterized protein OS=Zea mays PE=2 SV=1	ND	ND	ND	ND	ND	ND	ND	ND	ND	ND	2	2	8.989	1	ND	ND	ND	ND	ND	ND
1526	C0P9G0	Putative uncharacterized protein OS=Zea mays PE=2 SV=1	ND	ND	ND	ND	ND	ND	ND	ND	ND	ND	2	2	11.25	1	ND	ND	ND	ND	ND	ND
1527	C0P5A2	Putative uncharacterized protein OS=Zea mays PE=2 SV=1	ND	ND	ND	ND	ND	ND	ND	ND	ND	ND	2	2	21.51	1	ND	ND	ND	ND	ND	ND
1528	B6SKW5	Inosine-5'-monophosphate dehydrogenase OS=Zea mays PE=2 SV=1	ND	ND	ND	ND	ND	ND	ND	ND	ND	ND	2	2	6.587	1	ND	ND	ND	ND	ND	ND
1529	B6SHT7	50S ribosomal protein L12-2 OS=Zea mays PE=2 SV=1	ND	ND	ND	ND	ND	ND	ND	ND	ND	ND	2	2	28.74	1	ND	ND	ND	ND	ND	ND
1530	C0P8S8	Putative uncharacterized protein OS=Zea mays PE=4 SV=1	ND	ND	ND	ND	ND	ND	ND	ND	ND	ND	2	2	21.37	3	ND	ND	ND	ND	ND	ND
1531	B6T3U2	CUE domain containing protein OS=Zea mays PE=2 SV=1	ND	ND	ND	ND	ND	ND	ND	ND	ND	ND	2	2	17.19	1	ND	ND	ND	ND	ND	ND
1532	B4FQI3	NADH-ubiquinone oxidoreductase B16.6 subunit OS=Zea mays PE=2 SV=1	ND	ND	ND	ND	ND	ND	ND	ND	ND	ND	2	2	21.68	1	ND	ND	ND	ND	ND	ND
1533	B4FEJ3	Putative uncharacterized protein OS=Zea mays PE=2 SV=1	ND	ND	ND	ND	ND	ND	ND	ND	ND	ND	2	2	10.84	1	ND	ND	ND	ND	ND	ND
1534	Q94F76	Silencing group B protein OS=Zea mays GN=sgb101 PE=2 SV=1	ND	ND	ND	ND	ND	ND	ND	ND	ND	ND	2	2	6.091	1	ND	ND	ND	ND	ND	ND
1535	C4J9H0	Putative uncharacterized protein OS=Zea mays PE=2 SV=1	ND	ND	ND	ND	ND	ND	ND	ND	ND	ND	2	2	5.042	1	ND	ND	ND	ND	ND	ND
1536	C0PK50	Putative uncharacterized protein OS=Zea mays PE=2 SV=1	ND	ND	ND	ND	ND	ND	ND	ND	ND	ND	2	2	12.08	1	ND	ND	ND	ND	ND	ND
1537	C0HGK7	Putative uncharacterized protein OS=Zea mays PE=2 SV=1	ND	ND	ND	ND	ND	ND	ND	ND	ND	ND	2	2	8.854	1	ND	ND	ND	ND	ND	ND
1538	B6TRI0	Glucan endo-1,3-beta-glucosidase 7 OS=Zea mays PE=2 SV=1	ND	ND	ND	ND	ND	ND	ND	ND	ND	ND	2	2	4.977	2	ND	ND	ND	ND	ND	ND
1539	B6SIZ2	Oleosin OS=Zea mays PE=2 SV=1	ND	ND	ND	ND	ND	ND	ND	ND	ND	ND	2	2	10.22	1	ND	ND	ND	ND	ND	ND
1540	B7ZXH0	Pyruvate kinase OS=Zea mays PE=2 SV=1	ND	ND	ND	ND	ND	ND	ND	ND	ND	ND	1.92	2	5.507	1	ND	ND	ND	ND	ND	ND
1541	B4FGG7	Calcium ion binding protein OS=Zea mays PE=2 SV=1	ND	ND	ND	ND	ND	ND	ND	ND	ND	ND	1.92	2	6.637	1	ND	ND	ND	ND	ND	ND
1542	B6UI47	SnRNP core Sm protein Sm-X5-like protein OS=Zea mays PE=4 SV=1	ND	ND	ND	ND	ND	ND	ND	ND	ND	ND	1.89	2	20.43	1	1.38033	ND	1.31767	ND	0.937465	ND
1543	B6UH77	Histone H3 OS=Zea mays PE=2 SV=1	ND	ND	ND	ND	ND	ND	ND	ND	ND	ND	1.82	6.65	38.24	4	0.988456	ND	0.988748	ND	0.931681	ND
1544	Q9FQC7	Glutathione S-transferase OS=Zea mays PE=2 SV=1	ND	ND	ND	ND	ND	ND	ND	ND	ND	ND	1.73	4.03	35.11	2	0.994267	0.950691	0.912126	0.380339	0.898796	0.505095
1545	B4FGR6	Putative uncharacterized protein OS=Zea mays PE=2 SV=1	ND	ND	ND	ND	ND	ND	ND	ND	ND	ND	1.72	5.93	34.46	3	1.08975	ND	0.730488	ND	0.697447	ND
1546	B6TYP7	60S ribosomal protein L5-1 OS=Zea mays PE=2 SV=1	ND	ND	ND	ND	ND	ND	ND	ND	ND	ND	1.68	12.74	33.44	8	0.954437	ND	1.34686	ND	1.43685	ND
1547	B6T3Q5	Splicing factor U2af 38 kDa subunit OS=Zea mays PE=2 SV=1	ND	ND	ND	ND	ND	ND	ND	ND	ND	ND	1.66	1.66	30.49	2	1.23642	ND	0.873606	ND	0.813267	ND
1548	B6T915	Eukaryotic translation initiation factor 6 OS=Zea mays PE=2 SV=1	ND	ND	ND	ND	ND	ND	ND	ND	ND	ND	1.64	1.64	19.59	2	0.999717	ND	0.951358	ND	0.859171	ND
1549	B8A3M9	Putative uncharacterized protein OS=Zea mays PE=2 SV=1	ND	ND	ND	ND	ND	ND	ND	ND	ND	ND	1.64	6.31	21.53	3	0.630904	ND	1.08638	ND	1.19746	ND
1550	B4FD80	Putative uncharacterized protein OS=Zea mays PE=2 SV=1	ND	ND	ND	ND	ND	ND	ND	ND	ND	ND	1.62	1.63	6.707	1	ND	ND	ND	ND	ND	ND
1551	B6TT93	Annexin A4 OS=Zea mays PE=2 SV=1	ND	ND	ND	ND	ND	ND	ND	ND	ND	ND	1.61	1.61	26.27	2	0.992508	ND	0.806143	ND	0.757968	ND
1552	B6T3H5	DNA-directed RNA polymerase subunit OS=Zea mays PE=3 SV=1	ND	ND	ND	ND	ND	ND	ND	ND	ND	ND	1.59	1.59	18.42	1	ND	ND	ND	ND	ND	ND
1553	C4J5F8	Putative uncharacterized protein OS=Zea mays PE=2 SV=1	ND	ND	ND	ND	ND	ND	ND	ND	ND	ND	1.57	1.57	10.98	1	0.948475	ND	1.25842	ND	1.36856	ND
1554	B6SIR8	Histone H2A OS=Zea mays PE=2 SV=1	ND	ND	ND	ND	ND	ND	ND	ND	ND	ND	1.56	7.95	43.33	6	1.0436	ND	0.746275	ND	0.794634	ND
1555	B4FGA5	Putative uncharacterized protein OS=Zea mays PE=4 SV=1	ND	ND	ND	ND	ND	ND	ND	ND	ND	ND	1.54	1.54	41.25	1	0.914463	0.532967	0.849207	0.347393	0.814541	0.286837
1556	B6U842	Putative uncharacterized protein OS=Zea mays PE=4 SV=1	ND	ND	ND	ND	ND	ND	ND	ND	ND	ND	1.54	1.54	29.47	1	ND	ND	ND	ND	ND	ND
1557	C0PAK6	Putative uncharacterized protein OS=Zea mays PE=2 SV=1	ND	ND	ND	ND	ND	ND	ND	ND	ND	ND	1.49	1.49	3.521	1	ND	ND	ND	ND	ND	ND
1558	B6T6T3	40S ribosomal protein S20 OS=Zea mays PE=2 SV=1	ND	ND	ND	ND	ND	ND	ND	ND	ND	ND	1.48	1.51	33.33	2	0.972732	0.826347	0.850849	0.349581	0.870997	0.395493
1559	B6TQU4	Oxidoreductase/ zinc ion binding protein OS=Zea mays PE=2 SV=1	ND	ND	ND	ND	ND	ND	ND	ND	ND	ND	1.47	1.47	11.27	1	1.1033	0.574858	1.05083	0.733084	1.06432	0.675445
1560	B4FH88	Putative uncharacterized protein OS=Zea mays PE=2 SV=1	ND	ND	ND	ND	ND	ND	ND	ND	ND	ND	1.46	3.76	48.63	2	1.00595	0.985883	0.990364	0.983035	0.99199	0.985186
1561	B6TBD6	DNA repair protein RAD51 OS=Zea mays PE=2 SV=1	ND	ND	ND	ND	ND	ND	ND	ND	ND	ND	1.44	1.44	9.06	1	1.06139	ND	1.13056	ND	1.08728	ND
1562	B6SY54	Transmembrane 9 superfamily protein member 3 OS=Zea mays PE=2 SV=1	ND	ND	ND	ND	ND	ND	ND	ND	ND	ND	1.44	1.44	1.706	1	1.01726	ND	1.50344	ND	1.18806	ND
1563	B6T088	PRAS-rich protein OS=Zea mays PE=2 SV=1	ND	ND	ND	ND	ND	ND	ND	ND	ND	ND	1.38	1.38	36.59	1	1.16118	ND	1.30204	ND	1.35075	ND
1564	C0PGA5	Putative uncharacterized protein OS=Zea mays PE=2 SV=1	ND	ND	ND	ND	ND	ND	ND	ND	ND	ND	1.37	1.37	11.15	1	1.04402	ND	1.28284	ND	1.24432	ND
1565	B6U6W1	60S ribosomal protein L34 OS=Zea mays PE=4 SV=1	ND	ND	ND	ND	ND	ND	ND	ND	ND	ND	1.37	1.37	31.09	1	0.98077	ND	1.18181	ND	1.10708	ND
1566	B6SGY5	RNA binding protein OS=Zea mays PE=2 SV=1	ND	ND	ND	ND	ND	ND	ND	ND	ND	ND	1.34	1.34	12.85	1	1.03379	ND	0.750681	ND	0.781349	ND
1567	B4FGM4	Endothelial differentiation-related factor 1 OS=Zea mays PE=2 SV=1	ND	ND	ND	ND	ND	ND	ND	ND	ND	ND	1.33	1.33	13.38	1	1.05287	ND	1.56703	ND	1.49506	ND
