# Supplementary material for: Proteomic comparison of basal endosperm in maize miniature1 mutant and its wild-type Mn1
Source: Front Plant Sci. 2013 Jun 25;4:211. doi: 10.3389/fpls.2013.00211 (PMC3691554; doi:10.3389/fpls.2013.00211)
Supplement: Table S5 — agriGO results for cell wall associated proteins. [file DataSheet5.XLSX]

## Sheet: Sheet1
Supplementary Table 5. agriGO results for CWAP
GO term	Ontology	Description	Number in input list	Number in BG/Ref	p-value	FDR
GO:0006412	P	translation	138	1071	2.9e-21	5.6e-19
GO:0006091	P	generation of precursor metabolites and energy	86	546	2.3e-19	1.5e-17
GO:0009056	P	catabolic process	173	1552	2.1e-19	1.5e-17
GO:0019725	P	cellular homeostasis	42	164	5.8e-18	2.8e-16
GO:0005975	P	carbohydrate metabolic process	126	1097	8.5e-16	3.3e-14
GO:0006519	P	cellular amino acid and derivative metabolic process	77	600	8.6e-13	2.8e-11
GO:0008152	P	metabolic process	817	12161	8.8e-10	2.4e-08
GO:0019748	P	secondary metabolic process	18	67	5.9e-09	1.4e-07
GO:0019538	P	protein metabolic process	301	4516	3.2e-05	0.00069
GO:0044267	P	cellular protein metabolic process	238	3535	8.9e-05	0.0017
GO:0044237	P	cellular metabolic process	555	9105	0.00043	0.0075
GO:0009987	P	cellular process	698	11754	0.0011	0.018
GO:0008135	F	translation factor activity, nucleic acid binding	38	118	3.6e-20	3.5e-18
GO:0003824	F	catalytic activity	742	11249	2.9e-08	1.4e-06
GO:0005198	F	structural molecule activity	105	1229	1e-06	3.2e-05
GO:0003723	F	RNA binding	55	560	6.8e-06	0.00016
GO:0000166	F	nucleotide binding	272	3970	1.2e-05	0.00022
GO:0005737	C	cytoplasm	328	2005	3e-67	4.5e-65
GO:0044444	C	cytoplasmic part	221	1518	1.3e-39	9.9e-38
GO:0005739	C	mitochondrion	55	187	3.7e-26	1.9e-24
GO:0032991	C	macromolecular complex	252	2352	2.7e-24	1e-22
GO:0044424	C	intracellular part	438	5133	1.2e-19	3.6e-18
GO:0030529	C	ribonucleoprotein complex	113	847	5.4e-19	1.3e-17
GO:0005840	C	ribosome	99	779	1.4e-15	3e-14
GO:0005622	C	intracellular	457	6032	9.2e-13	1.7e-11
GO:0031967	C	organelle envelope	34	186	1.8e-10	2.9e-09
GO:0031975	C	envelope	35	228	1.1e-08	1.7e-07
GO:0043232	C	intracellular non-membrane-bounded organelle	139	1608	1.4e-08	1.8e-07
GO:0043228	C	non-membrane-bounded organelle	139	1608	1.4e-08	1.8e-07
GO:0044422	C	organelle part	100	1167	1.5e-06	1.6e-05
GO:0044446	C	intracellular organelle part	100	1167	1.5e-06	1.6e-05
GO:0005783	C	endoplasmic reticulum	21	136	7.6e-06	7.7e-05
GO:0043229	C	intracellular organelle	273	4082	5.2e-05	0.00046
GO:0043226	C	organelle	273	4082	5.2e-05	0.00046
GO:0005829	C	cytosol	12	95	0.0037	0.031
