# Supplementary material for: Proteomic comparison of basal endosperm in maize miniature1 mutant and its wild-type Mn1
Source: Front Plant Sci. 2013 Jun 25;4:211. doi: 10.3389/fpls.2013.00211 (PMC3691554; doi:10.3389/fpls.2013.00211)
Supplement: Table S6 — Shared differentially expressed proteins in SPs and CWAPs. [file DataSheet6.XLSX]

## Sheet: Sheet1
Supplementary Table 6. Shared differentially expresed identifications for SP and CWAP
Accession	Name	SP				CWAP
		Experiment 1		Experiment 2		Experiment 1		Experiment 2
		mn1/Mn1	SD	mn1/Mn1	SD	mn1/Mn1	SD	mn1/Mn1	SD
Q9SPK0	Cell wall invertase 2	0.367306	0.0462096	0.297742	0.0175293	0.381182	0.0152705	0.269087	0.00495598
B4G0K5	Putative uncharacterized protein	0.58456	0.0103522	0.810354	0.0125897	1.48175	0.0278881	1.18793	0.0454502
B7ZXK1	Aspartate aminotransferase	0.758042	0.00300452	0.924542	0.0100165	0.733019	0.0142719	0.754484	0.0229453
E9NQE5	Pyruvate orthophosphate dikinase 1	0.783293	0.0226714	0.901559	0.0272405	0.767775	0.0195797	0.743604	0.00403931
C0P2V1	Similar to Leucine aminopeptidase 2, chloroplastic from Oryza sativa (Q6K669)	0.983965	0.053946	1.34717	0.0279364	1.23187	0.015685	1.02963	0.057637
B6U0V6	Endoplasmin	1.03137	0.0237228	1.33052	0.0419294	1.51824	0.00476774	1.36087	0.0216893
B4FNM4	Similar to 60S acidic ribosomal protein P0 from Zea mays (O24573)	1.03254	0.0178078	1.41938	0.00270321	1.18116	0.0311807	1.3485	0.00662169
Q8S4W9	Pyruvate decarboxylase	1.0407	0.0499366	1.2313	0.0380027	1.33184	0.0242964	1.1308	0.00262727
B6T3G4	40S ribosomal protein S19	1.11846	0.0166912	1.45323	0.03637	ND	ND	0.694661	0.0082961
C0HF77	Putative uncharacterized protein	1.2233	0.0508771	1.35019	0.0109234	1.69194	0.0411032	1.8687	0.0940403
C4J409	Putative uncharacterized protein	1.43867	0.00606695	1.87252	0.0929549	1.66899	0.0406728	1.89624	0.206222
B4FTP4	Putative uncharacterized protein	1.58753	0.0630159	2.1201	0.0464408	1.26005	0.00761383	1.64662	0.0485761
B4FG65	Similar to Catalytic/ hydrolase from Zea mays (B6U0A3)	2.43438	0.085666	2.82595	0.149338	2.41836	0.0350213	ND	ND
B6SHX0	5a2 protein	0.464313	0.00381081	ND	ND	0.533583	0.0242595	ND	ND
C5JA67	BETL-9 protein	ND	ND	0.45081	0.0105215	ND	ND	0.48676	0.00449515
