# Supplementary material for: Proteomic comparison of basal endosperm in maize miniature1 mutant and its wild-type Mn1
Source: Front Plant Sci. 2013 Jun 25;4:211. doi: 10.3389/fpls.2013.00211 (PMC3691554; doi:10.3389/fpls.2013.00211)
Supplement: Table S7 — KEGG identifiers for secretory proteins from TargetP. [file DataSheet7.XLSX]

## Sheet: Sheet1
Supplementary Table 7. KEEG identifiers for secretory proteins from TargetP
Uniprot	KEGG identifier	Name	KEGG pathway
B4F7T9	zma:100191153	uncharacterizedLOC100191153	zma00360, zma00940, zma01100, zma00460
B4G004	zma:100274288	cl1052_1;LOC100274288	zma00500, zma00940, zma01100, zma01110, zma01110
B4G1X1	zma:100274554	uncharacterizedLOC100274554	zma00052, zma00561, zma00600, zma00603
B6THU9	zma:100283382	peroxidase39	zma00360, zma00940, zma01100, zma01110
B6TNF1	zma:100283947	calnexin	zma04141, zma04145
B6TYM9	zma:100284911	cl13598_-2;LOC100284911	zma04145
B6U0V6	zma:100285108	endoplasmin	zma04141, zma04626
B8A0J2	zma:100279899	uncharacterized LOC100279899	zma04141
Q43712	zma:542732	crt2; calreticulin2	zma04141, zma04145
Q5EUD5	zma:606479	pdi8; protein disulfideisomerase8	zma04141
Q5EUD6	zma:606414	pdi7; protein disulfide isomerase7	zma04141
Q5EUE1	zma:606409	PDIL1-1; protein disulfide isomerase	zma04141
zma00052:Galactose metabolism, zma00360:Phenylalanine metabolism, zma00460:Cyanoamino acid metabolism, zma00500:Starch and sucrose, metabolism, zma00561:Glycerolipid metabolism, zma00600:Sphingolipid metabolism, zma00603:Glycosphingolipid biosynthesis, zma00940:Phenylpropanoid biosynthesis, zma01100:Metabolic pathways, zma01110:Biosynthesis of secondary metabolites, zma04141:Protein processing in…
